# Supplementary material for: MAIVeSS: streamlined selection of antigenically matched, high-yield viruses for seasonal influenza vaccine production
Source: Nat Commun. 2024 Feb 6;15:1128. doi: 10.1038/s41467-024-45145-x (PMC10847134; doi:10.1038/s41467-024-45145-x)
Supplement: Supplementary file 4 — Supplementary Data 1 [file 41467_2024_45145_MOESM4_ESM.xlsx]

## Sheet: Sheet1
Supplementary Data 1. The performance comparison between MAIVeSS and the other machine learning models for antigenic analyses. The performance was determined by Root Mean Square Error (RMSE), a statistical measure of the difference between the predicted values and the actual values in a dataset. A lower RMSE and and a higher Pearson correlation coefficient R value indicate better accuracy of the …
Training Performance from 10-fold cross validation
	RMSE (±SD)a	Accuracy(±SD)	Recall(±SD)	Specificity(±SD)	Precision(±SD)	F1(±SD)
MTL-GGSL	1.2242 (± 0.1724)	0.798 (± 0.0601)	0.5281 (± 0.0195)	0.9953 (± 0.0030)	0.7729 (± 0.1133)	0.5134 (± 0.0404)
LASSO	1.4098 (± 0.2023)	0.7959 (± 0.0626)	0.5108 (± 0.)0106	0.9999 (± 0.0002)	0.8793 (± 0.0613)	0.4632 (± 0.0375)
RIDGE	1.3103 (± 0.1795)	0.7958 (± 0.)0626	0.5108 )(± 0.0106)	0.9998 (± 0.0003)	0.8651 (± 0.0752)	0.4634 (± 0.0376)
SGL	1.2270 (± 0.1693)	0.7970 )(± 0.0610)	0.5129 (± 0.0106)	0.9997 (± 0.0003)	0.8689 (± 0.0663)	0.4677 (± 0.0342)
l_12	1.2287 (± 0.1672)	0.7990 (± 0.0585)	0.5162 (± 0.0164)	0.9999 (± 0.0001)	0.8926 (± 0.0421)	0.4737 (± 0.0373)
l_1Inf	1.2374 (± 0.2026)	0.7938 (± 0.0615)	0.5043 (± 0.0051)	0.9999 (± 0.0002)	0.8801 (± 0.0649)	0.4504 (± 0.0270)
SVM	NAd	0.4398 (± 0.0670)	0.6065 (± 0.0258)	0.3277 (± 0.0782)	0.5844 (± 0.0213)	0.4322 (± 0.0686)
Naive Bayes	NA	0.7807 (± 0.0580)	0.6940 (± 0.0748)	0.8469 (± 0.0571)	0.6778 (± 0.0786)	0.6776 (± 0.0789)
Random Forest	NA	0.8041 (± 0.0569)	0.5210 (± 0.0285)	0.9995 (± 0.0011)	0.8926 (± 0.0327)	0.4819 (± 0.0569)
LSTM	NA	0.8582 (± 0.0354)	0.6791 (± 0.0840)	0.9760 (± 0.0103)	0.8157 (± 0.0773)	0.7073 (± 0.0956)
GRU	NA	0.8504 (± 0.0358)	0.6708 (± 0.0792)	0.9765 (± 0.0085)	0.8066 (± 0.0724)	0.6971 (± 0.0939)
Classification Head	NA	0.8032 (± 0.0550)	0.5888 (± 0.0880)	0.9459 (± 0.0312)	0.6520 (± 0.1150)	0.5922 (± 0.1074)
Testing Performance
	RMSE (±SD)a	Accuracy(±SD)	Recall(±SD)	Specificity(±SD)	Precision(±SD)	F1(±SD)	Re
MTL-GGSL	1.2787	0.79	0.5253	0.9974	0.8196	0.4906	0.4911
LASSO	1.4798	0.7841	0.5092	0.9996	0.8533	0.4576	0.4802
RIDGE	1.368	0.7838	0.5089	0.9991	0.8203	0.4575	0.5414
SGL	1.2811	0.7889	0.5201	0.9996	0.8751	0.4795	0.601
l_12	1.2921	0.7893	0.5203	1	0.8937	0.4796	0.6205
l_1Inf	1.2921	0.7879	0.5172	1	0.8931	0.4735	0.6124
SVM	NA	0.4036	0.5931	0.2551	0.5948	0.4036	NA
Naive Bayes	NA	0.7824	0.6919	0.8533	0.6852	0.6884	NA
Random Forest	NA	0.7889	0.5218	0.9982	0.8333	0.4835	NA
LSTM	NA	0.7858	0.5178	0.9996	0.8934	0.4917	NA
GRU	NA	0.7876	0.5269	0.9969	0.8081	0.5104	NA
Classification Head	NA	0.7535	0.616	0.8824	0.6194	0.6176	NA
aRMSE, root mean square error; SD, standard deviation.
bTraining performance was obtained using the datasets split for model development, and no testing data is involved. The performance was obtained using 10-fold cross validation.
cTesting performance was obtained using the datasets split for test. The testing data used in the comparison was excluded from model development
dNA indicates that the metric is not feasible for this model.
eR, Pearson correlation coefficient.
