# Supplementary material for: MAIVeSS: streamlined selection of antigenically matched, high-yield viruses for seasonal influenza vaccine production
Source: Nat Commun. 2024 Feb 6;15:1128. doi: 10.1038/s41467-024-45145-x (PMC10847134; doi:10.1038/s41467-024-45145-x)
Supplement: Supplementary file 5 — Supplementary Data 2 [file 41467_2024_45145_MOESM5_ESM.xlsx]

## Sheet: Sheet1
Supplementary Data 2. The performance comparison between MAIVeSS and the other machine learning models for yield analyses. The performance was determined by Root Mean Square Error (RMSE), a statistical measure of the difference between the predicted values and the actual values in a dataset. A lower RMSE and and a higher Pearson correlation coefficient R value indicate better accuracy of the mode…
RMSE(±SD)a Training Performance from 10-fold cross validationb
	Eggs	Cells
GHSM	1.4063 (± 0.2353)	1.2225 (± 0.1748)
LASSO	1.4227 (± 0.2680)	1.2106 (± 0.1496)
RIDGE	1.4123 (± 0.2826)	1.1994 (± 0.1812)
SGL	1.4402 (± 0.2413)	1.2582 (± 0.1205)
l_12	1.4401 (± 0.2411)	1.2583 (± 0.1205)
l_1Inf	1.4400 (± 0.2410)	1.2583 (± 0.1205)
Testing Performance
	Eggs		Cells
	RMSE(±SD)	Rd	RMSE(±SD)	R
GHSM	1.1482	0.4946	1.0125	0.3771
LASSO	1.2547	0.4415	1.0549	0.3086
RIDGE	1.3252	0.3858	1.0796	0.2697
SGL	1.1976	0.4213	1.0359	0.3154
l_12	1.1976	0.4213	1.0359	0.3155
l_1Inf	1.1976	0.4213	1.0359	0.3155
aRMSE, root mean square error; SD, standard deviation.
bTraining performance was obtained using the datasets split for model development, and no testing data is involved. The performance was obtained using 10-fold cross validation.
cTesting performance was obtained using the datasets split for test. The testing data used in the comparison was excluded from model development.
dR, Pearson correlation coefficient.
