# Supplementary material for: MAIVeSS: streamlined selection of antigenically matched, high-yield viruses for seasonal influenza vaccine production
Source: Nat Commun. 2024 Feb 6;15:1128. doi: 10.1038/s41467-024-45145-x (PMC10847134; doi:10.1038/s41467-024-45145-x)
Supplement: Supplementary file 6 — Supplementary Data 3 [file 41467_2024_45145_MOESM6_ESM.xlsx]

## Sheet: Sheet1
Supplementary Data 3. The performance comparison between MAIVeSS and the other machine learning models for glycan binding analyses. The performance was determined by Root Mean Square Error (RMSE), a statistical measure of the difference between the predicted values and the actual values in a dataset. A lower RMSE and a higher Pearson correlation coefficient R value indicate better accuracy of the…
RMSE(±SD)b, Training Performance from 10-fold cross validationa
	HYboth	HYcell	HYegg	LYboth
MTL-GGSL	1.2794 (± 0.1755)	0.9463 (± 0.2043)	0.7723 (± 0.2212)	0.6728 (± 0.1369)
LASSO	1.6502 (± 0.1940)	0.9929 (± 0.1958)	0.8274 (± 0.2647)	0.6935 (± 0.1430)
RIDGE	1.6658 (± 0.1795)	1.0829 (± 0.1925)	0.9170 (± 0.2590)	0.7630 (± 0.1464)
SGL	1.2984 (± 0.1766)	0.9545 (± 0.1967)	0.7756 (± 0.2463)	0.6825 (± 0.1419)
l_12	1.3658 (± 0.2144)	0.9890 (± 0.1955)	0.7820 (± 0.2487)	0.6731 (± 0.1391)
l_1Inf	1.8326 (± 0.2245)	0.9474 (± 0.2063)	0.7735 (± 0.2224)	0.6732 (± 0.1375)
Testing Performance
	HYboth		HYcell		HYegg		LYboth
	RMSE(±SD)	Rd	RMSE(±SD)	R	RMSE(±SD)	R	RMSE(±SD)	R
MTL-GGSL	1.2573	0.6348	0.916	0.8208	0.7719	0.7324	0.6673	0.7938
LASSO	1.6667	0.6282	0.9842	0.8149	0.8875	0.7169	0.7006	0.7906
RIDGE	1.6805	0.6354	1.0844	0.8233	0.9616	0.7364	0.7736	0.7964
SGL	1.2905	0.6281	0.9321	0.8195	0.7964	0.7261	0.6834	0.7912
l_12	1.3375	0.626	0.9748	0.8149	0.801	0.7248	0.6728	0.7917
l_1Inf	1.7803	0.5587	0.916	0.8185	0.8525	0.7177	0.6723	0.7917
aRMSE, root mean square error; SD, standard deviation.
bTraining performance was obtained using the datasets split for model development, and no testing data is involved. The performance was obtained using 10-fold cross validation.
cTesting performance was obtained using the datasets split for test. The testing data is excluded from model development.
dR, Pearson correlation coefficient.
