# Supplementary material for: MAIVeSS: streamlined selection of antigenically matched, high-yield viruses for seasonal influenza vaccine production
Source: Nat Commun. 2024 Feb 6;15:1128. doi: 10.1038/s41467-024-45145-x (PMC10847134; doi:10.1038/s41467-024-45145-x)
Supplement: Supplementary file 7 — Supplementary Data 4 [file 41467_2024_45145_MOESM7_ESM.xlsx]

## Sheet: Sheet1
Supplementary Data 4. List of the wild type CA/04 and the HA RBS mutant viruses and their associated antigenicity, virus yield in egg and cells, and glycan binding properties. The WT virus is defined as a reassortant with wild-type HA and NA genes from A/California/04/2009(H1N1pdm09) (CA/04) and six internal genes from A/Puerto Rico/8/1934(H1N1) (PR8). The antigenicity was assessed using HAI tite…
Virus No	Amino Acid Substitutions in HA (H3 numbering)	HAI titer	Log10 TICID50, mean [±standard deviation]		Fluorescence intensity of glycan binding
			Cells	Eggs	N000	N001	N002	N002G	N003	N003G	N004	N005	N005G	N111	N112	N112G	N113	N113G	N114	N115	N115G	N211	N212	N212G	N213	N213G	N214	N215	N215G	N3001	Man5	BA-02	BA-04	BA-05	BA-01	BA-03	BA-17	BA-18	BA-07	BA-13	BA-09	BA-24	BA-19	BA-20	BA-21	BA-22	LNnT	A3LNnT	G3LNnT
Wild type		1:640	5.1669(±0.1446)	5.4997(±0)	<500	<500	<500	<500	3728	<500	<500	<500	<500	<500	<500	<500	3249.25	<500	<500	616	<500	<500	<500	<500	2300	<500	<500	<500	<500	<500	<500	<500	<500	<500	2985.25	<500	<500	<500	<500	<500	<500	<500	<500	<500	5222	549.75	<500	<500	<500
R001	A142V	1:640	5.9166(±0.1445)	6.25(±0.2498)	<500	<500	<500	<500	53072.2	<500	<500	<500	<500	<500	<500	<500	49760.8	<500	<500	<500	<500	<500	677.75	<500	43451.2	<500	<500	<500	<500	<500	<500	<500	<500	1310.75	40824.2	1764	563.25	<500	<500	<500	<500	<500	2328.5	<500	35589.2	24041.5	<500	2832	<500
R002	Q192L	1:640	5.1666(±0.2885)	5.4166(±0.1439)	<500	544.5	<500	<500	44136.5	539.25	<500	<500	<500	<500	<500	<500	41860.5	<500	<500	<500	<500	<500	<500	<500	35310.2	<500	<500	<500	<500	<500	549.25	711	637.25	<500	48798.2	747.75	<500	521.5	670	659	<500	<500	<500	<500	30219.2	25860	<500	1047.25	<500
R003	K166Q	1:1280	5.9167(±0.3822)	8(±0)	<500	<500	<500	<500	47237.8	<500	<500	<500	<500	<500	<500	<500	33816	<500	<500	<500	<500	<500	<500	<500	27941	<500	<500	<500	<500	<500	<500	526.25	<500	1087.5	52545	<500	<500	<500	595.5	<500	<500	<500	<500	<500	25043.2	6473.75	<500	<500	<500
R005	K172I-D225G	1:1280	4.583(±0.1444)	6.5833(±0.2883)	<500	<500	<500	<500	26941.2	<500	<500	627.25	<500	<500	<500	<500	18453.8	<500	<500	<500	<500	<500	<500	1904	18500	<500	<500	653	<500	<500	669.5	611.75	<500	<500	34231.8	936	<500	<500	<500	<500	<500	<500	<500	<500	27456.2	14489.2	<500	<500	<500
R007	K133aN-D225G	1:1280	6.0835(±0.2891)	7.3331(±0.2885)	<500	4999	908	920.25	18187.5	<500	<500	<500	<500	<500	<500	<500	4473.5	<500	<500	<500	<500	<500	<500	<500	1996.5	<500	<500	<500	<500	<500	<500	<500	<500	<500	31905.8	<500	<500	<500	<500	<500	<500	<500	614.5	<500	23841.8	6533.25	<500	<500	<500
R008	E175D	1:640	5.4999(±0.2497)	6(±0)	<500	<500	<500	<500	17642.5	<500	<500	<500	<500	<500	<500	<500	10555.8	<500	<500	<500	<500	<500	<500	<500	11644.8	<500	<500	<500	<500	<500	<500	<500	<500	<500	18286.8	<500	<500	<500	<500	<500	<500	<500	<500	<500	9840	5070.75	700.25	<500	<500
R009	A138S-R229K	1:320	5.1666(±0.3819)	6.3335(±0.1439)	<500	<500	<500	<500	24850.2	<500	<500	<500	<500	<500	<500	<500	22596	<500	<500	<500	<500	<500	<500	<500	19811	<500	<500	<500	<500	<500	<500	<500	680.75	732.5	21038.2	<500	<500	<500	<500	<500	<500	<500	<500	<500	14486.8	8879.25	<500	<500	<500
R010	S132L	1:640	5.4165(±0.6293)	6.2504(±0)	<500	<500	<500	<500	35865.2	<500	<500	1052.75	<500	<500	<500	<500	33642.5	<500	<500	<500	<500	<500	<500	<500	30122	<500	<500	<500	<500	<500	<500	<500	<500	<500	41500.2	<500	<500	<500	<500	<500	<500	<500	<500	<500	24257.8	11742	<500	<500	<500
R011	K172R	1:640	5.9166(±0.1445)	7.4997(±0)	514.25	<500	<500	<500	37414.2	<500	<500	<500	<500	<500	<500	<500	22196.2	<500	<500	<500	<500	<500	<500	<500	21613.5	<500	<500	<500	<500	<500	<500	<500	587.5	601.5	24414.8	<500	<500	<500	<500	<500	<500	<500	<500	<500	21226.5	12865.2	<500	<500	<500
R012	D171E	1:640	4.4997(±0)	7.0835(±0.1446)	<500	510.25	<500	<500	53020.2	<500	560.25	<500	<500	<500	<500	<500	36691	<500	1025.25	<500	<500	<500	<500	<500	37950.8	<500	<500	<500	<500	<500	<500	1148	608	527	49120.8	900	<500	<500	<500	<500	<500	<500	<500	<500	43104.2	3810	<500	740	<500
R013	S160A-S188N-R220K	1:160	4.8332(±0.1445)	5.3335(±0.1439)	<500	<500	<500	<500	<500	<500	<500	<500	<500	<500	<500	<500	1210.25	<500	<500	<500	<500	<500	<500	<500	796.75	<500	<500	<500	<500	<500	<500	<500	<500	<500	31074.2	<500	<500	<500	<500	<500	<500	<500	<500	<500	13645.8	1162.25	<500	<500	538.25
R014	K149E-D225G	1:640	4.583(±0.1444)	5.4169(±0.2883)	<500	<500	<500	<500	21274	<500	<500	646.25	<500	<500	<500	<500	10665.2	<500	1352.75	<500	<500	<500	<500	<500	5183.25	<500	<500	<500	<500	<500	<500	<500	<500	<500	31804.5	<500	<500	<500	<500	<500	<500	<500	6250.25	<500	21940.2	1905.75	<500	999.25	<500
R015	A144G	1:1280	5.4997(±0)	6.583(±0.1444)	630.5	<500	<500	1059.75	13598.5	<500	<500	<500	<500	<500	<500	<500	785.5	<500	<500	<500	<500	<500	<500	<500	1130.25	<500	<500	<500	<500	<500	<500	<500	663.25	<500	21240.8	658.75	<500	<500	<500	<500	<500	<500	<500	<500	5415.25	<500	<500	<500	<500
R016	A142T	1:640	3.9166(±0.1445)	5.7499(±0.4334)	<500	<500	<500	<500	40781.2	<500	<500	593.25	<500	<500	<500	<500	28719	<500	<500	<500	<500	<500	<500	<500	29610.2	<500	<500	<500	<500	<500	<500	<500	1250	665.25	47151.5	<500	<500	<500	<500	906.25	<500	<500	13042.8	<500	40168.8	11839.8	<500	7094.25	<500
R017	H141Q-L164F-D225G		4.4997(±0)	4.9997(±0.433)	602.25	<500	1099.75	<500	16241.2	<500	<500	<500	<500	<500	<500	<500	<500	<500	<500	<500	<500	<500	<500	<500	<500	<500	<500	<500	<500	<500	<500	<500	578.5	605.75	13419.8	1042.25	<500	<500	<500	662.5	<500	<500	<500	<500	6707.25	<500	<500	1412.5	<500
R018	I182V	1:1280	6.3334(±0.3817)	7.9166(±0.1445)	931	1232.5	924	<500	27362.2	<500	<500	<500	<500	<500	<500	553.75	22210.5	<500	<500	<500	<500	<500	<500	<500	11453.2	<500	<500	<500	1065.75	<500	<500	962.25	1250.75	949	33726.5	884.5	<500	<500	1068.5	856	<500	<500	<500	788.75	13893.8	8279.75	<500	<500	<500
R019	L151V-D225G	1:640	4.0835(±0.1446)	5.4166(±0.1439)	1364	779.75	<500	<500	37275	<500	<500	1345.5	1198.25	<500	<500	<500	24530.5	<500	<500	<500	<500	<500	<500	<500	20653.2	<500	<500	<500	<500	<500	1241.5	678.25	639.5	630.5	41839.2	924.25	974.25	571	<500	953.75	726	<500	6970.25	848.5	46762.5	45168.5	<500	1257.75	1032.25
R020	L154V-D225G	1:640	4.9166(±0.1445)	5.1666(±0.3819)	607	662.5	<500	<500	11565.8	<500	<500	681.75	<500	<500	501.5	<500	<500	<500	<500	<500	<500	<500	<500	<500	<500	<500	1024.5	<500	768.25	<500	<500	<500	<500	<500	15186.2	<500	769.5	<500	<500	<500	754.75	<500	4557	<500	<500	<500	<500	2832.5	<500
R021	P162Q-G205E-D225G	1:320	5.2504(±0)	5.2497(±0.433)	1266.5	1186	607	<500	20770	<500	<500	4314.5	<500	<500	<500	<500	<500	<500	<500	<500	<500	<500	<500	<500	<500	<500	<500	<500	521.5	<500	521	<500	1625	<500	28718.2	<500	1014.5	970.75	<500	<500	1216.5	538.25	18073	<500	24568.5	<500	<500	14092.5	<500
R022	S126A-D131E	1:320	5.4997(±0)	7.4166(±0.1439)	<500	<500	<500	<500	2516	<500	<500	<500	<500	<500	<500	<500	<500	<500	<500	<500	<500	<500	<500	<500	<500	<500	<500	<500	<500	<500	<500	<500	<500	<500	6866.75	<500	<500	<500	<500	<500	<500	<500	<500	<500	3581.25	777	<500	<500	<500
R023	K157N-D225G	1:1280	6.1665(±0.5204)	6.2504(±0)	<500	862.75	560.75	<500	2631.25	<500	<500	<500	<500	<500	<500	<500	<500	<500	<500	<500	<500	<500	<500	<500	<500	<500	<500	<500	<500	<500	<500	<500	<500	<500	22206	<500	1397.25	967.75	<500	<500	764	1141.5	5526.75	<500	13396.2	2184.75	<500	<500	<500
R024	D131E-S206T	1:1280	6.0835(±0.1446)	6.3335(±0.1439)	<500	<500	<500	<500	10063.8	<500	<500	<500	<500	834.5	1001.25	<500	862.75	<500	<500	<500	<500	<500	<500	<500	733.25	<500	<500	<500	<500	<500	<500	<500	<500	<500	7074.5	829	782	<500	<500	1083.75	<500	<500	<500	<500	4226.5	2863.75	<500	<500	<500
R025	H141L	1:640	4.9166(±0.2891)	7.1666(±0.2885)	1451.5	<500	<500	<500	6304.5	<500	<500	<500	<500	<500	<500	<500	1252	<500	<500	<500	<500	677.25	<500	727	751	590	2247	577.25	561.5	<500	792.25	<500	<500	1484	23169.2	<500	<500	508	<500	<500	1211.75	1856.25	<500	<500	7441	12928.2	<500	686	<500
R026	K133aQ-D225G	1:640	5.6664(±0.1444)	7.2504(±0)	<500	502	<500	<500	9029.25	<500	1139	<500	<500	1295	673.75	<500	2207.75	<500	561.75	<500	<500	<500	<500	<500	3643	<500	<500	1056.75	<500	1457.75	1454.75	1270.5	<500	589.25	15759	823.5	<500	1068	743.25	1376.5	<500	<500	1821.5	1349.25	27151	6239.25	708.75	911.5	724.75
R027	S146C	1:640	4.2504(±0)	5.9166(±0.1445)	<500	1169	514	<500	29937.8	<500	<500	581.25	<500	<500	<500	<500	25830.2	<500	<500	<500	<500	<500	637	<500	26165.8	<500	766.75	<500	<500	<500	<500	<500	<500	937.75	35302.2	<500	734	642.5	<500	<500	<500	<500	<500	<500	17985.2	11481.5	<500	<500	<500
R028	D131E-A142V	1:320	4.583(±0.1444)	7.1669(±0.1446)	<500	<500	<500	<500	13414.8	<500	<500	<500	<500	<500	<500	<500	11050.5	<500	<500	<500	<500	<500	<500	<500	12430.2	<500	<500	<500	<500	<500	<500	<500	<500	<500	11950.2	<500	<500	<500	<500	<500	763.5	<500	<500	<500	14098.8	4232.5	<500	<500	<500
R029	D131E-K149I	1:640	4.4169(±0.2883)	6.3335(±0.1439)	2413	699.75	<500	<500	30156.8	<500	<500	1134	<500	<500	<500	<500	5182.25	<500	<500	<500	<500	<500	<500	<500	6465.25	<500	<500	<500	<500	<500	<500	<500	<500	<500	45869.2	<500	532.25	<500	<500	<500	705	<500	14546.5	<500	48829.5	919.75	<500	16592.8	<500
R030	I169F-D225G	1:640	6.1666(±0.3819)	8.3331(±0.2885)	<500	<500	9273.75	802.5	27708.8	<500	<500	9884	<500	<500	<500	<500	5433	<500	<500	<500	508.5	<500	<500	<500	848.25	<500	<500	<500	<500	<500	<500	<500	<500	<500	43882.5	555	907.25	<500	<500	615.5	735.25	<500	34257.5	<500	42486	3252.5	<500	26771.2	1336.75
R032	K149T	1:1280	4.3335(±0.1439)	6.4166(±0.1439)	764.25	502.25	893.5	<500	36086.8	<500	<500	<500	<500	<500	649.25	<500	33080.5	<500	1030.75	1686.5	<500	<500	<500	<500	26982.8	<500	<500	<500	<500	564	1295.25	1018	858.5	1337.5	50409.8	2179.75	754	569	1287	1620	<500	757.5	<500	884	43950.8	31265	852	3051.75	<500
R033	D131E-G173R	1:640	4.4997(±0)	5.3335(±0.1439)	<500	<500	<500	<500	4385.75	<500	<500	<500	<500	<500	<500	<500	4742.75	<500	<500	<500	<500	<500	<500	<500	3879.25	<500	<500	<500	<500	<500	<500	<500	<500	<500	8740.5	<500	<500	<500	<500	<500	<500	<500	<500	<500	6301	4040.25	<500	<500	<500
R034	S146N	1:1280	4(±0)	5.4166(±0.1439)	<500	<500	<500	<500	19235.2	542	<500	<500	<500	<500	<500	<500	14013.8	546.5	<500	<500	<500	<500	<500	<500	8496	<500	<500	<500	<500	<500	755.5	<500	<500	<500	20147	<500	<500	<500	<500	<500	<500	<500	<500	<500	7713.75	734	<500	<500	<500
R035	K174T	1:1280	4.9167(±0.3822)	6.25(±0.2498)	<500	<500	<500	<500	5473.5	<500	<500	<500	650	<500	<500	<500	<500	<500	<500	<500	<500	<500	1194.5	<500	<500	<500	<500	<500	<500	<500	<500	672	<500	1400.75	9031.5	1295.5	718	<500	<500	<500	<500	<500	1276.25	<500	12983	1420.5	<500	1299.5	<500
R036	S146G-K174R	1:1280	3.8332(±0.1445)	6.4166(±0.1439)	<500	<500	<500	<500	8406	<500	780	<500	<500	665.25	<500	<500	3822	607.25	<500	878.5	<500	605.5	<500	800.25	<500	<500	<500	<500	<500	<500	<500	<500	<500	<500	13400.5	881.5	<500	<500	<500	510.75	<500	<500	<500	<500	4572.75	<500	1076	<500	<500
R037	S167T-D225G	1:320	5.7499(±0.4334)	6.0835(±0.1446)	<500	980.5	852.25	<500	7795	<500	<500	<500	<500	<500	<500	<500	<500	<500	<500	875	<500	<500	<500	<500	<500	<500	<500	<500	<500	<500	<500	<500	<500	<500	11133	<500	1205.5	602.75	<500	<500	<500	<500	7827.5	<500	12976.2	747.5	<500	898.5	<500
R038	G158R-S186T	1:640	5.0835(±0.2891)	6.4166(±0.1439)	<500	<500	1916.75	<500	12886.5	<500	<500	2153.75	<500	<500	<500	<500	5511.25	<500	<500	<500	<500	<500	<500	<500	4883.25	<500	<500	<500	<500	<500	<500	<500	<500	518.75	12094.8	<500	<500	<500	<500	<500	<500	<500	4637.75	<500	8036.5	598	<500	642.25	<500
R039	S167T-A189T	1:320	5.9166(±0.1445)	7.4997(±0)	<500	<500	<500	<500	11572.5	<500	<500	<500	<500	<500	<500	<500	6136.75	<500	<500	<500	<500	<500	<500	<500	5668.25	<500	<500	<500	<500	<500	<500	<500	<500	606.25	17491.5	<500	<500	<500	<500	<500	<500	<500	<500	<500	15623.5	4131	<500	1018.5	<500
R040	D131E-K172R	1:160	4.6664(±0.1444)	7.1669(±0.1446)	<500	<500	<500	<500	3546.5	<500	<500	<500	<500	<500	<500	<500	916.25	<500	<500	<500	<500	<500	<500	<500	1443.25	<500	<500	<500	<500	<500	<500	<500	<500	<500	<500	<500	590.25	<500	<500	<500	<500	<500	<500	<500	<500	<500	<500	1455	<500
R041	S167T	1:640	4.4997(±0)	6.4166(±0.1439)	<500	537	<500	<500	6913.5	<500	<500	547.5	<500	<500	<500	<500	1201.75	<500	<500	<500	<500	<500	<500	<500	2114.25	<500	<500	<500	<500	<500	<500	<500	<500	<500	4131.5	<500	<500	<500	<500	<500	<500	<500	<500	<500	4843.75	839	<500	<500	<500
R042	S132P		4.6664(±0.1444)	6.2504(±0)	<500	<500	<500	<500	4931.25	<500	<500	<500	<500	<500	<500	<500	1115	<500	<500	<500	<500	<500	<500	<500	754	<500	<500	<500	<500	<500	<500	<500	647	<500	4825.5	<500	<500	<500	<500	<500	<500	<500	<500	<500	5724.75	541.75	598.75	<500	<500
R043	P162S	1:1280	4.4997(±0)	6(±0)	<500	<500	<500	<500	4162.5	<500	<500	<500	<500	<500	<500	<500	2412.5	<500	<500	<500	<500	<500	<500	<500	2101.25	<500	<500	<500	<500	<500	<500	<500	<500	<500	4227.5	<500	<500	<500	<500	<500	<500	<500	<500	<500	5295.25	1319.75	<500	<500	<500
R044	P140H	1:1280	4.4166(±0.1439)	5.2504(±0)	<500	<500	1066.5	571.75	12312	586	<500	<500	<500	<500	<500	<500	6925.5	<500	<500	<500	<500	<500	<500	<500	7277	781.5	<500	<500	<500	<500	<500	<500	<500	<500	14717.5	<500	<500	<500	<500	<500	<500	<500	<500	<500	14335.8	3353.25	<500	<500	<500
R045	Y148F		4.4997(±0)	5(±0)	<500	<500	<500	<500	3877	<500	<500	<500	<500	<500	<500	<500	<500	<500	<500	<500	<500	<500	<500	<500	<500	<500	<500	<500	<500	<500	<500	<500	<500	<500	5060.75	<500	<500	<500	<500	<500	<500	<500	<500	<500	3550.25	<500	<500	<500	<500
R046	V178M	1:1280	4(±0)	5.4997(±0)	<500	<500	<500	<500	10370.5	<500	<500	<500	<500	<500	<500	<500	8161.5	542.75	<500	<500	<500	<500	<500	<500	6107.75	<500	<500	<500	<500	<500	<500	<500	<500	<500	10759.5	<500	<500	<500	<500	<500	<500	<500	1032.75	<500	12259.5	<500	<500	700	<500
R047	A189D-D225G	1:1280	5.7498(±0.2502)	5.4997(±0)	984.75	794	<500	<500	760.25	849.75	<500	556	<500	<500	709.5	<500	<500	<500	<500	774.75	<500	775	<500	<500	<500	823.25	709	1036.75	<500	<500	<500	<500	<500	<500	3458.5	578.25	<500	<500	562	1893.25	<500	<500	1342.25	<500	4516	<500	<500	<500	<500
R049	A142S	1:640	4.7499(±0.4334)	4.6664(±0.1444)	<500	<500	<500	<500	4836.5	<500	<500	<500	<500	<500	<500	<500	<500	<500	<500	<500	<500	<500	<500	<500	747	<500	<500	<500	<500	<500	<500	<500	<500	<500	5124	<500	846.5	<500	<500	<500	<500	592	<500	<500	8910	1867.5	<500	<500	<500
R051	D131E-N159H		3.6665(±0.2889)	3.583(±0.1444)	<500	<500	<500	892.5	10920	<500	<500	<500	<500	<500	<500	550.25	5367.25	<500	<500	<500	<500	<500	<500	<500	6421.25	<500	<500	<500	<500	<500	<500	<500	<500	<500	16390.5	<500	4776.5	<500	<500	<500	554.25	<500	7764.5	<500	24359	2352.5	<500	<500	<500
R052	S186T-D225G	1:640	4.6664(±0.1444)	4.9166(±0.2891)	<500	<500	789	<500	6045.25	<500	<500	<500	<500	<500	<500	<500	<500	<500	<500	<500	<500	<500	<500	<500	<500	<500	<500	<500	<500	<500	<500	<500	<500	<500	9272.5	<500	667.25	<500	<500	<500	<500	<500	591	<500	20007.8	<500	<500	<500	<500
R053	S167T-I169N-D225G	1:640	4.4997(±0)	4.7497(±0)	<500	588	581.5	<500	22876.5	<500	<500	<500	<500	<500	<500	<500	17719.5	<500	<500	<500	<500	<500	<500	<500	19352.2	<500	<500	<500	<500	<500	<500	<500	<500	<500	26259	<500	642.25	<500	<500	<500	<500	<500	<500	<500	23059	9734.75	<500	<500	<500
R054	D131E-S146G-S165I	1:640	4.4997(±0)	4.8333(±0.3823)	<500	<500	<500	<500	11062.5	<500	<500	<500	<500	<500	<500	<500	2803.25	<500	<500	<500	<500	<500	<500	<500	2969.5	<500	<500	<500	<500	<500	<500	<500	<500	<500	8929.5	<500	592.25	<500	<500	<500	<500	<500	921.5	<500	11004.5	3932.5	<500	551.25	<500
R055	E238A	1:640	5.3331(±0.2885)	5(±0)	<500	<500	<500	<500	46601.5	<500	<500	<500	<500	<500	<500	<500	26116.2	<500	<500	<500	<500	<500	<500	<500	17115.5	<500	<500	<500	<500	<500	<500	<500	<500	<500	48441.8	<500	<500	<500	<500	<500	<500	<500	<500	<500	45002.2	40610	<500	<500	<500
R056	K149R	1:1280	4.9166(±0.1445)	5.4997(±0)	<500	<500	<500	<500	45825.8	<500	<500	<500	<500	<500	<500	<500	39494.8	<500	<500	<500	<500	<500	<500	<500	42433.5	<500	<500	<500	<500	<500	<500	<500	<500	<500	50782.8	<500	<500	<500	<500	<500	<500	<500	<500	<500	49930.2	32178	<500	<500	<500
R057	L151F-D225G	1:1280	6.0835(±0.1446)	5.4997(±0)	<500	<500	<500	<500	17352.8	<500	<500	<500	<500	<500	<500	<500	16544.2	<500	<500	<500	<500	<500	<500	<500	16255.5	<500	<500	<500	<500	<500	<500	<500	<500	<500	23290.8	<500	1548	<500	<500	<500	<500	<500	633	<500	22731.2	14810	<500	<500	<500
R058	H141R	1:320	6.4999(±0.2497)	7.3331(±0.2885)	<500	<500	<500	<500	38693	<500	<500	<500	<500	<500	<500	<500	41309.5	<500	<500	<500	<500	<500	<500	<500	37925.8	<500	<500	<500	<500	<500	<500	<500	<500	<500	46626.2	<500	<500	<500	<500	<500	<500	<500	<500	<500	39147	53936.8	<500	<500	<500
R059	A189V	1:640	4.6664(±0.1444)	5.7497(±0)	<500	<500	<500	<500	5876.5	<500	<500	<500	<500	<500	<500	<500	900.75	<500	<500	<500	1135.5	<500	<500	<500	<500	1025.75	666	539	<500	<500	<500	<500	1051.75	755.5	8970	<500	<500	<500	<500	<500	787.5	<500	<500	<500	11395.8	2379.25	<500	<500	712
R060	A144T-T187S	1:1280	4.7497(±0)	5.1669(±0.1446)	520.5	<500	<500	<500	30561.8	<500	<500	<500	<500	<500	<500	<500	25366	<500	<500	<500	<500	<500	<500	<500	22558.8	<500	<500	<500	<500	<500	<500	<500	<500	<500	33608.8	<500	<500	<500	<500	<500	<500	<500	<500	<500	34350.8	13092.2	<500	<500	<500
R061	K166R	1:640	4.4997(±0)	5.3335(±0.1439)	<500	<500	<500	<500	19324	<500	<500	<500	<500	<500	<500	<500	12453.5	<500	<500	<500	<500	<500	1129.25	<500	14414.5	<500	940.25	<500	<500	<500	580.5	<500	500	539.75	22704.2	<500	3288	<500	516.75	576	<500	<500	<500	<500	43575	19468	<500	<500	<500
R062	A142D-L154I	1:640	4.4997(±0)	5.4997(±0)	<500	<500	953	<500	8082	<500	<500	<500	<500	<500	<500	<500	1721	<500	<500	<500	<500	<500	<500	<500	1274.25	<500	<500	<500	<500	<500	<500	<500	<500	<500	11983.8	<500	<500	<500	<500	<500	<500	<500	<500	<500	13614.2	1335.75	<500	<500	<500
R063	G173R	1:1280	4.8332(±0.1445)	5.1669(±0.1446)	<500	<500	<500	<500	14066.5	<500	<500	<500	<500	<500	<500	<500	13677.2	<500	<500	<500	<500	<500	<500	<500	13310	<500	<500	<500	<500	<500	<500	<500	958.5	1342.5	28866.8	<500	<500	<500	<500	522.25	758.75	<500	<500	<500	35541.8	7651.5	<500	<500	<500
R065	S188N	1:640	6.4166(±0.1439)	5.583(±0.1444)	<500	<500	<500	<500	8874	1053	<500	859.25	<500	<500	<500	<500	11509.5	<500	<500	<500	<500	566.5	<500	<500	4115.5	<500	<500	1014.5	<500	<500	<500	<500	<500	<500	4877	<500	<500	<500	<500	<500	<500	<500	<500	<500	4859.5	2263.5	<500	<500	<500
R067	K157N-I169F	1:640	6.583(±0.1444)	7.4175(±0.1447)	<500	<500	<500	<500	6649.25	<500	<500	<500	<500	<500	<500	<500	8915.75	<500	<500	572.5	<500	<500	<500	<500	8774.75	<500	512.75	976	<500	<500	546.25	<500	<500	<500	10065	1010.5	<500	<500	<500	726.5	<500	851	1234.75	4220.5	10483	5812.25	<500	<500	<500
R068	D131E-T187S	1:640	4.583(±0.1444)	5.4997(±0)	<500	<500	2383.75	<500	12792.8	1879	<500	4123.25	<500	<500	6111.75	<500	5374.5	<500	<500	4727.25	<500	856.25	3308.5	<500	6281.5	<500	<500	7365.5	<500	<500	661.25	865.25	<500	<500	5776.25	<500	525	551.5	<500	<500	<500	<500	2318.25	<500	5578.75	4935.75	<500	1948.75	<500
R069	H141Y	1:640	3.6665(±0.2889)	4.7497(±0)	<500	<500	<500	<500	13502	<500	<500	<500	<500	<500	<500	<500	4885.75	<500	<500	<500	<500	<500	<500	<500	4556.5	<500	<500	<500	<500	<500	<500	<500	<500	<500	7335.25	<500	<500	<500	<500	<500	<500	<500	<500	<500	6613.25	3153.25	<500	<500	<500
R070	K145R	1:640	4.4997(±0)	4.4997(±0)	<500	<500	<500	<500	23439.2	<500	<500	<500	<500	<500	504.75	<500	12692.5	<500	<500	<500	<500	<500	<500	<500	12935	<500	<500	<500	<500	<500	<500	<500	<500	<500	35871.8	<500	<500	<500	<500	<500	<500	<500	<500	<500	23388.8	1859.75	<500	<500	<500
R071	A189T	1:640	3.7497(±0)	6.4997(±0)	<500	<500	<500	<500	3475.5	<500	<500	<500	<500	<500	<500	<500	2015.25	<500	<500	<500	<500	<500	<500	<500	1983.25	<500	<500	<500	<500	<500	<500	<500	<500	<500	7175.75	<500	<500	<500	<500	<500	<500	<500	<500	<500	3935	916.25	<500	<500	<500
R073	K145I	1:1280	5.4997(±0)	5.7498(±0.2502)	<500	<500	<500	<500	1985	<500	<500	596.5	<500	<500	<500	671	2083	<500	<500	723.75	<500	<500	<500	<500	2040.5	<500	<500	<500	<500	1558.5	947.25	<500	<500	<500	1158.5	<500	<500	<500	<500	<500	<500	<500	<500	548	7099	<500	967	4156.5	<500
R074	K166I	1:320	4.7498(±0.2502)	5.8332(±0.1445)	<500	<500	<500	<500	3310.25	<500	653	<500	<500	<500	<500	<500	2979	<500	<500	<500	810.5	<500	<500	<500	1647	<500	<500	<500	<500	<500	<500	957.5	<500	<500	6625	<500	<500	<500	<500	<500	<500	<500	<500	<500	6628.25	1419.5	<500	1159.25	<500
R075	S188G	1:1280	6(±0)	5.6664(±0.1444)	<500	<500	<500	<500	14624.5	<500	520	541	<500	<500	<500	<500	12509.8	<500	<500	<500	<500	<500	<500	<500	11013.2	<500	<500	<500	<500	<500	<500	<500	<500	<500	22330	<500	<500	<500	<500	<500	643	<500	<500	<500	17397.2	2638	<500	<500	<500
R076	I152L	1:640	4.6664(±0.1444)	5.4997(±0)	<500	<500	<500	<500	5156.75	653.25	976	1011	<500	<500	692	<500	3987.25	660.25	<500	1210	<500	<500	<500	618	4520	<500	604.5	1164	<500	<500	<500	<500	<500	<500	7278.75	<500	<500	795.75	<500	<500	<500	<500	<500	<500	14781.5	3309	<500	1041.75	<500
R077	K156R	1:640	3.7497(±0)	4.25(±0.2498)	<500	<500	<500	<500	3754.5	<500	<500	<500	<500	<500	<500	634	3284.5	948.75	558.75	<500	808.5	795	<500	<500	3580	710.25	<500	<500	<500	550	<500	<500	<500	<500	6126	<500	<500	<500	<500	<500	<500	<500	<500	<500	14010.5	1491	<500	<500	<500
R078	S146G	1:640	4.6664(±0.1444)	5(±0)	<500	<500	<500	<500	7029.75	<500	699.25	<500	656.75	<500	<500	<500	5179.5	<500	535.25	527.5	<500	<500	594.75	906.25	4186	<500	<500	<500	735	557.75	<500	718	1121	<500	11076.8	<500	<500	707.5	723	<500	<500	<500	<500	<500	15497.8	2749.25	<500	2226.75	<500
R079	K163R	1:640	5.4997(±0)	4.8332(±0.2889)	<500	<500	<500	<500	7553.25	<500	<500	<500	<500	<500	<500	<500	5493	<500	<500	<500	<500	<500	<500	<500	4883	<500	<500	<500	<500	<500	<500	<500	<500	<500	8354	<500	<500	<500	<500	<500	565.5	<500	<500	<500	7563.75	4236.5	<500	<500	<500
R080	A142G	1:1280	5.6664(±0.1444)	5(±0)	<500	<500	<500	<500	3494.25	<500	<500	<500	<500	<500	<500	<500	3466	<500	<500	<500	<500	<500	<500	<500	4716.5	<500	<500	<500	<500	<500	<500	<500	<500	<500	4554	<500	<500	<500	<500	<500	505.75	<500	<500	<500	3413.25	2622	<500	<500	<500
R081	E175K	1:320	5.2497(±0.433)	5.4997(±0)	<500	<500	<500	<500	21347	<500	<500	<500	<500	<500	<500	<500	8000	<500	<500	<500	<500	<500	<500	<500	5667.25	3263.75	<500	<500	<500	<500	<500	<500	537.75	<500	26822.2	<500	<500	<500	638.5	798.75	<500	817.5	<500	<500	34167	8966.25	<500	519.75	<500
R082	K166N	1:640	5.4997(±0)	5.4997(±0)	<500	504.5	513	<500	1174.5	<500	<500	<500	<500	<500	<500	<500	<500	<500	<500	<500	<500	<500	<500	<500	<500	<500	<500	<500	523.75	<500	<500	<500	787.75	<500	629	<500	<500	<500	<500	<500	<500	<500	<500	<500	1394	<500	<500	<500	<500
R083	H141Y-N159D	1:320	6.9166(±0.1445)	7.0835(±0.1446)	505	1692.25	<500	<500	26432	<500	<500	<500	<500	<500	<500	<500	19543	<500	<500	<500	<500	<500	<500	<500	23086	<500	508.75	<500	<500	<500	<500	<500	<500	<500	32078.2	<500	<500	<500	<500	<500	<500	<500	<500	<500	21032.5	2289	<500	<500	<500
R084	K163E	1:1280	5.6664(±0.1444)	5.3335(±0.1439)	<500	584.75	7437.5	<500	20270.8	<500	505.25	<500	<500	<500	<500	<500	3729.75	<500	<500	<500	<500	<500	<500	<500	7030	<500	<500	<500	<500	<500	<500	<500	518.75	<500	16016	<500	<500	<500	<500	<500	<500	<500	15110	<500	22718.8	<500	<500	7672.25	1572
R085	N159D-K166I	1:320	7.1669(±0.1446)	8.3331(±0.2885)	<500	<500	<500	<500	17621.8	<500	<500	<500	<500	<500	<500	<500	12244	<500	<500	<500	<500	637.25	<500	<500	10365.5	<500	924.5	<500	<500	<500	<500	<500	<500	<500	17680.5	<500	<500	<500	<500	<500	<500	<500	<500	<500	10966	2286.5	<500	<500	<500
R086	S165I-E175V	1:640	5.2499(±0.4329)	5(±0)	<500	<500	<500	<500	5330.25	<500	<500	<500	<500	<500	<500	<500	2165.5	<500	<500	<500	<500	<500	<500	<500	1925	<500	<500	<500	<500	<500	<500	<500	<500	<500	4742.25	<500	<500	<500	<500	<500	<500	<500	<500	<500	2994	956.75	<500	<500	<500
R087	K157I	1:640	5.3335(±0.1439)	7.0835(±0.1446)	<500	<500	3391.75	<500	15760	<500	<500	2797	<500	<500	<500	<500	13647.2	<500	<500	<500	<500	<500	<500	<500	16824.8	<500	<500	<500	<500	<500	<500	<500	<500	<500	18581.8	<500	8390.75	<500	<500	<500	<500	<500	10580.2	<500	28247.8	4984.75	<500	11956	<500
R088	A142D	1:640	3.8332(±0.1445)	5.4997(±0)	<500	<500	<500	<500	9824	<500	<500	<500	<500	<500	<500	<500	3147.5	610	<500	<500	<500	<500	<500	<500	3607.75	<500	<500	<500	551	<500	<500	<500	<500	<500	7564	622.5	<500	<500	<500	<500	<500	<500	<500	<500	6892.75	1974.75	<500	<500	<500
R089	K172R-K174R	1:640	4.4997(±0)	4.4997(±0)	<500	<500	<500	<500	509.5	<500	<500	<500	<500	<500	<500	<500	<500	<500	<500	<500	<500	<500	<500	<500	<500	<500	<500	<500	<500	<500	<500	<500	<500	<500	1649.25	<500	<500	<500	<500	<500	<500	<500	<500	<500	3063.75	<500	<500	<500	<500
R090	K163N	1:1280	6.583(±0.1444)	5.2504(±0)	<500	<500	<500	<500	<500	<500	<500	<500	<500	<500	<500	<500	<500	<500	<500	<500	<500	<500	<500	<500	<500	<500	<500	<500	<500	<500	<500	<500	<500	<500	1857.75	<500	<500	<500	<500	<500	<500	<500	<500	<500	<500	<500	<500	<500	<500
R091	I169T	1:640	4.6664(±0.1444)	4.4997(±0)	<500	<500	<500	<500	<500	<500	<500	<500	<500	<500	<500	<500	<500	<500	<500	<500	<500	<500	<500	<500	<500	<500	<500	<500	<500	<500	<500	<500	<500	<500	3257.5	<500	<500	<500	<500	<500	<500	<500	<500	<500	1246.25	<500	<500	<500	<500
R092	G173E	1:640	5.25(±0.2498)	3.4997(±0)	<500	<500	<500	<500	4760.75	<500	<500	<500	<500	<500	<500	<500	2373	<500	<500	<500	<500	<500	<500	<500	3130.5	<500	<500	<500	<500	<500	<500	<500	<500	<500	5122.75	<500	<500	<500	<500	<500	<500	<500	<500	<500	3044.75	<500	<500	<500	<500
R093	L151I-G205E	1:640	4.2504(±0)	4.6664(±0.1444)	<500	<500	<500	<500	<500	<500	<500	<500	<500	<500	<500	<500	<500	<500	<500	<500	<500	<500	<500	<500	<500	<500	<500	<500	<500	<500	<500	<500	<500	<500	<500	<500	<500	<500	<500	<500	<500	<500	<500	<500	1591.75	<500	<500	<500	<500
R094	I152L-I169N	1:640	4.4997(±0)	4.4997(±0)	<500	<500	<500	<500	<500	<500	<500	<500	<500	<500	<500	<500	<500	<500	<500	<500	<500	<500	<500	<500	<500	<500	<500	<500	<500	<500	<500	<500	<500	<500	<500	<500	<500	<500	<500	<500	<500	<500	<500	<500	2150	<500	<500	<500	<500
R095	K149I-G205R	1:640	4.4166(±0.1439)	5(±0)	<500	<500	<500	<500	7086	<500	<500	<500	<500	<500	<500	<500	2834.75	<500	<500	<500	<500	<500	<500	<500	3002.5	<500	<500	<500	<500	<500	<500	<500	<500	<500	5205.5	<500	<500	<500	<500	<500	<500	577.75	<500	<500	9948	1814.75	<500	1679.75	<500
R096	E175G	1:1280	4.0835(±0.1446)	5(±0)	<500	<500	<500	<500	<500	<500	<500	<500	<500	<500	<500	<500	<500	<500	<500	<500	<500	<500	<500	<500	<500	<500	<500	<500	<500	<500	<500	<500	<500	<500	<500	<500	<500	<500	<500	<500	<500	<500	<500	<500	1702.5	<500	<500	<500	<500
R097	V135E-D199E	1:1280	4.4997(±0)	5.4997(±0)	<500	<500	539	832.25	3465.25	<500	<500	<500	<500	<500	<500	<500	1514.25	<500	<500	<500	<500	<500	<500	<500	884.75	<500	<500	<500	<500	<500	<500	<500	<500	<500	4181	<500	<500	<500	<500	<500	<500	<500	<500	<500	6742.5	1844.5	<500	523.25	<500
R098	T136S	1:640	4.3335(±0.1439)	4.8332(±0.1445)	827	<500	<500	<500	14104.2	<500	<500	<500	<500	<500	<500	<500	7090.5	<500	656.75	657.5	<500	<500	<500	503.25	4719.25	<500	<500	<500	<500	<500	<500	500.75	<500	<500	11811.8	<500	<500	<500	<500	<500	<500	<500	<500	<500	15484	5188.25	<500	<500	<500
R099	P140T	1:640	6.1669(±0.1446)	5.4997(±0)	<500	<500	774.25	667.25	13125.2	<500	<500	<500	<500	<500	<500	<500	6865.75	<500	<500	<500	<500	<500	<500	<500	9110.75	<500	<500	<500	<500	<500	<500	<500	<500	<500	13883.5	<500	518	<500	<500	<500	<500	<500	<500	<500	12463.5	1063	<500	<500	<500
R100	A137E	1:1280	3.6664(±0.1444)	5(±0)	<500	<500	670.75	<500	8518.75	<500	<500	<500	<500	<500	<500	<500	2906.25	<500	<500	<500	<500	<500	<500	<500	<500	<500	<500	<500	572.5	<500	<500	<500	<500	<500	13292	<500	<500	<500	<500	<500	<500	<500	5729.75	<500	14830	959.25	<500	1707	<500
R101	K166I-D171G-E175D	1:640	4.8332(±0.1445)	5.4997(±0)	<500	<500	<500	<500	17593.8	<500	<500	<500	<500	<500	<500	<500	10298.5	<500	<500	<500	<500	<500	<500	<500	12215.5	<500	<500	541	<500	<500	<500	<500	519.5	<500	24297.5	<500	<500	<500	<500	<500	<500	<500	<500	<500	15576	1865.5	<500	<500	570
R102	Q196L	1:1280	5(±0)	5.3331(±0.2885)	<500	<500	<500	<500	12978.8	<500	<500	<500	<500	<500	<500	<500	10815.8	<500	<500	913.5	<500	<500	<500	<500	7481.25	<500	<500	538.25	<500	<500	<500	<500	<500	<500	13639.2	1595.5	<500	<500	<500	<500	<500	<500	1905.5	<500	19404.5	6227.25	<500	1259	<500
R103	A144T	1:1280	5(±0)	5.4997(±0)	<500	682	<500	760.5	7825.75	<500	<500	1007.5	<500	<500	663.75	606.25	4459	<500	<500	505.5	<500	<500	<500	<500	2838.5	<500	<500	<500	<500	<500	<500	<500	<500	<500	6420	<500	<500	<500	<500	<500	<500	<500	<500	<500	9250	1650.75	<500	<500	545.25
R104	S193I	1:640	3.8332(±0.1445)	5.7497(±0)	<500	<500	<500	<500	4441.25	<500	<500	<500	<500	<500	<500	<500	1797.75	<500	<500	<500	<500	<500	<500	<500	1752	<500	<500	<500	<500	<500	<500	<500	<500	<500	6937.75	<500	<500	<500	<500	<500	<500	<500	<500	<500	9401.75	2172.75	<500	<500	<500
R105	S160T	1:640	3.8332(±0.1445)	6(±0)	<500	<500	1415.75	641	7620.5	<500	<500	10552.2	717	541.75	897.5	<500	3379.25	<500	<500	660.75	<500	<500	1314.25	<500	2954	<500	<500	3440.75	<500	<500	<500	<500	<500	<500	7940.5	<500	3608	<500	<500	622.5	<500	<500	2794.25	601.25	10510	1262.75	613.25	2717	<500
R106	T187N	1:320	4.6665(±0.2889)	5.4997(±0)	575.5	1023.75	684	873	4825	<500	<500	<500	<500	<500	<500	<500	696	<500	<500	<500	<500	<500	<500	<500	<500	<500	<500	<500	<500	<500	<500	<500	<500	<500	<500	516.75	<500	<500	<500	649.25	<500	<500	<500	<500	4948	<500	<500	<500	<500
R107	I169M-G173E	1:1280	4.4166(±0.1439)	5.4997(±0)	<500	<500	<500	1117.75	6420	<500	<500	<500	<500	<500	<500	<500	4820	<500	<500	<500	<500	<500	<500	<500	4276	<500	<500	<500	<500	<500	<500	534.5	<500	<500	7022.25	<500	1025	<500	<500	<500	<500	<500	510.5	<500	8665.75	861.75	<500	<500	<500
R108	L151I-L164I	1:640	4.4166(±0.1439)	5.1666(±0.2885)	<500	<500	<500	<500	9165.75	<500	<500	595.75	<500	<500	550	751.25	5665.5	<500	<500	<500	<500	<500	<500	<500	5464	<500	<500	<500	<500	<500	<500	<500	<500	<500	8661	976.5	539.5	<500	<500	<500	<500	<500	725.5	1008.25	12787	2708	<500	733.25	<500
R109	K156N	1:320	6.0835(±0.1446)	6.4997(±0)	<500	<500	<500	559.75	7182	689.25	<500	<500	<500	<500	<500	<500	1706.75	<500	<500	<500	532.5	<500	<500	<500	1628.5	<500	<500	<500	<500	<500	<500	<500	<500	<500	10089.5	<500	<500	<500	<500	<500	539.25	<500	2580.25	<500	12287.2	<500	<500	4427.5	<500
R110	K133aQ-P140H	1:1280	6(±0)	6.3335(±0.1439)	557.5	<500	<500	1436.5	10709.8	<500	<500	<500	<500	<500	<500	570.75	5136.25	<500	<500	673.5	<500	<500	<500	<500	4484.5	<500	<500	572	<500	<500	<500	<500	<500	<500	17837.8	<500	<500	<500	<500	<500	<500	<500	6544.75	<500	17422.5	3710.5	<500	1108	<500
R111	S193G	1:320	4(±0)	5.1669(±0.1446)	<500	<500	<500	<500	3280.5	<500	<500	<500	<500	565.5	<500	<500	897.25	<500	<500	<500	<500	<500	<500	<500	1001.25	<500	<500	509.5	<500	<500	<500	<500	<500	<500	3016.5	<500	<500	<500	<500	<500	<500	<500	<500	<500	2399.5	<500	<500	<500	<500
R112	V135I	1:1280	4.4166(±0.1439)	5.2504(±0)	<500	<500	<500	<500	9141.5	<500	663.5	589.75	<500	<500	<500	<500	5342.25	<500	<500	<500	<500	<500	<500	<500	4264	<500	<500	<500	<500	541.25	<500	<500	<500	537	13058.2	<500	601.5	<500	<500	<500	<500	<500	<500	<500	7722.5	8326.25	<500	<500	<500
R113	A137V	1:640	4.2504(±0)	4.7497(±0)	<500	<500	<500	<500	1017	<500	<500	<500	<500	<500	<500	<500	1771	<500	<500	<500	<500	<500	<500	<500	<500	<500	<500	<500	<500	<500	<500	<500	<500	<500	2102.75	<500	<500	<500	<500	<500	<500	<500	<500	<500	4410	782.5	<500	<500	<500
R114	A137V-K166E	1:640	4.6664(±0.1444)	5.3335(±0.1439)	1248	<500	1533.25	<500	2749.5	<500	<500	751.25	658.5	504.75	<500	<500	1091.25	652.5	579.25	<500	<500	<500	652	611	<500	<500	<500	<500	<500	946.75	<500	<500	<500	532.5	12045	<500	<500	539.75	<500	<500	<500	<500	<500	<500	9429.25	<500	<500	<500	<500
R115	D131E-E216D	1:320	4.0831(±0.3818)	5.2504(±0)	1374.5	<500	<500	772.5	7073.75	<500	<500	<500	<500	<500	<500	<500	<500	<500	<500	<500	<500	<500	<500	510.75	<500	<500	<500	<500	<500	<500	<500	<500	645.25	592	16323.2	<500	<500	<500	<500	<500	<500	<500	<500	<500	16104.2	15384.2	<500	<500	<500
R116	D131E-K212R-E227K-V237I	1:320	5(±0)	5(±0)	<500	<500	<500	711.75	23814.5	<500	<500	1314.75	846	<500	<500	<500	23316.8	<500	<500	<500	<500	<500	<500	<500	22809.8	<500	<500	<500	<500	<500	<500	<500	<500	<500	30970	<500	16585.5	<500	<500	<500	554.25	<500	11875.5	<500	29849.8	22617.2	<500	<500	<500
R117	D131E-V202I-L236Q-V237I-E238N	1:320	5.3335(±0.1439)	5(±0)	<500	829	<500	<500	28063.5	822	1073.75	<500	1108.5	<500	520	<500	24806	841	658.25	723.25	<500	545	<500	<500	21030.2	<500	<500	2373	<500	<500	1017	611.75	669.25	983.75	36270.5	<500	10222	<500	1149.25	<500	<500	1225.75	22059.8	1654	29370	20535.8	870.5	1738.25	518
R118	D131E	1:320	5(±0)	6.4997(±0)	1035.25	633	<500	<500	47403.2	<500	<500	<500	999	<500	<500	<500	41260.5	<500	539.5	<500	734.75	<500	503.75	<500	35153.8	<500	527.25	813.75	<500	558.75	<500	<500	<500	<500	50617.2	<500	22911	<500	<500	<500	<500	<500	8553.75	<500	38063	34050	<500	<500	836.5
R119	V237I	1:640	4.583(±0.1444)	5.1669(±0.1446)	<500	555.5	627.25	801.5	19348.5	<500	<500	<500	<500	<500	<500	<500	14447.2	<500	<500	728	741.5	<500	<500	1301	14018.5	<500	<500	3925.5	<500	<500	<500	<500	<500	<500	14874.2	<500	12673.5	<500	<500	<500	<500	<500	7554	<500	21094.8	12641.5	<500	657.75	<500
R120	D131E-F203L	1:640	5.1666(±0.2885)	5.8332(±0.1445)	691.25	<500	562.5	670	17734.8	836.75	<500	<500	632.5	<500	<500	<500	12995	<500	<500	<500	<500	<500	<500	<500	15949.2	<500	569	580.75	<500	713.75	843.75	<500	<500	<500	3682	<500	7747.25	<500	<500	<500	941.75	<500	<500	<500	15044.8	6960.75	<500	<500	<500
R121	D131E-I219V	1:640	4.8332(±0.1445)	5.2504(±0)	<500	753	1351.5	727.75	17016.5	1196	1023	532.75	719	<500	<500	795.5	15596.8	<500	521	981	817.5	729	729.75	<500	15457.5	521	513.75	<500	<500	744	<500	<500	<500	<500	16135.8	<500	5126.5	<500	<500	<500	<500	<500	12606	<500	14196.5	10001	538.75	<500	778.5
R122	D131E-F203S	1:320	4.7497(±0)	5.4997(±0)	<500	<500	<500	<500	18382.2	<500	<500	660.5	<500	<500	<500	<500	11684.8	763	<500	<500	<500	<500	<500	<500	11970.8	603.75	<500	<500	<500	<500	553	616	<500	825.25	20043.8	623	5230.75	<500	<500	582.75	<500	<500	4210.5	<500	16888	<500	<500	1438	<500
R123	D131E-K211R	1:320	4.2504(±0)	4.7497(±0)	<500	652.75	870.25	<500	9290	<500	<500	<500	<500	<500	<500	<500	7124	<500	<500	<500	<500	<500	<500	<500	10301	<500	<500	614.25	<500	<500	<500	<500	<500	<500	5858	<500	4106.5	<500	<500	<500	<500	<500	<500	<500	12624.8	11545.2	<500	<500	<500
R125	D131E-D199E	1:640	3.4998(±0.4329)	5(±0)	<500	<500	530.5	<500	26103.8	771.75	<500	945.25	<500	762.75	529.75	<500	15504.5	<500	<500	<500	<500	<500	<500	<500	13661.5	<500	<500	<500	<500	<500	603.75	<500	829.5	<500	41129	513.25	694.75	<500	<500	<500	1424.5	704.5	2737.5	525.5	23964	15534.5	<500	623	<500
R126	D131E-A198V-V237L-T244S	1:640	4.2504(±0)	6.4997(±0)	951	<500	<500	526	10748.2	<500	<500	<500	<500	589.75	<500	550.75	5859.75	<500	<500	<500	<500	531.5	<500	<500	6932	<500	<500	<500	<500	516.25	<500	<500	667.5	<500	6343.75	<500	<500	<500	<500	<500	<500	<500	2685.25	<500	13148	700.75	<500	6767.25	<500
R127	D131E-D199E-K214E	1:640	4.4997(±0)	5.9166(±0.1445)	544.25	557.25	2729.25	610.75	13534.8	556	<500	3683.75	<500	<500	<500	696	11262	621.25	<500	<500	<500	<500	710.25	553	10377.2	<500	<500	1345.25	<500	547	<500	<500	672.75	<500	12437.5	<500	2182	<500	<500	<500	<500	<500	2429.75	<500	12828.8	3564.5	<500	<500	<500
R128	D131E-T200P	1:320	4.4997(±0)	6.2504(±0)	<500	<500	<500	<500	10473.8	<500	<500	<500	567.75	<500	<500	<500	5222.5	<500	<500	<500	997	<500	<500	530.25	4380.75	<500	<500	<500	<500	<500	<500	<500	<500	<500	6173.5	<500	<500	<500	<500	<500	659.25	<500	<500	<500	18457.8	13872.5	<500	619.75	<500
R129	D131E-N197D-D225G	1:640	6.0835(±0.2891)	6(±0)	<500	<500	996.75	<500	3639.25	<500	<500	1206.25	<500	<500	<500	<500	2867	<500	<500	<500	<500	<500	<500	<500	2563.75	<500	<500	<500	<500	<500	<500	<500	<500	<500	9870.25	<500	4379.75	<500	<500	<500	<500	<500	10289.8	<500	22257	<500	<500	12024	<500
R130	D131E-I219K		3.7497(±0)	4.7497(±0)	<500	<500	<500	<500	<500	<500	<500	<500	<500	<500	<500	<500	986.25	617.75	<500	<500	<500	<500	<500	<500	<500	<500	<500	<500	<500	<500	<500	<500	<500	<500	1607	<500	<500	<500	<500	<500	<500	<500	<500	<500	<500	1017.75	<500	<500	<500
R131	D131E-A198G	1:640	4.2504(±0)	5.4997(±0)	<500	949	<500	<500	<500	<500	<500	<500	<500	927.5	<500	<500	<500	568.25	<500	<500	<500	<500	<500	<500	1247.25	856.75	<500	<500	<500	<500	<500	<500	<500	<500	928.75	532.5	694.5	<500	<500	<500	<500	<500	<500	<500	6058	<500	<500	<500	503.25
R132	D131E-K212N	1:640	4.8332(±0.1445)	5.2504(±0)	<500	<500	<500	<500	5513	<500	<500	<500	<500	<500	<500	<500	4766.75	<500	<500	<500	<500	<500	<500	<500	6406.75	<500	<500	<500	<500	<500	<500	<500	<500	<500	9161.25	<500	<500	<500	<500	<500	<500	<500	<500	<500	10530.8	5500.5	<500	<500	<500
R133	D131E-F213L	1:640	4.6664(±0.1444)	4.8332(±0.2889)	529.25	<500	<500	<500	2405.5	<500	<500	<500	<500	<500	<500	<500	540	<500	<500	<500	<500	<500	<500	<500	<500	<500	<500	<500	<500	<500	<500	<500	<500	<500	3683.5	<500	<500	563.5	<500	<500	1535.5	<500	<500	<500	976.25	684	<500	<500	<500
R134	D131E-F213I	1:640	4.3335(±0.1439)	4.9166(±0.1445)	<500	848.5	<500	<500	7939	<500	<500	<500	<500	747.25	550.25	<500	5836.75	2133	<500	<500	<500	<500	524	<500	5622.5	<500	533.75	573	<500	<500	<500	631.25	846.75	<500	11652.8	<500	<500	<500	<500	<500	<500	<500	<500	<500	10932.5	2892	<500	745	<500
R135	D131E-I219L-V237I	1:640	5.4997(±0)	5.2504(±0)	1171	1129.75	673.25	<500	12952.2	843	1372.5	1570	1102.5	556	567.5	764	8797	558.25	576.25	515	1093.5	609	<500	<500	7023	716	602.25	546.25	1049.25	662.25	<500	<500	1382	<500	21119.8	<500	1289.75	<500	<500	<500	947.5	<500	728.75	<500	15411.2	5591	<500	<500	<500
R136	D131E-K212M	1:320	4.7497(±0)	5.25(±0.2498)	<500	<500	5111.25	<500	19956	<500	<500	<500	<500	<500	<500	<500	16344.2	<500	<500	<500	<500	<500	<500	<500	12174.5	<500	<500	<500	<500	<500	<500	<500	<500	<500	16422.5	<500	7713.75	<500	<500	<500	<500	<500	1571.5	<500	15835	6234.5	<500	<500	537.25
R137	D131E-D225E	1:320	4.3335(±0.1439)	7(±0)	<500	991.5	<500	<500	5257.75	<500	<500	<500	<500	<500	<500	608.5	6584	993.75	<500	<500	<500	<500	<500	<500	6108	<500	<500	<500	<500	<500	<500	<500	<500	<500	12186.5	<500	5135	566.25	<500	<500	615.5	<500	4433.25	<500	7256.5	4616.5	<500	<500	<500
R138	D131E-V237L	1:640	4.4997(±0)	5.2504(±0)	<500	<500	<500	<500	2938.5	<500	<500	<500	<500	<500	<500	<500	3985.75	<500	<500	<500	<500	<500	<500	<500	3210	<500	<500	<500	<500	<500	<500	<500	<500	<500	1246.5	<500	<500	<500	<500	<500	<500	<500	<500	<500	5159.5	6995.75	<500	<500	<500
R139	D131E-S188I	1:640	4.7497(±0)	4.4997(±0)	<500	<500	<500	<500	14145.2	<500	<500	4167.25	<500	<500	<500	<500	14419	<500	<500	<500	<500	<500	<500	<500	11947	<500	<500	<500	<500	<500	<500	<500	<500	<500	15317	522.5	6508.25	<500	<500	<500	<500	<500	2975	<500	16199.8	15164.8	<500	649	<500
R140	D131E-R208G	1:640	4.4997(±0)	4.4997(±0)	<500	<500	<500	813	5697.5	<500	<500	<500	<500	<500	<500	<500	4837	<500	<500	<500	<500	<500	<500	<500	6838	<500	<500	<500	<500	<500	<500	<500	<500	<500	16873.8	<500	5038.75	<500	<500	<500	<500	<500	12325.2	<500	12638.8	8022.5	<500	9337.5	<500
R141	D131E-D199N-F203Y-V204M	1:640	4.3335(±0.1439)	6(±0)	<500	<500	<500	<500	18068.8	<500	<500	<500	<500	<500	<500	<500	8450.75	<500	<500	<500	<500	<500	<500	<500	12884.5	<500	<500	<500	<500	<500	<500	<500	<500	<500	11711	<500	13317.8	<500	<500	<500	<500	<500	7375	<500	15401	8790.5	<500	<500	<500
R142	D131E-S165N-V237I	1:640	4.7498(±0.2502)	4.583(±0.1444)	<500	<500	<500	<500	3529	<500	<500	<500	<500	<500	<500	<500	8054.75	<500	<500	<500	<500	<500	<500	<500	4304.75	<500	<500	<500	<500	<500	<500	<500	<500	<500	3456.75	<500	3242	<500	<500	<500	<500	<500	<500	<500	4947.25	3272.25	<500	<500	<500
R143	D131E-K222R	1:640	4.3335(±0.1439)	5.4997(±0)	<500	<500	<500	<500	2253.5	<500	<500	<500	<500	<500	<500	<500	4199	<500	<500	<500	<500	<500	<500	<500	3241.75	<500	<500	<500	<500	<500	<500	<500	<500	<500	3842.25	<500	<500	<500	<500	<500	<500	<500	<500	<500	2757.5	7294.75	<500	<500	<500
R144	D131E-A198S	1:320	3.8332(±0.1445)	5.4997(±0)	<500	<500	<500	<500	<500	<500	<500	<500	<500	<500	<500	<500	3354	<500	<500	<500	<500	<500	<500	<500	2260.25	<500	<500	<500	<500	<500	<500	<500	<500	<500	1361.25	<500	<500	<500	<500	<500	<500	<500	<500	<500	2421.5	574	<500	<500	<500
R145	D131E-I219L	1:640	5.0835(±0.1446)	5.7497(±0)	<500	<500	<500	<500	4243	<500	<500	<500	<500	592.75	<500	<500	2771.5	<500	<500	<500	<500	<500	872	<500	2220.25	<500	612.75	<500	<500	<500	<500	<500	<500	<500	5501	<500	<500	<500	<500	<500	<500	<500	<500	<500	19409.8	4704.75	<500	<500	<500
R146	D131E-S188N-I217V	1:320	4.4997(±0)	4.4997(±0)	<500	536.25	<500	<500	7952.25	<500	<500	<500	<500	<500	<500	<500	3461.5	<500	<500	<500	<500	<500	<500	<500	2119	<500	<500	<500	<500	<500	<500	<500	<500	<500	5947	<500	<500	<500	<500	<500	<500	<500	<500	<500	15326	3633.5	580.5	501.75	645.75
R147	D131E-V237I	1:320	4.4997(±0)	4.4997(±0)	<500	<500	<500	<500	6808	<500	<500	<500	586.25	771.5	<500	<500	4015.5	<500	<500	<500	<500	<500	<500	<500	2954.25	599.5	<500	<500	<500	<500	<500	<500	566.25	<500	3919	<500	<500	<500	<500	<500	<500	<500	<500	<500	26716.8	1567	<500	<500	<500
R148	D131E-T200S	1:160	4(±0)	4.4997(±0)	<500	<500	<500	<500	6510.5	<500	<500	<500	<500	<500	<500	<500	3180.75	<500	506.75	<500	580.75	503.75	<500	<500	2361	<500	<500	<500	<500	<500	<500	<500	<500	<500	7903	<500	<500	<500	<500	<500	<500	<500	<500	<500	14214.5	7335.5	<500	<500	<500
R149	S206T	1:160	3.4997(±0)	3.4997(±0)	<500	<500	<500	<500	6375	<500	<500	<500	<500	<500	<500	<500	3422.25	<500	<500	<500	<500	<500	<500	<500	4016.5	<500	<500	<500	<500	<500	<500	<500	763.25	<500	7800.25	<500	<500	<500	<500	<500	<500	<500	<500	<500	20200	10545.8	<500	3956.5	<500
R150	D131E-K222T-D225G	1:640	4.4166(±0.1439)	5(±0)	641.75	<500	<500	<500	8063.75	2352.5	<500	<500	<500	561.5	<500	<500	2872.75	<500	<500	<500	<500	<500	<500	<500	5487.25	<500	<500	703.75	<500	<500	<500	<500	<500	<500	8710.75	<500	<500	581.75	<500	<500	<500	<500	606.75	<500	25679	4389.5	<500	<500	<500
R151	D131E-S186P-K222T	1:640	4.9166(±0.1445)	6(±0)	<500	<500	<500	<500	2988	<500	<500	852.5	<500	<500	<500	<500	627.5	<500	725	<500	<500	1017.25	<500	<500	2484	<500	<500	<500	<500	<500	<500	<500	<500	<500	3711.25	<500	<500	<500	<500	<500	<500	<500	<500	<500	13634.5	3442.5	<500	<500	<500
R152	D131E-A198T	1:320	5.6664(±0.1444)	6.2504(±0)	<500	<500	531	<500	18554.5	<500	<500	<500	789.5	<500	<500	<500	12970	<500	<500	<500	<500	<500	643	<500	8434	<500	<500	526.5	<500	<500	653.5	721	860.25	847.5	12382.8	612.25	820.75	736	914.25	<500	<500	906.75	600.5	631.5	22730.2	9651.25	551.5	1156.5	858.5
R153	D131E-K214E	1:640	6.5833(±0.2883)	7(±0)	<500	741.75	<500	<500	20316.2	<500	738.75	<500	<500	<500	<500	<500	14803	<500	<500	<500	<500	535.5	<500	<500	13579.5	2252.25	1475.5	<500	<500	<500	<500	592.25	<500	<500	13462.5	<500	3754.5	<500	<500	<500	<500	<500	3480	<500	36595.2	15573.5	<500	4282.5	<500
R154	N197S	1:640	4.0835(±0.1446)	4.4997(±0)	<500	<500	<500	<500	4115.75	<500	<500	<500	547.5	<500	<500	<500	2630.25	<500	<500	<500	545	<500	<500	<500	787.75	<500	<500	<500	<500	<500	<500	<500	<500	<500	3365.75	<500	<500	<500	<500	<500	<500	<500	<500	<500	5822	<500	<500	<500	<500
R155	K212M	1:1280	4.4997(±0)	4.4997(±0)	<500	<500	<500	<500	4989.5	<500	<500	<500	<500	<500	<500	<500	3519.5	<500	<500	<500	<500	<500	<500	<500	3014.25	<500	<500	<500	<500	<500	<500	<500	<500	<500	4253.25	<500	<500	<500	<500	<500	<500	<500	<500	<500	19057	9088	<500	583.25	<500
R156	A218S	1:640	4.6664(±0.1444)	6.0835(±0.1446)	<500	<500	<500	<500	15892.2	<500	752	<500	<500	<500	539.75	<500	8041	<500	1055.25	<500	<500	<500	<500	<500	7009	633.5	565.5	<500	<500	<500	<500	<500	<500	<500	8872.75	<500	<500	502	<500	<500	<500	<500	<500	<500	10989.2	5036.25	<500	<500	<500
R157	A189V-E216D	1:640	4.3335(±0.1439)	5.1666(±0.2885)	<500	<500	<500	<500	3212.25	<500	<500	<500	<500	<500	<500	<500	522.5	<500	<500	<500	<500	<500	<500	<500	<500	<500	<500	<500	<500	<500	<500	<500	<500	<500	1959	<500	<500	<500	<500	<500	<500	<500	<500	<500	6616	<500	<500	<500	<500
R158	D199E	1:640	3.6664(±0.1444)	5.4997(±0)	<500	<500	<500	<500	3893.5	<500	642.75	<500	<500	<500	<500	<500	2063.25	<500	<500	<500	<500	<500	<500	<500	1201.5	<500	<500	<500	<500	<500	<500	<500	<500	<500	2633.75	<500	<500	<500	<500	<500	<500	<500	<500	<500	5735.5	1482.75	<500	<500	<500
R159	K212N-A218T	1:1280	5.0835(±0.1446)	6.1669(±0.1446)	<500	<500	<500	<500	3661	<500	<500	<500	<500	<500	<500	<500	2259.75	<500	<500	<500	<500	<500	<500	<500	1897.25	<500	<500	<500	<500	<500	<500	<500	<500	<500	4616.25	<500	<500	<500	<500	<500	<500	<500	<500	<500	11654	4511	<500	<500	<500
R160	I217V	1:1280	4.2504(±0)	5.7497(±0)	<500	<500	<500	<500	3661	<500	<500	<500	<500	<500	<500	<500	2259.75	<500	<500	<500	<500	<500	<500	<500	1897.25	<500	<500	<500	<500	<500	<500	<500	<500	<500	4616.25	<500	<500	<500	<500	<500	<500	<500	<500	<500	11654	4511	<500	<500	<500
R161	G205A	1:640	6.0835(±0.1446)	6.6667(±0.3816)	<500	<500	<500	<500	2241.25	<500	<500	<500	<500	<500	<500	<500	1872.25	<500	<500	<500	<500	<500	<500	<500	868.25	<500	<500	<500	<500	<500	<500	<500	<500	<500	1901.75	<500	<500	<500	<500	<500	<500	<500	501.5	<500	3610.25	2128	<500	<500	<500
R162	A198V	1:640	4.7497(±0)	7.4997(±0)	<500	<500	<500	<500	1963.75	<500	<500	<500	<500	<500	<500	<500	<500	<500	<500	<500	526	<500	<500	<500	<500	<500	<500	<500	<500	<500	<500	<500	<500	<500	1675.5	<500	<500	<500	<500	<500	<500	<500	<500	<500	2877.25	612.25	<500	<500	525.75
R163	K214M	1:640	5.4997(±0)	7(±0)	<500	<500	<500	<500	6024.25	<500	<500	<500	<500	<500	607.5	<500	3557.75	<500	<500	<500	<500	<500	<500	<500	1405	<500	<500	<500	<500	<500	<500	<500	<500	<500	2197	<500	<500	<500	<500	<500	<500	<500	<500	<500	5083.5	3162.5	<500	<500	<500
R164	I219L	1:640	5.0835(±0.1446)	5.4997(±0)	<500	<500	<500	<500	2877.75	<500	<500	<500	<500	<500	<500	<500	935.75	<500	<500	<500	<500	<500	<500	<500	927	<500	<500	<500	<500	<500	<500	<500	<500	<500	1268	<500	<500	<500	<500	<500	<500	<500	<500	<500	2496.5	758.5	<500	<500	<500
R165	I219V	1:640	4.8332(±0.1445)	5.3335(±0.1439)	<500	<500	<500	<500	2871.75	<500	<500	<500	<500	<500	<500	<500	3618.5	<500	<500	<500	<500	<500	<500	<500	2476.75	510.5	<500	<500	581.5	536.75	<500	<500	<500	<500	3517	<500	<500	<500	<500	<500	<500	<500	<500	<500	5065.5	1630.25	<500	<500	<500
R166	A189D-Q192L	1:1280	4.5833(±0.2883)	6.8336(±0.5203)	<500	<500	<500	<500	4091.5	<500	<500	<500	<500	<500	<500	<500	2328.5	<500	<500	<500	507	<500	<500	<500	1514.25	<500	<500	<500	<500	<500	<500	<500	<500	<500	2739.5	<500	<500	<500	<500	<500	<500	<500	<500	<500	3608.25	891.75	<500	<500	<500
R167	A189D-A218S	1:1280	5.3335(±0.1439)	7(±0)	<500	<500	<500	<500	2950.75	<500	<500	<500	<500	<500	<500	<500	3195.5	<500	<500	<500	<500	<500	<500	<500	1997.75	<500	<500	<500	<500	<500	<500	<500	<500	<500	2239.25	<500	<500	<500	<500	<500	<500	<500	<500	<500	3696	905.25	<500	<500	<500
R168	K214N	1:640	4(±0)	6.2504(±0)	<500	<500	<500	<500	3273.5	<500	<500	<500	<500	<500	<500	<500	1231	<500	<500	<500	<500	<500	<500	<500	1245.5	<500	<500	<500	<500	<500	<500	<500	<500	<500	1591	<500	<500	<500	<500	<500	<500	<500	<500	<500	5092	557.5	<500	<500	<500
R169	T200A	1:640	3.7497(±0)	6(±0)	<500	<500	<500	<500	2137	<500	<500	<500	<500	<500	<500	<500	1844	<500	<500	<500	<500	<500	<500	<500	1088	<500	<500	<500	<500	<500	<500	<500	<500	<500	827.25	<500	<500	<500	<500	<500	<500	<500	<500	<500	1980	1112	<500	<500	<500
R170	K157T-D225G	1:320	3.9166(±0.1445)	5.4997(±0)	<500	<500	<500	<500	719	<500	<500	<500	<500	<500	<500	<500	<500	<500	<500	<500	<500	<500	<500	<500	<500	<500	<500	<500	<500	<500	<500	<500	<500	<500	660	<500	<500	<500	<500	<500	<500	<500	<500	<500	2457.75	<500	<500	<500	<500
R171	D131E-S188N	1:320	4.583(±0.1444)	5.7497(±0)	<500	<500	<500	<500	<500	<500	<500	<500	<500	<500	<500	<500	<500	<500	<500	<500	<500	<500	560.25	<500	<500	<500	<500	<500	<500	556.5	<500	<500	<500	<500	<500	<500	<500	<500	<500	<500	<500	<500	<500	<500	1426.5	<500	<500	<500	<500
R172	S160L-K212T-R220K-Y232N-V237I-I243K-T244K	1:640	5.0001(±0.2503)	5.4166(±0.1439)	<500	<500	<500	<500	<500	<500	<500	<500	<500	<500	<500	<500	<500	<500	<500	<500	<500	<500	<500	<500	<500	<500	<500	<500	<500	<500	<500	<500	<500	<500	<500	<500	<500	<500	<500	<500	<500	<500	<500	<500	<500	<500	<500	529	<500
R173	A144V	1:640	6.0835(±0.1446)	6(±0)	<500	<500	<500	<500	1232.75	<500	<500	<500	<500	<500	<500	<500	923	<500	<500	<500	<500	<500	<500	<500	<500	<500	<500	<500	<500	<500	<500	<500	<500	<500	<500	<500	<500	<500	<500	<500	<500	<500	<500	<500	2248.25	<500	<500	<500	<500
R174	H141R-K149E	1:640	5.6665(±0.2889)	6.3331(±0.2885)	<500	<500	<500	<500	1574.5	<500	<500	<500	<500	<500	<500	<500	820.5	<500	<500	<500	<500	<500	<500	<500	<500	<500	<500	<500	<500	<500	<500	<500	<500	<500	<500	<500	<500	<500	<500	<500	<500	<500	<500	<500	1519.5	<500	<500	<500	<500
R175	K133aN-V178M-D225G	1:640	4.8332(±0.2889)	7.4166(±0.1439)	<500	<500	<500	<500	1327.25	<500	<500	<500	<500	<500	<500	<500	850.25	<500	<500	<500	<500	<500	<500	<500	<500	<500	<500	<500	<500	<500	<500	<500	<500	<500	2897	<500	<500	<500	<500	<500	<500	<500	<500	<500	2158	<500	<500	<500	<500
R176	K125aN-S160T-D225G	1:320	6(±0)	7.2504(±0)	<500	<500	<500	<500	1743	<500	<500	<500	<500	<500	<500	<500	<500	<500	<500	<500	<500	<500	<500	<500	<500	<500	<500	<500	<500	<500	<500	<500	<500	<500	<500	<500	<500	<500	<500	<500	<500	<500	<500	<500	2350.25	<500	<500	<500	<500
R177	A144E-K163N-I219R	1:640	5.2504(±0)	7.4997(±0)	<500	<500	566.25	<500	4148.25	<500	<500	<500	1948.5	<500	<500	<500	2827	<500	<500	<500	<500	<500	<500	<500	4137	<500	<500	<500	<500	<500	<500	<500	<500	<500	881.5	<500	<500	<500	<500	<500	<500	<500	<500	<500	3362.75	6811.25	<500	<500	<500
R178	N133D-G173R	1:320	5.0835(±0.2891)	5.4997(±0)	<500	<500	<500	<500	5085.25	799.5	<500	555.5	<500	<500	<500	<500	6621.5	<500	<500	<500	<500	601	<500	<500	2605.5	<500	<500	<500	<500	<500	<500	<500	<500	<500	1566.75	<500	<500	<500	<500	<500	<500	<500	<500	<500	7517.75	1320.5	<500	<500	<500
R179	V176I	1:640	4.8332(±0.1445)	4.4997(±0)	<500	<500	<500	<500	756.75	<500	<500	<500	<500	<500	<500	<500	<500	<500	<500	<500	<500	606.75	559.25	<500	650.75	<500	<500	618	<500	<500	<500	<500	<500	<500	<500	<500	<500	<500	<500	<500	<500	<500	<500	<500	7569.75	543.5	<500	656.75	<500
R180	N133D-K163N-D225G	1:640	5.0001(±0.2503)	5(±0)	516.5	578.75	<500	<500	2858.25	<500	<500	<500	<500	<500	<500	594.5	<500	603.5	<500	<500	<500	<500	<500	724.25	<500	1034.25	<500	<500	<500	<500	<500	<500	<500	<500	4595	<500	<500	<500	<500	<500	<500	<500	557.75	<500	9754.5	1334	<500	<500	<500
R181	S146G-N159Y		4.4997(±0)	4.4997(±0)	692.5	<500	<500	<500	5251.25	<500	<500	527.25	<500	<500	<500	<500	<500	<500	<500	<500	<500	<500	<500	<500	<500	<500	<500	<500	<500	<500	<500	<500	<500	<500	<500	<500	<500	<500	<500	<500	<500	<500	<500	<500	9222.25	4231.75	<500	<500	<500
R182	K157I-D225G	1:320	5.0835(±0.2891)	5.6659(±0.1452)	<500	<500	<500	<500	2651.5	<500	<500	<500	<500	<500	<500	718.5	606.25	<500	<500	<500	<500	<500	1071.75	<500	1619.75	<500	<500	<500	<500	<500	564.5	<500	<500	551.25	14507.5	<500	<500	<500	<500	<500	<500	<500	<500	<500	9504.75	<500	<500	<500	<500
R183	K133aI	1:640	5.25(±0.5)	6.583(±0.1444)	<500	<500	<500	<500	6180.5	<500	<500	<500	<500	<500	<500	<500	3279.5	<500	<500	<500	<500	<500	<500	<500	<500	<500	<500	<500	<500	<500	<500	<500	<500	<500	6121	<500	<500	<500	<500	<500	<500	<500	<500	<500	4352.75	1903	<500	<500	<500
R184	A137T-H141Q-S206T-E238K	1:640	5.7497(±0)	5.4983(±0)	689.5	517.5	<500	<500	5516	<500	<500	<500	<500	<500	<500	<500	1575.25	<500	<500	<500	<500	<500	<500	<500	1072.5	<500	<500	<500	<500	<500	<500	<500	<500	<500	3868.5	<500	<500	<500	<500	<500	<500	<500	<500	<500	5408.75	3694.25	<500	<500	<500
R185	K157I-I169T-D225G	1:320	7(±0)	5.9166(±0.1445)	<500	<500	<500	<500	1905.5	<500	<500	<500	<500	<500	<500	<500	551	<500	<500	<500	<500	<500	<500	<500	<500	<500	<500	<500	<500	<500	<500	<500	<500	<500	3140.25	<500	<500	<500	<500	<500	<500	<500	<500	<500	5532.5	<500	<500	640.25	<500
R186	P162T		3.7497(±0)	4.0835(±0.1446)	584.75	<500	<500	<500	2325	<500	<500	<500	<500	<500	<500	<500	837	<500	<500	<500	<500	<500	<500	<500	1201	<500	<500	<500	<500	<500	<500	<500	<500	<500	3427	<500	<500	<500	<500	<500	<500	<500	<500	<500	4931.25	2221.75	<500	685	503.25
R187	D131E-Y195N-A218T-R229K		4.6667(±0.3816)	5.4997(±0)	<500	<500	<500	<500	3682.25	<500	<500	<500	<500	<500	<500	<500	2532.5	<500	<500	<500	<500	<500	<500	<500	1201	<500	<500	<500	<500	<500	<500	<500	<500	<500	<500	<500	<500	<500	<500	<500	<500	<500	<500	<500	3630.25	774.75	<500	<500	<500
R188	D131E-P215K-E216K-I217K-D225G-V237L	1:320	5.4166(±0.1439)	6.6665(±0.2889)	<500	<500	<500	<500	3221.25	<500	<500	<500	<500	<500	<500	<500	6837.25	<500	<500	<500	795.5	<500	<500	<500	4128.75	<500	<500	<500	<500	<500	<500	<500	<500	<500	1823	<500	<500	582	<500	<500	<500	<500	<500	<500	4648.5	1311.5	<500	2143.75	<500
R189	D131E-S193T-A198S	1:10	6.5833(±0.2883)	8.4166(±0.1439)	567.25	548	6212.25	719.25	9643.5	<500	<500	9837	<500	<500	940	<500	4174.5	<500	<500	2421	<500	<500	<500	<500	3594.25	<500	587.25	3945.5	<500	1065	<500	506	609.5	<500	15354.5	<500	5144.5	<500	516.5	<500	745.75	<500	3778	<500	20593.2	7130	<500	2720.75	<500
R191	D131E-R224K	1:640	4.1669(±0.1446)	5.7497(±0)	<500	<500	<500	<500	4638.25	<500	<500	<500	<500	<500	<500	<500	2777.5	511.75	<500	<500	<500	<500	<500	<500	3171.75	<500	<500	<500	<500	<500	<500	<500	<500	<500	7121.5	<500	<500	<500	<500	<500	<500	<500	<500	<500	8541.25	5610.5	<500	<500	<500
R192	D131E-G158E-A198V	1:320	5.3335(±0.1439)	5.4997(±0)	<500	<500	<500	<500	1643	<500	<500	<500	<500	<500	<500	<500	3164.75	<500	<500	<500	<500	<500	<500	<500	3378	<500	<500	<500	<500	<500	<500	<500	794.75	<500	2203	<500	<500	<500	<500	<500	<500	<500	<500	<500	2727.5	1104	<500	<500	<500
R193	D131E-F203Y	1:320	4.4997(±0)	5.7497(±0)	<500	<500	<500	<500	10628.8	<500	<500	<500	<500	<500	675.5	<500	6684.75	<500	<500	<500	<500	<500	<500	<500	4040.75	<500	<500	<500	<500	<500	<500	<500	<500	<500	12422.8	<500	<500	<500	<500	<500	<500	<500	<500	<500	22790.8	10098	<500	<500	1295.5
R195	D131E-Y201H	1:640	4.4997(±0)	5.4166(±0.1439)	771.25	<500	<500	<500	6498	<500	<500	<500	<500	<500	<500	<500	2439.75	<500	<500	<500	<500	<500	<500	<500	1369.75	<500	<500	<500	<500	<500	<500	<500	<500	<500	4323	<500	<500	<500	<500	<500	<500	<500	<500	672.25	11100.5	<500	<500	<500	<500
R196	D131E-K211Q	1:640	4.4997(±0)	5.3331(±0.2885)	<500	<500	<500	<500	1550	<500	<500	<500	<500	<500	<500	<500	<500	<500	<500	<500	<500	<500	<500	<500	<500	<500	<500	<500	<500	<500	<500	<500	<500	<500	955.25	<500	<500	<500	<500	<500	<500	<500	<500	<500	3987.75	<500	<500	<500	<500
R197	D131E-S210G	1:640	4.4166(±0.1439)	6.4997(±0)	584.5	657.25	735.25	<500	5120.5	<500	<500	1712.5	<500	<500	<500	<500	2609.25	<500	<500	<500	<500	<500	<500	<500	1673	<500	<500	<500	<500	563.25	<500	<500	<500	<500	2250.75	<500	<500	<500	<500	<500	<500	<500	<500	<500	5634.75	1843	<500	667.25	<500
R198	D131E-A189V	1:320	6.4166(±0.1439)	5.9166(±0.1445)	<500	<500	<500	<500	10254	545.25	<500	<500	<500	<500	<500	<500	5707.5	<500	<500	<500	<500	<500	639.75	<500	4048	<500	546.25	<500	<500	<500	<500	<500	<500	<500	7405	<500	<500	<500	521.75	564.5	<500	<500	<500	<500	15093.8	1645.25	<500	633	<500
R199	D131E-A189T	1:1280	5(±0)	6.2504(±0)	<500	<500	<500	<500	4569.75	<500	<500	617.75	<500	<500	<500	<500	1989	<500	<500	551	<500	578	<500	<500	2389	<500	<500	578.75	<500	<500	<500	<500	<500	<500	3234.75	668.75	<500	<500	<500	<500	<500	<500	<500	<500	3681.75	3002.75	<500	<500	<500
R200	D131E-K222N-D225N	1:1280	3.7497(±0)	5.4997(±0)	<500	<500	<500	<500	6956.25	<500	<500	<500	<500	<500	1121.5	<500	3337.25	<500	536.75	<500	<500	<500	<500	<500	4531	<500	<500	506	<500	<500	<500	<500	<500	<500	11501	<500	<500	<500	<500	<500	<500	<500	832.25	<500	13027	3958.25	<500	764.25	<500
[truncated: 30 more columns]
