# Supplementary material for: MAIVeSS: streamlined selection of antigenically matched, high-yield viruses for seasonal influenza vaccine production
Source: Nat Commun. 2024 Feb 6;15:1128. doi: 10.1038/s41467-024-45145-x (PMC10847134; doi:10.1038/s41467-024-45145-x)
Supplement: Supplementary file 8 — Supplementary Data 5 [file 41467_2024_45145_MOESM8_ESM.xlsx]

## Sheet: Sheet1
Supplementary Data 5. Absolute local weights (wlocal) for residues associated with antigenicity of A(H1N1)pdm09 viruses determined by MAIVeSS.
Task1		Task2		Task3		Task4		Task5		Task6		Task7				Task8
Residue	Weight	Residue	Weight	Residue	Weight	Residue	Weight	Residue	Weight	Residue	Weight	Residue	Weight	188	0.0908	Residue	Weight
189	0.2135	144	0.3165	144	0.4226	274	0.6064	96	0.1881	193	0.3447	276	0.5639	125c	0.0897	159	0.3309
65	0.1933	211	0.3143	271	0.3741	273	0.154	133	0.0967	198	0.2479	159	0.4807	125b	0.0895	188	0.1892
190	0.1686	53	0.3117	53	0.2293	80	0.0897	323	0.0873	159	0.2195	171	0.4798	103	0.0876	133a	0.1429
208	0.1656	45	0.3	212	0.228	169	0.0717	271	0.0807	187	0.1815	65	0.3583	141	0.0783	91	0.0543
219	0.1165	194	0.2948	101	0.1756	133	0.0714	45	0.0751	227	0.1706	193	0.3566	310	0.077	133	0.0331
196	0.1148	80	0.2289	219	0.1713	159	0.0653	133a	0.0746	188	0.1615	248	0.3376	137	0.0767
125c	0.0986	193	0.1674	90	0.1654	103	0.0619	193	0.0725	211	0.1535	190	0.2964	82	0.0762
46	0.0877	137	0.1578	80	0.1639	231	0.0554	48	0.0708	196	0.1511	93	0.2895	219	0.0685
225	0.0786	190	0.1556	160	0.1616	45	0.0532	165	0.0697	145	0.1443	145	0.2574	269	0.0553
261	0.0661	312	0.1537	190	0.1555	56	0.0513	189	0.063	199	0.1401	271	0.2422	208	0.0531
144	0.0647	96	0.146	145	0.1436	144	0.0505	208	0.0615	140	0.1339	48	0.2167	63Gly	0.0513
80	0.0537	273	0.1282	96	0.1348	188	0.0504	159	0.0563	189	0.1118	129	0.2152	53	0.0501
227	0.0399	149	0.1053	75	0.1329	48	0.049	190	0.0557	212	0.1077	133	0.2108	225	0.0459
160	0.0397	263	0.1036	165	0.1279	323	0.0469	194	0.0501	173	0.1068	129Gly	0.2001	142	0.0439
53	0.0253	160	0.1021	173	0.1263	54a	0.0427	145	0.0469	166	0.0902	160	0.1877	119	0.043
129	0.0225	271	0.0961	193	0.1163	225	0.0416	80	0.0446	225	0.0901	211	0.1839	46	0.0394
193	0.0176	189	0.0918	194	0.1119	160	0.0397	140	0.0437	163	0.0806	189	0.1807	60	0.0373
		212	0.0788	149	0.1064	214	0.039	231	0.0432	144	0.0759	104	0.1805	75	0.0325
		63	0.078	304	0.104	53	0.037	171	0.0422	160	0.0756	91	0.1667	163Gly	0.0319
		275	0.0745	82	0.0996	196	0.0357	46	0.0418	142	0.0753	158	0.1662	165	0.0317
		56	0.0731	63	0.0889	198	0.0347	56	0.0412	149	0.0666	194	0.1647	149	0.0296
		75	0.0725	211	0.0831	189	0.0315	129	0.0378	133	0.0592	169	0.1644
		142	0.0696	163	0.0821	263	0.03	93	0.0366	141	0.0528	158Gly	0.1636
		129	0.0663	119	0.0817	142	0.0207	103	0.0366	137	0.0496	56	0.1588
		101	0.0582	197	0.0733	275	0.0185	300	0.0358	192	0.0411	263	0.1542
		163	0.0531	187	0.0723	82	0.0184	275	0.0327	165	0.0394	312	0.1464
		169	0.0481	45	0.072			158	0.0309	208	0.0364	90	0.1445
		166	0.0474	169	0.0679			125c	0.0304	214	0.0341	80	0.1429
		90	0.0398	189	0.0631			225	0.0292	171	0.0306	173	0.1409
		269	0.0398	103	0.0584			116	0.0284	158	0.029	54a	0.1343
		63Gly	0.0394	125b	0.0566			77	0.0272	169	0.0284	323	0.1304
		192	0.0379	46	0.0412			276	0.0272	133a	0.025	262	0.1223
		129Gly	0.0375	269	0.0365			227	0.0266	197	0.0216	166	0.1222
		163Gly	0.0312	129	0.0357			212	0.025			144	0.1207
				77	0.0327			125b	0.0243			140	0.1132
				225	0.032			219	0.0242			227	0.1108
				166	0.0285							273	0.1103
				312	0.0276							231	0.1088
				192	0.0271							187	0.0999
				63Gly	0.027							285	0.0996
				163Gly	0.0247							304	0.0993
				285	0.0222							261	0.0938
