# Supplementary material for: MAIVeSS: streamlined selection of antigenically matched, high-yield viruses for seasonal influenza vaccine production
Source: Nat Commun. 2024 Feb 6;15:1128. doi: 10.1038/s41467-024-45145-x (PMC10847134; doi:10.1038/s41467-024-45145-x)
Supplement: Supplementary file 9 — Supplementary Data 6 [file 41467_2024_45145_MOESM9_ESM.xlsx]

## Sheet: Sheet1
Supplementary Data 6: Substitutions associated with glycan binding properties selected by machine learning for 2009 H1N1 viruses.
Residuea,b	Glycan substructures
	Neu5Ac(α2-6)						Neu5Gc(α2-6)						Neu5Ac(α2-3)						sLeX
	Increase	Bootstrap	Weight±(SD)	Decrease	Bootstrap	Weight±(SD)	Increase	Bootstrap	Weight±(SD)	Decrease	Bootstrap	Weight±(SD)	Increase	Bootstrap	Weight±(SD)	Decrease	Bootstrap	Weight±(SD)	Increase	Bootstrap	Weight±(SD)	Decrease	Bootstrap	Weight±(SD)
126	-c			P to SP	88	-0.2329 (0.0597)	P to SP	87	0.1443 (0.0663)	-			P to SP	86	0.0462 (0.0158)	-			P to SP	85	0.0372 (0.0226)	-
131	P to P	100	0.2117 (0.0285)	-			P to P	100	0.041 (0.0171)				-			P to P	96	-0.0113 (0.0135)	-			P to P	93	-0.0419 (0.0235)
132	P to NP/SP	83	0.9961 (0.1267)	-			P to NP/SP	87	0.2285 (0.0727)	-			P to NP/SP	84	0.0167 (0.0006)	-			P to NP/SP	85	0.1337 (0.0104)	-
133a	P to NP/P	88	0.0908 (0.0412)	-			P to NP/P	100	0.112 (0.0597)	-			P to P	98	0.0733 (0.028)	-			P to NP/P	100	0.1115 (0.0492)	-
137	-			SP to NP/P	99	-0.3389 (0.0577)	SP to NP	95	0.1665 (0.0473)	-			SP to NP/P	95	0.2631 (0.0527)	-			SP to NP/P	81	0.3968 (0.1198)	-
138	SP to P	88	0.6126 (0.1004)	-			-			-			-			-			-			-
140 (Ca2)	SP to P	100	0.4153 (0.0272)	-			-			SP to P	87	-0.0058 (0.0313)	-			-			SP to P	86	0.0579 (0.0269)	-
141 (Ca2)	P to NP/P	100	0.0917 (0.1822)	-			P to NP/P	100	0.0582 (0.0764)	-			-			P to NP/P	93	-0.0841 (0.0311)	-			P to NP/P	100	-0.129 (0.0737)
142 (Ca2)	SP to NP/SP/P	100	0.1847 (0.0831)	-			SP to NP/SP/P	99	0.1198 (0.0305)	-			SP to NP/SP/P	87	0.0098 (0.0042)	-			SP to NP/P	93	0.0527 (0.0271)	-
144 (Ca2)	SP to SP/P	100	0.5167 (0.0662)	SP to NP	82	-0.4246 (0.061)	SP to NP/SP/P	82	0.1527 (0.0052)	-			-			SP to P	92	-0.0093 (0.0309)	SP to NP	85	0.0297 (0.008)	SP to P	88	-0.011 (0.0234)
146	P to NP/SP/P	86	0.5086 (0.0705)	-			P to NP/SP/P	85	0.1583 (0.0404)	-			P to NP/SP/P	81	0.0226 (0.0035)	-			P to SP	89	0.0359 (0.0113)	-
149	P to NP/P	99	0.5906 (0.109)	-			P to NP/P	97	0.1887 (0.0504)	-			P to NP/P	96	0.0439 (0.0155)	-			P to NP/P	90	0.0484 (0.0296)	-
157 (Sa)	P to NP	100	0.1944 (0.0791)	P to P	100	-0.2619 (0.0691)	P to NP/P	100	0.1821 (0.045)	-			P to P	98	0.0015 (0.0139)	P to NP	91	-0.0004 (0.0166)	P to NP	97	0.1231 (0.0961)	P to P	100	-0.0085 (0.0341)
159 (Sa)	P to P	100	0.348 (0.0442)	P to NP	88	-0.6434 (0.1111)	P to P	99	0.0563 (0.0377)	-			P to P	85	0.1019 (0.0444)	-			P to P	95	0.0227 (0.0208)	-
162 (Sa)	SP to P	100	0.1904 (0.0631)	-			-			SP to P	88	-0.0261 (0.0303)	SP to P	99	0.0217 (0.0167)	-			-			-
166 (Sa)	P to NP/P	100	0.4273 (0.0744)	-			P to NP	99	0.1698 (0.051)	P to P	99	-0.0081 (0.0183)	-			P to NP/P	98	-0.0483 (0.0181)	P to NP	97	0.0232 (0.0189)	-
167 (Sa)	P to P	100	0.4086 (0.0623)	-			P to P	100	0.1373 (0.0505)	-			P to P	99	0.0325 (0.0287)	-			P to P	99	0.0798 (0.0775)	-
169 (Ca1)	NP to NP	100	0.3975 (0.0570)	NP to P	100	-0.3807 (0.0669)	NP to NP	98	0.1541 (0.0468)	NP to P	97	-0.0191 (0.04)	NP to P	100	0.056 (0.0182)	NP to NP	95	-0.008 (0.0145)	NP to P	100	0.0737 (0.0769)	NP to NP	92	-0.0257 (0.0326)
173 (Ca1)	SP to P	100	0.179 (0.0465)	-			SP to P	100	0.0648 (0.0214)	-			SP to P	99	0.0528 (0.0198)	-			SP to P	97	0.0527 (0.0203)	-
174	-			P to P	100	-0.2299 (0.075)	P to P	99	0.0126 (0.0406)	-			-			P to P	90	-0.0381 (0.0232)	-			-
178	-			NP to NP	98	-0.0161 (0.1035)	NP to NP	96	0.0494 (0.0408)	-			-			-			-			-
182	NP to NP	86	0.6516 (0.0926)	-			NP to NP	80	0.1724 (0.007)	-			NP to NP	83	0.0437 (0.0096)	-			-			-
188 (Sb)	P to NP/SP	87	0.4919 (0.0733)	P to P	100	-0.1522 (0.0905)	P to NP/SP/P	97	0.0492 (0.0276)	-			P to NP/SP/P	99	0.1356 (0.0453)	-			P to NP/SP/P	98	0.1676 (0.0731)	-
189 (Sb)	SP to NP	100	0.0648 (0.0432)	SP to P	100	-0.1887 (0.0411)	SP to NP/P	97	0.0294 (0.0233)	-			SP to NP/P	100	0.1049 (0.0209)	-			SP to NP/P	99	0.1587 (0.0667)	-
192 (Sb)	P to NP	98	0.5783 (0.098)	-			-			P to NP	81	-0.0374 (0.0263)	P to NP	86	0.0485 (0.0342)	-			-			P to NP	80	-0.0793 (0.0409)
193 (Sb, RBS)	P to NP/P	86	0.1339 (0.0367)	P to SP	84	-0.0675 (0.0417)	-			P to P	81	-0.2418 (0.0876)	P to NP/SP	81	0.0133 (0.0012)	-			-			-
197 (Sb)	-			P to P	97	-0.0324 (0.042)	P to P	95	0.0756 (0.0824)	-			P to P	97	0.0988 (0.0415)	-			P to P	97	0.2997 (0.126)	-
198 (Sb)	-			SP to NP/SP/P	100	-0.4129 (0.0696)	SP to NP/SP/P	99	0.146 (0.0424)	-			SP to NP/SP/P	96	0.0671 (0.0220)	-			SP to NP/SP/P	97	0.1859 (0.0732)	-
205	-			SP to SP/P	100	-0.4053 (0.1289)	SP to SP/P	97	0.0734 (0.0553)	-			SP to SP/P	98	0.0063 (0.0176)	-			SP to SP/P	93	0.0129 (0.0315)	-
206 (Ca1)	P to P	100	0.0834 (0.0589)	-			P to P	99	0.1718 (0.0352)	-			P to P	99	0.0574 (0.0167)	-			P to P	96	0.0752 (0.0314)	-
211	-			P to P	98	-0.2446 (0.0726)	P to P	97	0.1311 (0.0305)	-			P to P	93	0.0375 (0.0176)	-			P to P	89	0.0425 (0.0239)	-
212	P to NP	99	0.305 (0.0403)	P to P	100	-0.0082 (0.049)	P to NP/P	100	0.2128 (0.0381)	-			P to NP/P	100	0.1618 (0.0367)	-			P to NP/P	97	0.2797 (0.1024)	-
214	P to NP/P	100	0.1622 (0.0496)	-			P to P	93	0.09 (0.0552)	-			P to P	97	0.0219 (0.0099)	-			P to P	96	0.0296 (0.0152)	-
219	NP to NP	100	0.1019 (0.0384)	NP to P	98	-0.5767 (0.0848)	NP to NP/P	100	0.1072 (0.0291)	-			NP to NP/P	99	0.0699 (0.0219)	-			NP to NP/P	98	0.0211 (0.0119)	-
222 (RBS)	-			P to P	100	-0.0842 (0.0413)	P to P	99	0.0482 (0.0413)	-			P to P	100	0.1416 (0.0344)	-			P to P	100	0.1653 (0.0606)	-
225 (Ca2, RBS)	P to SP/P	96	0.1625 (0.044)	-			P to SP/P	97	0.0345 (0.0293)	-			P to SP/P	94	0.0542 (0.0483)	-			P to SP/P	96	0.0818 (0.0621)	-
229	P to P	97	0.1578 (0.0824)	-			P to P	95	0.1138 (0.0832)	-			-			P to P	80	-0.0058 (0.0137)	-			-
237	NP to NP	100	0.1606 (0.0573)	-			-			NP to NP	96	-0.0097 (0.0421)	NP to NP	100	0.1519 (0.0316)	-			NP to NP	96	0.0571 (0.0234)	-
a ABS, antibody binding site; RBS, receptor binding site; b each amino acid is assigned to one of the three groups: nonpolar (NP) (V, L, I, M, C, F, W, and Y), small polar (SP) (G, A, and P), and polar/charged (P) (S, T, N, Q, H, D, E, K, and R) based on their biophysical properties; c “-” denotes it is unknown how this residue will affect yield.
