# Supplementary material for: MAIVeSS: streamlined selection of antigenically matched, high-yield viruses for seasonal influenza vaccine production
Source: Nat Commun. 2024 Feb 6;15:1128. doi: 10.1038/s41467-024-45145-x (PMC10847134; doi:10.1038/s41467-024-45145-x)
Supplement: Supplementary file 10 — Supplementary Data 7 [file 41467_2024_45145_MOESM10_ESM.xlsx]

## Sheet: Sheet1
Supplementary Data 7. Global weights for glycan binding-related features determined by MAIVeSS.
Glycan substructure	HYboth		HYcell		HYegg		LYboth
	Bootstrap	Weight (±SD)	Bootstrap	Weight(±SD)	Bootstrap	Weight±±SD)	Bootstrap	Weight(±SD)
AEAB labed core pentasaccharides	100	0.0787(0.0094)	100	0.0388(0.0069)	100	0.0706(0.0039)	100	0.0618(0.0017)
Asn linked core pentasacchrides	100	-0.1125(0.0128)	100	0.0638(0.009)	100	-0.067(0.0049)	100	-0.0345(0.0021)
Thr linked core mannose	100	0.1624(0.0106)	100	0.0276(0.0084)	100	0.1265(0.0044)	100	0.053(0.0016)
Core lactose	100	0.3855(0.0128)	100	0.2343(0.0102)	100	0.2439(0.0052)	100	0.2595(0.002)
High-Man	100	0.0675(0.0107)	0	0	100	0.1183(0.0048)	100	0.0733(0.0019)
GlcNAc(b1-2)	100	0.1604(0.0082)	100	0.0562(0.0061)	100	0.1048(0.0033)	100	0.0975(0.0012)
Gal(b1-4)GlcNAc	100	0.0772(0.0051)	100	0.053(0.0034)	100	0.0634(0.0018)	100	0.0456(0.0008)
Gal(a1-3)Gal(b1-4)GlcNAc	100	0.109(0.0123)	100	-0.0068(0.009)	100	0.055(0.005)	100	0.0487(0.0018)
Gal(b1-4)[Fuc(a1-3)]GlcNAc	100	0.1149(0.0088)	80	0.0365(0.0066)	100	0.0917(0.0042)	100	0.059(0.0014)
Gal(a1-4)	100	-0.0578(0.0255)	100	-0.1245(0.0171)	100	-0.0071(0.0104)	100	-0.0733(0.0034)
GalNAc(b1-3)Gal(a1-4)	100	-0.0806(0.024)	100	-0.1227(0.0192)	100	-0.095(0.0103)	100	-0.089(0.0041)
Neu5Ac(a2-3)Gal(b1-4)GlcNAc	100	0.3793(0.0068)	100	0.0873(0.005)	100	0.0978(0.0026)	100	0.1637(0.0011)
Neu5Ac(a2-6)Gal(b1-4)GlcNAc	100	1.8856(0.0101)	100	1.0711(0.0077)	100	1.3533(0.0042)	100	1.3701(0.0016)
Neu5Gc(a2-3)Gal(b1-4)GlcNAc	100	0.1132(0.0072)	100	-0.0175(0.0052)	100	0.0824(0.0029)	100	0.0615(0.001)
Neu5Gc(a2-6)Gal(b1-4)GlcNAc	100	0.4427(0.0084)	100	0.1729(0.0045)	100	0.305(0.0038)	100	0.3168(0.0016)
Neu8Me(a2-3)Gal(b1-4)GlcNAc	100	-0.09(0.0232)	100	-0.1249(0.0181)	100	-0.1083(0.0108)	100	-0.103(0.0035)
Kdn(a2-3)Gal(b1-4)GlcNAc	100	-0.1252(0.0267)	100	-0.1246(0.0173)	100	-0.0906(0.011)	100	-0.1132(0.0037)
Neu5Ac(a2-8)Neu5Ac(a2-3)Gal(b1-4)GlcNAc	100	0.0943(0.011)	100	-0.0002(0.0081)	100	0.0607(0.0041)	100	0.0229(0.0017)
Neu5Ac(a2-8)Neu5Ac(a2-6)Gal(b1-4)GlcNAc	100	0.0936(0.0097)	100	0.0421(0.0075)	100	0.0796(0.0046)	100	0.0641(0.0022)
GlcA(b1-3)Gal(b1-4)GlcNAc	100	0.0419(0.0231)	86	-0.0064(0.0175)	100	0.0343(0.0102)	100	0.075(0.004)
Neu5Ac(a2-3)Gal(b1-4)[Fuc(a1-3)]GlcNAc	100	0.3198(0.0084)	100	0.1901(0.0055)	100	0.1286(0.0035)	100	0.2384(0.0014)
Neu5Gc(a2-3)Gal(b1-4)[Fuc(a1-3)]GlcNAc	100	0.0988(0.0081)	100	0.0554(0.0054)	100	0.0687(0.0032)	100	0.0598(0.0011)
Gal(b1-3)GalNAc(b1-3)Gal(a1-4)	100	-0.0722(0.0205)	100	-0.1223(0.0182)	100	-0.0404(0.0105)	100	-0.103(0.0037)
Fuc(a1-2)Gal(b1-3)GalNAc(b1-3)Gal(a1-4)	100	-0.1276(0.0287)	100	-0.1216(0.0171)	100	-0.0542(0.0107)	100	-0.0724(0.0043)
Neu5Ac(a2-3)Gal(b1-3)GalNAc(b1-3)Gal(a1-4)	100	-0.0623(0.0223)	100	-0.1229(0.0203)	100	0.026(0.0096)	100	-0.0596(0.0041)
Neu5Ac(a2-3)[GalNAc(b1-4)]Gal(b1-4)Glc-AEAB	100	-0.1239(0.0246)	100	-0.1241(0.0173)	100	-0.0234(0.0103)	100	-0.0925(0.004)
Neu5Ac(a2-8)Neu5Ac(a2-3)[GalNAc(b1-4)]Gal(b1-4)Glc-AEAB	100	-0.1269(0.0241)	100	-0.0902(0.0174)	100	-0.1107(0.0108)	100	-0.1093(0.0044)
