# Supplementary material for: MAIVeSS: streamlined selection of antigenically matched, high-yield viruses for seasonal influenza vaccine production
Source: Nat Commun. 2024 Feb 6;15:1128. doi: 10.1038/s41467-024-45145-x (PMC10847134; doi:10.1038/s41467-024-45145-x)
Supplement: Supplementary file 11 — Supplementary Data 8 [file 41467_2024_45145_MOESM11_ESM.xlsx]

## Sheet: Sheet1
Supplementary Data 8. Absolute local weights for glycan binding-related features associated with HYboth viruses determined by MAIVeSS.
Glycan substructures	Task 1	Task 2	Task 3	Task 4	Task 5	Task 6	Task 7	Task 8
AEAB labed core pentasaccharides	0.0961	0.0785	0.0324	0.0474	0.1583	0.111	0.0663	0.0394
Asn linked core pentasacchrides	0	0.0498	0.3402	0.2027	0.2224	0.2073	0.0219	0.1924
Thr linked core mannose	0.1609	0.048	0.4024	0	0	0.0701	0.0357	0.2569
Core lactose	0.2668	0.9257	0.264	0.1528	0.2625	0.2291	0.5734	0.4097
High-Man	0.0399	0.0792	0.0341	0.0521	0	0	0.0494	0.1503
GlcNAc(b1-2)	0.2113	0.091	0.2048	0.1276	0.1884	0.1378	0.1602	0.1623
Gal(b1-4)GlcNAc	0.106	0.0775	0.0613	0.0435	0.0775	0.0234	0.0594	0.1687
Gal(a1-3)Gal(b1-4)GlcNAc	0.2848	0.0993	0.1211	0.0453	0.0788	0.0741	0.05	0.2097
Gal(b1-4)[Fuc(a1-3)]GlcNAc	0	0.0836	0	0	0.0409	0.0768	0.2684	0.1867
Gal(a1-4)	0.0718	0.1557	0.0979	0.0539	0.1263	0.1166	0.2309	0.0796
GalNAc(b1-3)Gal(a1-4)	0.0627	0.3447	0.2398	0.0647	0.1353	0.1129	0.2339	0.0693
Neu5Ac(a2-3)Gal(b1-4)GlcNAc	0.2174	0.9972	0.0317	0.1003	0	0	0.2695	0.6597
Neu5Ac(a2-6)Gal(b1-4)GlcNAc	1.899	1.809	2.5958	1.4663	2.1587	1.8966	1.9035	1.3556
Neu5Gc(a2-3)Gal(b1-4)GlcNAc	0.115	0.1449	0.0648	0.2493	0.0286	0.0314	0.0492	0.2225
Neu5Gc(a2-6)Gal(b1-4)GlcNAc	0.4701	0.2849	0.8277	0.4144	0.2833	0.2824	0.5773	0.4012
Neu8Me(a2-3)Gal(b1-4)GlcNAc	0.1129	0.3744	0.1103	0.0555	0.0277	0.1082	0.2347	0.0783
Kdn(a2-3)Gal(b1-4)GlcNAc	0.0582	0.3845	0.0956	0.0575	0.1359	0.1176	0.2269	0.0748
Neu5Ac(a2-8)Neu5Ac(a2-3)Gal(b1-4)GlcNAc	0.1474	0.0512	0.092	0.0816	0.0407	0.0408	0	0.2061
Neu5Ac(a2-8)Neu5Ac(a2-6)Gal(b1-4)GlcNAc	0.0584	0.1636	0.1287	0.0454	0.0829	0.0771	0.0516	0.2322
GlcA(b1-3)Gal(b1-4)GlcNAc	0.0119	0.143	0.1728	0.0498	0.0076	0.0121	0.0934	0.2384
Neu5Ac(a2-3)Gal(b1-4)[Fuc(a1-3)]GlcNAc	0.0387	0.6047	0.0468	0.0522	0	0.0403	0.3554	1.1002
Neu5Gc(a2-3)Gal(b1-4)[Fuc(a1-3)]GlcNAc	0.0767	0.0905	0.0634	0	0	0	0.0521	0.2113
Gal(b1-3)GalNAc(b1-3)Gal(a1-4)	0.0721	0.0375	0.0929	0.0531	0.126	0.1151	0.2366	0.0807
Fuc(a1-2)Gal(b1-3)GalNAc(b1-3)Gal(a1-4)	0.0805	0.3858	0.1027	0.0597	0.1356	0.1074	0.2266	0.0776
Neu5Ac(a2-3)Gal(b1-3)GalNAc(b1-3)Gal(a1-4)	0.0754	0.3852	0.1017	0.0522	0.0898	0.1091	0.2316	0.5467
Neu5Ac(a2-3)[GalNAc(b1-4)]Gal(b1-4)Glc-AEAB	0.0708	0.3728	0.0982	0.0564	0.1446	0.1124	0.2223	0.086
Neu5Ac(a2-8)Neu5Ac(a2-3)[GalNAc(b1-4)]Gal(b1-4)Glc-AEAB	0.0735	0.3773	0.1134	0.054	0.1396	0.109	0.2213	0.0731
