# Supplementary material for: MAIVeSS: streamlined selection of antigenically matched, high-yield viruses for seasonal influenza vaccine production
Source: Nat Commun. 2024 Feb 6;15:1128. doi: 10.1038/s41467-024-45145-x (PMC10847134; doi:10.1038/s41467-024-45145-x)
Supplement: Supplementary file 12 — Supplementary Data 9 [file 41467_2024_45145_MOESM12_ESM.xlsx]

## Sheet: Sheet1
Supplementary Data 9. Absolute local weights for glycan binding-related features associated with HYcell viruses determined by MAIVeSS.
List of glycan substructures	Task 1	Task 2	Task 3	Task 4	Task 5
AEAB labed core pentasaccharides	0.0892	0.1322	0	0	0.0733
Asn linked core pentasacchrides	0.5801	0.2863	0.096	0.0514	0.1219
Thr linked core mannose	0.0371	0.1523	0.0307	0.0483	0
Core lactose	0.3207	0.1653	0.1926	0.2621	0.2307
High-Man	0	0	0	0	0
GlcNAc(b1-2)	0	0.0963	0	0.0386	0.1108
Gal(b1-4)GlcNAc	0.0717	0.0343	0	0	0
Gal(a1-3)Gal(b1-4)GlcNAc	0.1661	0.1087	0.0295	0	0.0595
Gal(b1-4)[Fuc(a1-3)]GlcNAc	0.0365	0	0	0	0
Gal(a1-4)	0.1725	0.0602	0.1156	0.1509	0.1232
GalNAc(b1-3)Gal(a1-4)	0.1705	0.0629	0.1119	0.1517	0.1165
Neu5Ac(a2-3)Gal(b1-4)GlcNAc	0.2196	0.0596	0.0173	0	0
Neu5Ac(a2-6)Gal(b1-4)GlcNAc	1.2721	1.3651	0.1583	0.9374	1.6226
Neu5Gc(a2-3)Gal(b1-4)GlcNAc	0.0872	0.0548	0.0201	0	0
Neu5Gc(a2-6)Gal(b1-4)GlcNAc	0.1626	0.3201	0.0141	0	0.2232
Neu8Me(a2-3)Gal(b1-4)GlcNAc	0.1767	0.0583	0.1133	0.1526	0.1236
Kdn(a2-3)Gal(b1-4)GlcNAc	0.1812	0.057	0.1071	0.1558	0.122
Neu5Ac(a2-8)Neu5Ac(a2-3)Gal(b1-4)GlcNAc	0.1692	0.2063	0.0454	0.0433	0.0506
Neu5Ac(a2-8)Neu5Ac(a2-6)Gal(b1-4)GlcNAc	0	0.109	0.0307	0	0.0479
GlcA(b1-3)Gal(b1-4)GlcNAc	0.0003	0.0482	0	0.0294	0
Neu5Ac(a2-3)Gal(b1-4)[Fuc(a1-3)]GlcNAc	0.1342	0.246	0	0	0
Neu5Gc(a2-3)Gal(b1-4)[Fuc(a1-3)]GlcNAc	0.0687	0.0422	0	0	0
Gal(b1-3)GalNAc(b1-3)Gal(a1-4)	0.1701	0.0574	0.1165	0.1567	0.1109
Fuc(a1-2)Gal(b1-3)GalNAc(b1-3)Gal(a1-4)	0.1669	0.0559	0.109	0.1552	0.1209
Neu5Ac(a2-3)Gal(b1-3)GalNAc(b1-3)Gal(a1-4)	0.1687	0.0629	0.1117	0.1548	0.1164
Neu5Ac(a2-3)[GalNAc(b1-4)]Gal(b1-4)Glc-AEAB	0.1713	0.0565	0.1145	0.1565	0.1217
Neu5Ac(a2-8)Neu5Ac(a2-3)[GalNAc(b1-4)]Gal(b1-4)Glc-AEAB	0.1746	0.062	0.1135	0.159	0.058
