# Supplementary material for: MAIVeSS: streamlined selection of antigenically matched, high-yield viruses for seasonal influenza vaccine production
Source: Nat Commun. 2024 Feb 6;15:1128. doi: 10.1038/s41467-024-45145-x (PMC10847134; doi:10.1038/s41467-024-45145-x)
Supplement: Supplementary file 13 — Supplementary Data 10 [file 41467_2024_45145_MOESM13_ESM.xlsx]

## Sheet: tableS10
Supplementary Data 10. Absolute local weights for glycan binding-related features associated with HYegg viruses determined by MAIVeSS.
Glycan substructures	Task 1	Task 2	Task 3	Task 4	Task 5	Task 6	Task 7	Task 8	Task 9	Task 10	Task 11	Task 12	Task 13	Task 14	Task 15	Task 16	Task 17	Task 18	Task 19	Task 20	Task 21	Task 22	Task 23	Task 24
AEAB labed core pentasaccharides	0.1205	0.0963	0.1232	0.0996	0.1466	0	0.0324	0.0611	0	0.1135	0.0439	0.1012	0.0835	0.0503	0	0	0.0492	0.0591	0.0469	0	0	0	0	0.0897
Asn linked core pentasacchrides	0.2252	0.1476	0.0829	0.2725	0.2818	0.0749	0	0.1899	0.3249	0.2076	0.1398	0.1333	0.0659	0.2832	0.0315	0.0352	0.1189	0.0831	0.1108	0.0419	0.0397	0.2331	0.0896	0.1383
Thr linked core mannose	0.2746	0	0.0681	0.2893	0.5726	0.4757	0.1304	0.0466	0.0635	0.1645	0.2095	0.056	0	0	0.0719	0.0651	0.0433	0.0434	0.0363	0	0	0.1413	0.1063	0
Core lactose	0.2607	0.2641	0.2614	0.2939	0.2851	0.2954	0.3041	0.3438	0.3155	0.2164	0.2608	0.1889	0.6734	0.1744	0.1902	0.1618	0.1579	0.1698	0.1463	0.2309	0.0784	0.1121	0.1884	0.2807
High-Man	0	0.13	0	0.0186	0.0358	0.0291	0	0.1899	0.3675	0	0	0	0.0569	0	0	0	0	0	0	0	0	0	0	0
GlcNAc(b1-2)	0.2385	0.1815	0.0314	0.2108	0.2349	0.1283	0.0228	0.1385	0.1144	0.0971	0.0978	0.0612	0.1227	0.0884	0	0.0211	0.0405	0.0399	0.0827	0	0	0.1572	0.0263	0.1534
Gal(b1-4)GlcNAc	0.0393	0.0486	0.1251	0.0354	0.106	0.0493	0	0.1225	0.1041	0.0312	0	0	0.051	0.0253	0	0	0	0	0	0	0	0.0228	0	0
Gal(a1-3)Gal(b1-4)GlcNAc	0.1482	0.0692	0.0412	0.1161	0.1432	0.0508	0	0.0369	0	0.0913	0.0575	0.0439	0.046	0.0608	0	0	0.0396	0.0298	0.0382	0	0	0.0841	0.0381	0.0508
Gal(b1-4)[Fuc(a1-3)]GlcNAc	0	0	0	0	0.0953	0	0	0.2559	0.1996	0	0	0.027	0.052	0	0	0	0	0	0	0	0	0	0	0.0257
Gal(a1-4)	0.1054	0.1232	0.1236	0.1411	0.093	0.1399	0	0.1518	0	0.0812	0.0024	1.5828	0.2701	0.0629	0.1114	0.0892	0.0836	0.0958	0.082	0.1373	0.0498	0	0.112	0.1449
GalNAc(b1-3)Gal(a1-4)	0.1096	0.1011	0.1257	0.123	0.074	0.1382	0.1832	0.1467	0.0765	0.0862	0.1246	0.1037	0.2769	0.0633	0.1111	0.0878	0.0844	0.0911	0.0736	0.1352	0.0492	0.3273	0.0959	0.1451
Neu5Ac(a2-3)Gal(b1-4)GlcNAc	0	0.033	0.089	0.0501	0.0495	0	0.0249	0	0.1181	0.0504	0	0	0.5376	0.1879	0	0	0.0238	0	0	0.0184	0	0.0775	0	0
Neu5Ac(a2-6)Gal(b1-4)GlcNAc	2.3614	2.1441	1.8611	2.1583	2.4486	1.4618	1.0794	1.3456	1.3938	1.7745	1.8702	0.2678	1.8235	1.3314	0.8745	0.7425	1.1351	1.0186	1.0134	0.6963	0.4762	0.8954	1.2541	1.052
Neu5Gc(a2-3)Gal(b1-4)GlcNAc	0.1184	0.1061	0.0906	0.068	0.0854	0.0768	0	0.1191	0.0919	0.0959	0.0427	0	0.0498	0	0	0	0	0	0	0	0	0.0443	0	0
Neu5Gc(a2-6)Gal(b1-4)GlcNAc	0.4387	0.6315	0.4505	0.5563	0.3857	0.043	0.0729	0.5437	0.383	0.3793	0.363	0.0177	0.3344	0.33	0.2692	0.0386	0.3454	0.111	0.1088	0	0	0.4956	0.2438	0.1688
Neu8Me(a2-3)Gal(b1-4)GlcNAc	0.1039	0.1173	0.1249	0.1132	0.0678	0.1335	0.1758	0.1489	0.0629	0.0797	0.1223	0.1029	0.2767	0.0507	0.108	0.0891	0.0878	0.0927	0.0755	0.1334	0.0494	0.0425	0.096	0.1454
Kdn(a2-3)Gal(b1-4)GlcNAc	0.0958	0.1056	0.1348	0.1096	0.0683	0.1295	0.1775	0.1436	0.0663	0.0198	0.1219	0.0733	0.2748	0.0494	0.1088	0.0871	0.0851	0.0948	0.08	0.1349	0.0521	0.0441	0.0993	0.1455
Neu5Ac(a2-8)Neu5Ac(a2-3)Gal(b1-4)GlcNAc	0.0607	0.035	0	0.1721	0.1023	0	0.0349	0.0528	0.1837	0.0532	0	0.2412	0	0.0562	0	0	0	0	0	0.0359	0	0.0596	0	0
Neu5Ac(a2-8)Neu5Ac(a2-6)Gal(b1-4)GlcNAc	0.1008	0.0708	0.0432	0.1103	0.1401	0.05	0	0.3247	0.043	0.2514	0.0601	0.0437	0.0475	0.0279	0	0	0.0415	0.0304	0.0378	0	0	0.086	0.0374	0.0516
GlcA(b1-3)Gal(b1-4)GlcNAc	0.0931	0.0414	0.0593	0.1028	0.2102	0.2281	0.0709	0.0403	0.1642	0.0557	0.0819	0	0.6468	0.0582	0.0443	0.1573	0.0394	0.0317	0	0	0	0.0531	0.2687	0.0301
Neu5Ac(a2-3)Gal(b1-4)[Fuc(a1-3)]GlcNAc	0.0331	0.0772	0	0.0383	0.0554	0	0.0244	0	0.0664	0.0354	0.0256	0.0349	0.7846	0.408	0	0.0557	0	0	0	0	0	0.0323	0	0
Neu5Gc(a2-3)Gal(b1-4)[Fuc(a1-3)]GlcNAc	0.0364	0.0257	0	0.0503	0.0727	0.0284	0	0	0.0914	0.0385	0.032	0	0.0527	0	0	0.0176	0	0	0	0	0	0.3034	0	0.0755
Gal(b1-3)GalNAc(b1-3)Gal(a1-4)	0.2509	0.1242	0.129	0.1142	0.0724	0.1085	0.1747	0.1492	0.0687	0.0779	0.1223	0.4347	0.2695	0.0529	0.1029	0.0917	0.0855	0.0956	0.0762	0.1356	0.0538	0.321	0.0994	0.1461
Fuc(a1-2)Gal(b1-3)GalNAc(b1-3)Gal(a1-4)	0.1854	0.106	0.1276	0.1443	0.072	0.1326	0.1791	0.1566	0.3208	0.0881	0.1168	0.1018	0.2799	0.0584	0.106	0.0926	0.0838	0.0965	0.078	0.1354	0.0497	0.0423	0.097	0.2495
Neu5Ac(a2-3)Gal(b1-3)GalNAc(b1-3)Gal(a1-4)	0.1153	0.1175	0.0012	0.1138	0.689	0.4701	0.0789	0.15	0.3137	0.0206	0.1139	0.1067	0.2902	0.0518	0.1088	0.7704	0.0829	0.0965	0.0802	0.1354	0.0526	0.0446	0.0972	0.1512
Neu5Ac(a2-3)[GalNAc(b1-4)]Gal(b1-4)Glc-AEAB	0.1022	0.1176	0.1103	0.1159	0.0631	0.1359	0.1745	0.1095	0.0602	0.9253	0.199	0.1034	0.2651	0.0576	0.1059	0.0904	0.0892	0.0984	0.0774	0.133	0.0481	0.0501	0.5677	0.1471
Neu5Ac(a2-8)Neu5Ac(a2-3)[GalNAc(b1-4)]Gal(b1-4)Glc-AEAB	0.0913	0.114	0.1256	0.125	0.073	0.1423	0.1778	0.1471	0.0676	0.0876	0.1189	0.1023	0.2827	0.0569	0.1063	0.0915	0.089	0.0965	0.0759	0.1352	0.0494	0.0504	0.0997	0.1515
