# Supplementary material for: MAIVeSS: streamlined selection of antigenically matched, high-yield viruses for seasonal influenza vaccine production
Source: Nat Commun. 2024 Feb 6;15:1128. doi: 10.1038/s41467-024-45145-x (PMC10847134; doi:10.1038/s41467-024-45145-x)
Supplement: Supplementary file 14 — Supplementary Data 11 [file 41467_2024_45145_MOESM14_ESM.xlsx]

## Sheet: tableS11
Supplementary Data 11. Absolute local weights for glycan binding-related features associated with LYboth viruses determined by MAIVeSS.
Glycan substructures	Task 1	Task 2	Task 3	Task 4	Task 5	Task 6	Task 7	Task 8	Task 9	Task 10	Task 11	Task 12	Task 13	Task 14	Task 15	Task 16	Task 17	Task 18	Task 19	Task 20	Task 21	Task 22	Task 23	Task 24	Task 25	Task 26	Task 27	Task 28	Task 29	Task 30	Task 31	Task 32	Task 33	Task 34	Task 35	Task 36	Task 37	Task 38	Task 39	Task 40	Task 41	Task 42	Task 43	Task 44	Task 45	Task 46	Task 47	Task 48	Task 49
AEAB labed core pentasaccharides	0.1418	0.193	0.0868	0.129	0.101	0.0973	0.085	0.2534	0.0393	0.1361	0.0545	0.0341	0	0.1046	0.0881	0.1967	0.038	0.1506	0	0.0651	0	0.1396	0.0572	0	0.0488	0.1174	0	0.1083	0	0.0414	0	0.0223	0.1028	0	0.0539	0.0938	0.0516	0	0.1001	0.033	0.0483	0.1179	0.2997	0.0868	0.1072	0.0495	0.0797	0.0305	0.1
Asn linked core pentasacchrides	0.1402	0.2157	0.1921	0.2597	0.3412	0.1333	0	0.0238	0	0.1395	0.1002	0.2347	0	0.1851	0.1127	0.1056	0.0708	0.2001	0.4487	0.0812	0.2414	0.1381	0.1148	0.0327	0.0472	0.1603	0	0.1063	0.0839	0.0341	0.1922	0.1142	0.1282	0.0526	0.2473	0.2653	0.0649	0.0822	0.1976	0	0.0324	0.0502	0.3266	0.1421	0.1559	0	0.1231	0	0.1355
Thr linked core mannose	0.4146	0.4796	0.1342	0.3761	0.3649	0.2412	0.1808	0.4943	0.1061	0.3138	0.2074	0.1273	0.099	0.1263	0.0281	0.2678	0	0.0368	0.0858	0.1303	0.1022	0.1179	0.028	0.041	0.0563	0.0592	0	0	0.1986	0.072	0.1443	0.05	0.0728	0.0693	0.2034	0.2314	0.0649	0.0437	0.0333	0	0.0939	0.2522	0	0	0	0.0542	0.0273	0.0712	0.0304
Core lactose	0.3938	0.2975	0.2442	0.2634	0.2635	0.3668	0.3953	0.5057	0.3854	0.3769	0.5038	0.7965	0.2809	0.2616	0.593	0.3773	0.2298	0.2416	0.3137	0.293	0.2099	0.1782	0.1736	0.2401	0.1754	0.2432	0.2538	0.2678	0.1901	0.2277	0.3999	0.2922	0.2288	0.2184	0.2765	0.268	0.2301	0.2361	0.257	0.3521	0.179	0.2765	0.2223	0.1507	0.2394	0.1839	0.4835	0.2627	0.2336
High-Man	0.0403	0.0494	0	0	0	0	0.0386	0.0604	0	0.1988	0	0.0569	0	0	0.0064	0.2	0	0.1899	0	0	0	0	0	0	0	0	0	0	0.03	0	0.0469	0	0	0	0	0.0073	0	0	0	0.0727	0	0.0247	0.1031	0	0	0	0.2629	0	0
GlcNAc(b1-2)	0.2335	0.2223	0.1302	0.1717	0.175	0.0394	0.1696	0.2011	0	0.2914	0.0604	0.0886	0.0384	0.2101	0.2351	0.2254	0.067	0.1349	0	0.0693	0	0.0514	0.0234	0	0.0382	0.092	0.0295	0.1123	0.1285	0.0275	0.1966	0	0.1245	0.066	0.1235	0.1541	0.107	0.0325	0.1311	0.1326	0	0.1286	0.2463	0.0708	0.1257	0.046	0.0369	0.0561	0.1212
Gal(b1-4)GlcNAc	0.064	0.0714	0.0401	0.0599	0.049	0.0252	0.0638	0.0843	0	0.1248	0	0.0442	0.0214	0.0682	0	0.115	0	0	0.0206	0.0301	0.0241	0.0227	0	0	0	0.0207	0	0	0.0297	0.0266	0.0321	0.022	0.0293	0.0269	0.0282	0.0376	0	0	0.0246	0.0286	0	0.0488	0.1302	0	0	0	0.1186	0.0327	0
Gal(a1-3)Gal(b1-4)GlcNAc	0.1013	0.1745	0.0754	0.1132	0.1359	0.0478	0.047	0.1044	0	0.1875	0	0	0	0.0881	0	0.2647	0.0321	0.0723	0.1298	0.0443	0.0567	0.0658	0.0402	0	0	0.0587	0	0.0394	0.0283	0	0	0.0383	0.0576	0	0.0929	0.1057	0.0397	0	0.0731	0.047	0	0.0569	0.2038	0.0489	0.0575	0	0.0595	0	0.0554
Gal(b1-4)[Fuc(a1-3)]GlcNAc	0.0326	0.0381	0.0196	0	0	0	0.1388	0.0662	0	0.1476	0.1151	0.0545	0	0.042	0	0.1354	0	0.0386	0	0.1194	0.0329	0	0	0	0	0.0293	0	0.0331	0.0484	0	0.0385	0	0	0	0	0	0	0.0499	0.0249	0.1092	0	0	0.0493	0	0	0	0	0.0806	0
Gal(a1-4)	0.0549	0.417	0.1262	0.0942	0.1184	0.2072	0.0366	0.069	0.2121	0.4595	0.2696	0.0928	0.1357	0.1143	0.2997	0.5954	0.1276	0.2832	0.1696	0.2787	0.0725	0.0699	0.1022	0.1329	0.0994	0.1186	0.1552	0.1454	0.0707	0.4706	0.1592	0.1655	0.1182	0.1169	0.1262	0.1225	0.0951	0.1246	0.1307	0.1535	0.1009	0.0927	0.0806	0.0813	0.1281	0.0983	0.2454	0.0649	0.1237
GalNAc(b1-3)Gal(a1-4)	0.1169	0.0512	0.0163	0.3054	0.1391	0.1974	0.1364	0.1193	0.218	0.1798	0.2806	0.3625	0.1408	0.0936	0.3006	0.0883	0.1222	0.1201	0.1766	0.1394	0.0832	0.0821	0.0946	0.1369	0.0931	0.1249	0.1517	0.1416	0.061	0.1231	0.1603	0.2258	0.1157	0.1093	0.1411	0.1107	0.1062	0.1237	0.1286	0.1409	0.1038	0.3768	0.0805	0.0815	0.1343	0.1044	0.2443	0.1264	0.1329
Neu5Ac(a2-3)Gal(b1-4)GlcNAc	0.1515	0.0641	0	0.0524	0.0351	0.0525	0.3111	0.3889	0.0818	0.3264	0.1957	0.6077	0.0566	0.08	0.3107	0.1528	0	0	0.0748	0	0.3	0.3526	0	0.0199	0	0.0904	0	0.0759	0.0768	0	0.3245	0.0564	0.0367	0.0857	0.0266	0.0601	0.0446	0.0544	0.0289	0.1048	0.0643	0.0615	0.5968	0	0	0	0.0273	0	0
Neu5Ac(a2-6)Gal(b1-4)GlcNAc	2.3993	2.2302	1.8192	2.0216	2.3988	1.5394	1.8442	2.0654	1.4546	2.1849	0.9691	1.5983	1.1933	2.1281	2.1338	2.1264	1.4159	1.8266	1.0973	1.3942	1.3472	1.6513	1.2331	1.1927	1.1428	1.7717	1.0281	1.7175	0.7816	1.2464	1.612	1.351	2.0666	1.5459	2.5568	2.5364	2.0495	1.3391	2.3228	2.0858	1.4607	1.9677	1.0054	1.5093	2.1816	1.0998	0.9008	1.2674	1.9482
Neu5Gc(a2-3)Gal(b1-4)GlcNAc	0.1434	0.1014	0.0553	0.0947	0.0688	0.0326	0.0434	0.1315	0	0.1531	0.0329	0	0	0.1011	0	0.19	0	0	0.0636	0.0358	0	0.0439	0	0	0	0.0391	0	0	0	0	0.0577	0.0251	0	0	0.0469	0.0543	0	0.054	0.0341	0.0374	0	0.1394	0.1664	0	0	0	0.0478	0	0
Neu5Gc(a2-6)Gal(b1-4)GlcNAc	0.6891	0.661	0.4158	0.4972	0.5646	0.1225	0.1837	0.461	0.0575	0.725	0	0	0.33	0.5415	0.0756	0.716	0.376	0.0937	0.1845	0.0554	0.0393	0.0527	0.1025	0.0181	0.1735	0.3714	0	0	0.0649	0.2424	0.198	0	0.5326	0.3567	0.7866	0.736	0.5849	0.2827	0.587	0.6163	0.1635	0.4571	0.4042	0.3379	0.2474	0.1023	0.0484	0.1674	0.3028
Neu8Me(a2-3)Gal(b1-4)GlcNAc	0.1196	0.0376	0.1124	0.0963	0.0934	0.0251	0.1366	0.0681	0.0215	0.0699	0.2826	0.3683	0.143	0.1055	0.2952	0.0309	0.1215	0.1263	0.1717	0.1446	0.0845	0.0639	0.095	0.1365	0.0938	0.1312	0.1433	0.148	0.0637	0.1247	0.1479	0.1647	0.1085	0.1107	0.1267	0.112	0.101	0.1179	0.1245	0.0501	0.1044	0.0866	0.0654	0.0756	0.139	0.1023	0.1338	0.127	0.1232
Kdn(a2-3)Gal(b1-4)GlcNAc	0.1208	0.0316	0.1165	0.0974	0.0916	0.217	0.1356	0.0984	0.2096	0.0003	0.2739	0.3591	0.1463	0.1051	0.3086	0.0805	0.1221	0.1401	0.1634	0.1469	0.0819	0.0708	0.0983	0.1371	0.0993	0.1322	0.1541	0.1539	0.0654	0.1231	0.1623	0.1721	0.1144	0.1134	0.1348	0.1198	0.1017	0.1207	0.129	0.1401	0.1002	0.0849	0.0734	0.0735	0.1311	0.1066	0.2449	0.1343	0.124
Neu5Ac(a2-8)Neu5Ac(a2-3)Gal(b1-4)GlcNAc	0.066	0.1229	0.0409	0.0833	0.0884	0.0773	0	0.149	0.0651	0.1588	0.067	0.0905	0.2729	0.0571	0.0661	0.2964	0	0.0412	0.1383	0	0.0573	0.0416	0	0	0	0	0.0313	0	0.5023	0.0311	0.0683	0.0604	0.0196	0	0.0534	0.0902	0	0.0401	0.0407	0.0465	0.0275	0.0437	0.1752	0.0257	0	0.0259	0	0	0
Neu5Ac(a2-8)Neu5Ac(a2-6)Gal(b1-4)GlcNAc	0.1076	0.1373	0.0696	0.1168	0.1311	0.0455	0.0492	0.1067	0	0.1582	0.1739	0.2726	0	0.0835	0.1219	0.1841	0	0.0711	0.1321	0.0473	0.0566	0.0623	0.0381	0	0	0.0638	0	0.0432	0	0	0	0.0392	0.0582	0.0293	0.0969	0.1027	0.0439	0.1904	0.075	0.0437	0	0.1594	0.2045	0.0539	0.056	0	0.0605	0	0.1854
GlcA(b1-3)Gal(b1-4)GlcNAc	0.1219	0.329	0.0425	0.1439	0.1487	0.5161	0.0133	0.4525	0.0446	0.1106	0.0879	0.0385	0.0337	0.0175	0.2947	0.1461	0	0.0001	0.0641	0.2796	0.0202	0.0292	0	0.1797	0.0446	0.0461	0	0.0302	0.064	0.0373	0.5063	0.0287	0.0757	0.0208	0.0756	0.317	0	0	0.0171	0.0496	0.0546	0.2379	0.2344	0	0.0187	0.035	0.0535	0	0.035
Neu5Ac(a2-3)Gal(b1-4)[Fuc(a1-3)]GlcNAc	0.0627	0.0877	0	0.0405	0.1555	0	0.0613	0.0842	0	0.2016	0.1135	0.4633	0.0726	0.0947	0.1377	0.1783	0	0	0.0271	0.054	0.1731	0.2826	0.0262	0	0	0	0	0	0.0829	0.1019	0.4482	0.045	0.0601	0.0378	0.0399	0.0425	0.2278	0	0	0.3606	0	0.0337	0.7599	0	0	0	0.0748	0	0.0275
Neu5Gc(a2-3)Gal(b1-4)[Fuc(a1-3)]GlcNAc	0.0637	0.0759	0.0264	0.0515	0.0575	0	0.0418	0.0842	0	0.1721	0	0.0981	0	0.0651	0	0.158	0	0	0	0	0	0.0284	0	0	0	0	0	0	0	0	0	0	0	0	0.0429	0.0459	0	0.0786	0.0262	0.0327	0	0.04	0.1254	0	0	0	0.0309	0.052	0
Gal(b1-3)GalNAc(b1-3)Gal(a1-4)	0.1134	0.0224	0.121	0.0899	0.094	0.218	0.1319	0.0907	0.22	0.0298	0.2658	0.3783	0.145	0.1018	0.306	0.0876	0.1224	0.1385	0.1689	0.1437	0.0883	0.0715	0.0989	0.1329	0.098	0.1326	0.1475	0.1447	0.0613	0.1275	0.1542	0.1702	0.1051	0.1088	0.134	0.1098	0.1018	0.1194	0.132	0.15	0.1052	0.0923	0.0767	0.0781	0.1265	0.0989	0.2398	0.1224	0.1296
Fuc(a1-2)Gal(b1-3)GalNAc(b1-3)Gal(a1-4)	0.1624	0.5032	0.1145	0.078	0.1079	0.2155	0.8828	0.5268	0.2129	0.0598	0.2638	0.3835	0.1338	0.1061	0.3016	0.3303	0.098	0.1305	0.1671	0.1422	1.1751	0.0678	0.0962	0.1369	0.095	0.1275	0.1521	0.1422	0.0473	0.0581	0.1503	0.1686	0.1231	0.1072	0.1241	0.1175	0.0998	0.1174	0.1215	0.1522	0.1029	0.1879	0.0791	0.0796	0.1289	0.1058	0.2431	0.1311	0.1254
Neu5Ac(a2-3)Gal(b1-3)GalNAc(b1-3)Gal(a1-4)	0.1457	0.0887	0.117	0.0775	0.1846	0.2173	0.0152	0.391	0.2219	0.0047	0.274	0.3744	0.1363	0.1172	0.3065	0.1184	0.1214	0.1146	0.179	0.5054	0.7099	0.0641	0.1017	0.1385	0.0927	0.1199	0.1527	0.1447	0.0748	0.1252	0.1193	0.1701	0.1192	0.118	0.1372	0.1277	0.0985	0.1185	0.12	0.0296	0.0958	0.1603	1.3744	0.0794	0.1394	0.1049	0.489	0.1282	0.1312
Neu5Ac(a2-3)[GalNAc(b1-4)]Gal(b1-4)Glc-AEAB	0.0978	0.09	0.1239	0.281	0.0993	0.2094	0.1496	0.1068	0.2179	0.0087	0.4236	0.3698	0.1439	0.062	0.1946	0.0911	0.1211	0.1261	0.1731	0.1413	0.0906	0.075	0.0944	0.1352	0.0966	0.1183	0.153	0.1458	0.0651	0.0895	0.1631	0.1744	0.0396	0.1096	0.1254	0.1132	0.0938	0.1166	0.1333	0.1593	0.1024	0.0899	0.0737	0.0806	0.1324	0.1058	0.2371	0.1375	0.1352
Neu5Ac(a2-8)Neu5Ac(a2-3)[GalNAc(b1-4)]Gal(b1-4)Glc-AEAB	0.1085	0.0538	0.1158	0.0911	0.1024	0.2122	0.1388	0.1217	0.2118	0.0782	0.2686	0.3707	0.1373	0.1041	0.2905	0.4429	0.1292	0.1233	0.1747	0.1167	0.0847	0.0731	0.0979	0.1379	0.0947	0.1233	0.1459	0.1493	0.0655	0.1245	0.1627	0.1695	0.111	0.1094	0.124	0.1146	0.101	0.1141	0.1311	0.1346	0.103	0.0812	0.0769	0.0814	0.1288	0.1035	0.1112	0.0613	0.122
[truncated: 104 more columns]
