# Supplementary material for: MAIVeSS: streamlined selection of antigenically matched, high-yield viruses for seasonal influenza vaccine production
Source: Nat Commun. 2024 Feb 6;15:1128. doi: 10.1038/s41467-024-45145-x (PMC10847134; doi:10.1038/s41467-024-45145-x)
Supplement: Supplementary file 15 — Supplementary Data 12 [file 41467_2024_45145_MOESM15_ESM.xlsx]

## Sheet: Sheet1
Supplementary Data 12. The antigenic and growth properties of 11,424 epidemic strains (2009-2020) predicted by MAIVeSS. The wild-type (WT) virus is defined as a reassortant with wild-type HA and NA genes from A/California/04/2009 (H1N1pdm09) (CA/04) and six internal genes from A/Puerto Rico/8/1934 (H1N1) (PR8). High yield is defined as a >10-fold increase in TCID50/mL compared to the WT on the sa…
Viruses	Year	Antigenic cluster	Key residues affecting antigenic properties	Predicted yield in comparison to the WT CA/04
			159	Cell	Egg	11	12	13	14	15	16	17	18	19	20	21	22	23	24	25	26	27	28	29	30	31	32	33	34	35	36	37	38	39	40	41	42	43	44	45	46	47	48	49	50	51	52	53	54
WT	2009	CA09	N	0	0	D	T	L	C	I	G	Y	H	A	N	N	S	T	D	T	V	D	T	V	L	E	K	N	V	T	V	T	H	S	V	N	L	L	E	D	K	H	N	G	K	L	C	K	L
EPI176470|A/California/04/2009	2009	CA09		0	0
EPI176493|A/California/05/2009	2009	CA09		0.074572	-0.00767122
EPI176504|A/California/07/2009	2009	CA09		0.074572	-0.00767122
EPI176514|A/Texas/04/2009	2009	CA09		0.074572	-0.00767122
EPI176640|A/New_York/19/2009	2009	CA09		0.135138	0.0515388
EPI177288|A/Mexico/4108/2009	2009	CA09		0.074572	-0.00767122
EPI177367|A/Ohio/07/2009	2009	CA09		0.135138	0.0515388
EPI178280|A/Canada-NS/RV1535/2009	2009	CA09		0.074572	-0.00767122
EPI178391|A/Indiana/09/2009	2009	CA09		0.0864055	-0.00631193
EPI178414|A/South_Carolina/09/2009	2009	CA09		0.074572	-0.00767122																																I
EPI178419|A/Arizona/02/2009	2009	CA09		0.074572	-0.00767122																															D
EPI178428|A/Mexico/4603/2009	2009	CA09		0.074572	-0.00767122
EPI178454|A/Kansas/03/2009	2009	CA09		0.074572	-0.00767122
EPI178487|A/Texas/15/2009	2009	CA09		0.0965365	0.029358
EPI178507|A/England/195/2009	2009	CA09		0.074572	-0.00767122																																I
EPI178984|A/New_York/1682/2009	2009	CA09		0.074572	-0.00767122
EPI179001|A/Mexico/InDRE4114/2009	2009	CA09		0.380001	0.179607
EPI179002|A/Canada-AB/RV1532/2009	2009	CA09		0.135138	0.0515388
EPI179066|A/Nonthaburi/102/2009	2009	CA09		0.074572	-0.00767122
EPI179110|A/Mexico/4635/2009	2009	CA09		0.074572	-0.00767122
EPI179124|A/Florida/04/2009	2009	CA09		0.074572	-0.00767122
EPI179147|A/New_Jersey/01/2009	2009	CA09		0.274506	0.151967
EPI179154|A/New_York/04/2009	2009	CA09		0.483558	0.30261
EPI179195|A/Texas/23/2009	2009	CA09		0.074572	-0.00767122
EPI179332|A/Washington/12/2009	2009	CA09		0.074572	-0.00767122																																							R
EPI179514|A/Georgia/01/2009	2009	CA09		0.483558	0.30261
EPI179593|A/Shandong/1/2009	2009	CA09		0.074572	-0.00767122
EPI180235|A/Finland/553/2009	2009	CA09		0.135138	0.0515388
EPI180557|A/Paris/2573/2009	2009	CA09		0.132496	0.0247168
EPI180629|A/Guangdong/1/2009	2009	CA09		0.074572	-0.00767122
EPI180659|A/Zhejiang/1/2009	2009	CA09		0.135138	0.0515388
EPI180717|A/Osaka/1/2009	2009	CA09		0.074572	-0.00767122
EPI181043|A/New_York/3232/2009	2009	CA09		0.135138	0.0515388
EPI181057|A/New_York/3240/2009	2009	CA09		0.074572	-0.00767122
EPI181355|A/Stockholm/29/2009	2009	CA09		0.0719572	0.00902008
EPI181363|A/England/207/2009	2009	CA09		0.135138	0.0515388
EPI181377|A/Hong_Kong/01/2009	2009	CA09		0.074572	-0.00767122
EPI181725|A/New_York/3199/2009	2009	CA09		0.135138	0.0515388
EPI181733|A/Milan/UHSR1/2009	2009	CA09		0	0
EPI181744|A/Costa_Rica/4314/2009	2009	CA09		-0.00496909	0.0517174
EPI181748|A/Vermont/03/2009	2009	CA09		0.074572	-0.00767122
EPI181770|A/Kentucky/05/2009	2009	CA09		0.074572	-0.00767122
EPI181815|A/Texas/11/2009	2009	CA09		0.380001	0.179607
EPI181845|A/Beijing/4/2009	2009	CA09		0.074572	-0.00767122
EPI181878|A/Paris/2591/2009	2009	CA09		0.196744	0.0672401
EPI182416|A/Guangdong/03/2009	2009	CA09		0.135138	0.0515388
EPI182561|A/South_Australia/2001/2009	2009	CA09		0.147391	0.0773405
EPI182600|A/Kaluga/01/2009	2009	CA09		0.074572	-0.00767122																																I
EPI182603|A/Moscow/02/2009	2009	CA09		0.167593	0.0872697
EPI182785|A/New_York/3307/2009	2009	CA09		0.074572	-0.00767122
EPI182863|A/Sakai/2/2009	2009	CA09		0.074572	-0.00767122
EPI182865|A/Shiga/1/2009	2009	CA09		0.0719572	0.00902008
EPI182885|A/Sakai/1/2009	2009	CA09		0.074572	-0.00767122
EPI182904|A/GuangzhouSB/01/2009	2009	CA09		-0.00670665	-0.010539
EPI182963|A/Nanjing/1/2009	2009	CA09		0.0835312	0.0160847
EPI182977|A/California/04/2009	2009	CA09		0	0
EPI182994|A/Finland/554/2009	2009	CA09		0.074572	-0.00767122
EPI183017|A/Tokushima/1/2009	2009	CA09		0.0864055	-0.00631193
EPI183144|A/Florida/11/2009	2009	CA09		0.074572	-0.00767122
EPI183166|A/Kentucky/07/2009	2009	CA09		0.135138	0.0515388
EPI183209|A/Michigan/05/2009	2009	CA09		0.105718	-0.0180407
EPI183365|A/Strasbourg/2611/2009	2009	CA09		0.135138	0.0515388
EPI183370|A/Paris/2650/2009	2009	CA09		0.074572	-0.00767122
EPI183376|A/Paris/2670/2009	2009	CA09		0.135138	0.0515388
EPI183643|A/Zhejiang/2/2009	2009	CA09		0.135138	0.0515388
EPI183818|A/New_York/3351/2009	2009	CA09		0.0725791	-0.10305
EPI184246|A/Utsunomiya/1/2009	2009	CA09		0.21695	0.0496453
EPI184337|A/Delaware/06/2009	2009	CA09		0.074572	-0.00767122
EPI184340|A/Delaware/07/2009	2009	CA09		0.10754	0.0975498
EPI184385|A/Rhode_Island/04/2009	2009	CA09		0.135138	0.0515388
EPI184853|A/Stockholm/31/2009	2009	CA09		0.135138	0.0515388
EPI184865|A/Stockholm/35/2009	2009	CA09		0.135138	0.0515388
EPI184917|A/Zhejiang/DTID-ZJU01/2009	2009	CA09		0.074572	-0.00767122																																I
EPI184924|A/Puerto_Montt/Bio87/2009	2009	CA09		0.185639	0.0592811
EPI185164|A/Bayern/62/2009	2009	CA09		0.0865394	0.0878126
EPI185187|A/Mato_Grosso/2329/2009	2009	CA09		0.135138	0.0515388
EPI185373|A/Alaska/04/2009	2009	CA09		0.074572	-0.00767122
EPI185392|A/California/20/2009	2009	CA09		0.074572	-0.00767122
EPI186040|A/Singapore/ON304/2009	2009	CA09		0.135138	0.0515388
EPI186045|A/Singapore/ON361/2009	2009	CA09		0.135138	0.0515388																							D
EPI186226|A/Singapore/TLL01/2009	2009	CA09		0.074572	-0.00767122
EPI186259|A/Chile/2085/2009	2009	CA09		0.136534	0.0490231
EPI186407|A/England/211/2009	2009	CA09		0.074572	-0.00767122																																I
EPI186415|A/England/213/2009	2009	CA09		0.101722	-0.0215016
EPI186471|A/England/221/2009	2009	CA09		0.074572	-0.00767122								R																								I
EPI186633|A/Japan/1070/2009	2009	CA09		0.135138	0.0515388
EPI186673|A/Bethesda/SP508/2009	2009	CA09		0.135138	0.0515388
EPI186700|A/Mexico/InDRE13494/2009	2009	CA09		0.074572	-0.00767122
EPI186702|A/Mexico/InDRE13547/2009	2009	CA09		0.0835312	0.0160847
EPI186706|A/Canada-QC/RV1759/2009	2009	CA09		0.135138	0.0515388
EPI186708|A/Canada-SK/RV1793/2009	2009	CA09		0.074572	-0.00767122
EPI186848|A/Shanghai/143T/2009	2009	CA09		0.074572	-0.00767122
EPI186849|A/Shanghai/60T/2009	2009	CA09		0.150519	0.0753941
EPI187704|A/Ancona/01/2009	2009	CA09		0.074572	-0.00767122
EPI187705|A/Ancona/02/2009	2009	CA09		0.0719572	0.00902008
EPI187706|A/Ancona/04/2009	2009	CA09		0.0462221	0.0563262
EPI188919|A/New_York/3502/2009	2009	CA09		0.303333	0.130534
EPI188999|A/Tomsk/01/2009	2009	CA09		0.135138	0.0515388
EPI189076|A/Argentina/7953/2009	2009	CA09		0.135138	0.0515388
EPI189092|A/California/25/2009	2009	CA09		0.274506	0.151967
EPI189098|A/Chile/1175/2009	2009	CA09		0.0189192	-0.263894
EPI189106|A/Chile/8949/2009	2009	CA09		0.135138	0.0515388
EPI189170|A/Singapore/92/2009	2009	CA09		0.135138	0.0515388
EPI189187|A/Texas/30/2009	2009	CA09		0.074572	-0.00767122
EPI190198|A/Denmark/523/2009	2009	CA09		0.187122	0.127253
EPI190219|A/Changsha/78/2009	2009	CA09		0.274506	0.151967
EPI190508|A/New_York/3992/2009	2009	CA09		0.135138	0.0515388																																											Q
EPI190516|A/New_York/4197/2009	2009	CA09		0.074572	-0.00767122
EPI190631|A/Saitama/55/2009	2009	CA09		0.074572	-0.00767122
EPI190791|A/San_Antonio/PR922/2009	2009	CA09		0.074572	-0.00767122
EPI190799|A/San_Antonio/PR923/2009	2009	CA09		0.074572	-0.00767122
EPI190807|A/Taiwan/T0724/2009	2009	CA09		0.135138	0.0515388
EPI190847|A/Bogota/0466N/2009	2009	CA09		0.135138	0.0515388
EPI190887|A/Silver_Spring/SP510/2009	2009	CA09		0.074572	-0.00767122
EPI190912|A/Canada-AB/RV1531/2009	2009	CA09		0.175179	0.0717032
EPI191937|A/Washington/29/2009	2009	CA09		0.074572	-0.00767122
EPI191966|A/Alabama/02/2009	2009	CA09		0.074572	-0.00767122
EPI191970|A/Utah/06/2009	2009	CA09		0.135138	0.0515388
EPI194155|A/Guatemala/1039/2009	2009	CA09		0.0835312	0.0160847																																I
EPI194194|A/Michigan/06/2009	2009	CA09		0.150519	0.0753941
EPI194210|A/New_York/80/2009	2009	CA09		0.189942	0.12456
EPI194223|A/Oregon/20/2009	2009	CA09		0.240375	0.18296
EPI194236|A/Rhode_Island/08/2009	2009	CA09		0.135138	0.0515388
EPI194265|A/Uruguay/539/2009	2009	CA09	S	0.0928105	-0.184963
EPI210034|A/FUKUOKA-C/2/2009	2009	CA09		0.0431154	0.0643402
EPI210376|A/Catalonia/53/2009	2009	CA09		0.237363	0.150769
EPI210394|A/Belgium/204/2009	2009	CA09		0.074572	-0.00767122
EPI210399|A/Belgium/239/2009	2009	CA09		0.074572	-0.00767122
EPI210411|A/Macedonia/63/2009	2009	CA09		0.144783	0.0554485
EPI210413|A/Macedonia/64/2009	2009	CA09		0.135138	0.0515388
EPI210421|A/Macedonia/73SS/2009	2009	CA09		0.153252	0.0359985																																							E
EPI210441|A/Luxembourg/871/2009	2009	CA09		0.0835312	0.0160847
EPI210445|A/Slovenia/2106/2009	2009	CA09		0.074572	-0.00767122
EPI210449|A/Qatar/81/2009	2009	CA09		0.135138	0.0515388
EPI210492|A/Cyprus/S22/2009	2009	CA09		0.274506	0.151967
EPI210494|A/Abu_Dhabi/59/2009	2009	CA09		0.135138	0.0515388
EPI210498|A/Abu_Dhabi/41/2009	2009	CA09		0.135138	0.0515388
EPI211398|A/Alaska/30/2009	2009	CA09	D	0.0654753	-0.0398966																							D														N
EPI211420|A/Florida/05/2009	2009	CA09		0.074572	-0.00767122
EPI211423|A/Florida/18/2009	2009	CA09		0.135138	0.0515388
EPI211424|A/Georgia/18/2009	2009	CA09		0.135138	0.0515388
EPI211429|A/Illinois/10/2009	2009	CA09		0.380001	0.179607																																I
EPI211432|A/Indiana/09/2009	2009	CA09		0.397284	0.180966
EPI211434|A/Iowa/07/2009	2009	CA09		0.0719572	0.00902008																																											R
EPI211437|A/Kansas/14/2009	2009	CA09		0.135138	0.0515388
EPI211439|A/Kentucky/16/2009	2009	CA09		0.135138	0.0515388
EPI211459|A/Mississippi/01/2009	2009	CA09		0.170987	0.117732
EPI211470|A/Nevada/09/2009	2009	CA09		0.135138	0.0515388																																			G
EPI211472|A/Nevada/10/2009	2009	CA09		0.148306	0.0482762
EPI211475|A/New_Zealand/997/2009	2009	CA09		0.135138	0.0515388
EPI211480|A/North_Dakota/12/2009	2009	CA09		0.0677553	0.070732
EPI211483|A/Oregon/27/2009	2009	CA09		0.156677	0.147023
EPI211488|A/Saudi_Arabia/4270/2009	2009	CA09		0.483558	0.30261
EPI211496|A/Texas/48/2009	2009	CA09		0.0865394	0.0878126																																I
EPI211504|A/Utah/20/2009	2009	CA09	D	0.0654753	-0.0398966
EPI211511|A/Washington/47/2009	2009	CA09		0.296045	0.247451
EPI211577|A/California/33/2009	2009	CA09		0.135138	0.0515388
EPI211579|A/California/34/2009	2009	CA09	D	0.131596	0.0234973
EPI211583|A/Kansas/17/2009	2009	CA09		0.135138	0.0515388
EPI211585|A/Michigan/21/2009	2009	CA09		0.074572	-0.00767122
EPI211587|A/New_Hampshire/17/2009	2009	CA09		0.274506	0.151967
EPI211591|A/Oregon/31/2009	2009	CA09		0.0892949	0.165662
EPI211593|A/Texas/56/2009	2009	CA09		0.156677	0.147023
EPI211599|A/Washington/52/2009	2009	CA09	D	0.0654753	-0.0398966
EPI211601|A/Wisconsin/49/2009	2009	CA09		0.135138	0.0515388
EPI211620|A/Verona-Italy/2810/2009	2009	CA09		0.135138	0.0515388
EPI211769|A/Aichi/198/2009	2009	CA09		0.135138	0.0515388
EPI211868|A/Castro/JXP/2009	2009	CA09		0.135138	0.0515388
EPI212240|A/Chengdu/03/2009	2009	CA09		0.240306	0.157836
EPI212243|A/Chengdu/04/2009	2009	CA09		0.262517	0.180061
EPI212255|A/Chengdu/18/2009	2009	CA09		0.240306	0.157836
EPI212268|A/Chengdu/40/2009	2009	CA09		0.240306	0.157836
EPI212290|A/Gifu-C/67/2009	2009	CA09		0.135138	0.0515388
EPI212307|A/Hangzhou/1/2009	2009	CA09		0.135138	0.0515388
EPI212314|A/Hiroshima/200/2009	2009	CA09		0.135138	0.0515388
EPI212316|A/Hiroshima/201/2009	2009	CA09		0.49003	0.182373
EPI212337|A/Hiroshima/220/2009	2009	CA09		0.391638	0.191806
EPI212353|A/Italy/132/2009	2009	CA09		0.135138	0.0515388
EPI212407|A/Jiangyin/01/2009	2009	CA09		0.135138	0.0515388
EPI212410|A/Jiangyin/02/2009	2009	CA09		0.135138	0.0515388
EPI212422|A/Jiangyin/34/2009	2009	CA09		0.135138	0.0515388
EPI212453|A/Malaysia/820/2009	2009	CA09		0.135138	0.0515388
EPI212510|A/Myanmar/JP101/2009	2009	CA09		0.135138	0.0515388
EPI212524|A/Myanmar/JP90/2009	2009	CA09		0.135138	0.0515388
EPI212530|A/Nagasaki/HA-10/2009	2009	CA09		0.135138	0.0515388																																				N
EPI212531|A/Nagasaki/HA-11/2009	2009	CA09		0.135138	0.0515388
EPI212532|A/Nagasaki/HA-12/2009	2009	CA09		0.074572	-0.00767122
EPI212534|A/Nagasaki/HA-14/2009	2009	CA09		0.074572	-0.00767122
EPI212537|A/Nagasaki/HA-17/2009	2009	CA09		0.074572	-0.00767122																																				N
EPI212540|A/Nagasaki/HA-25/2009	2009	CA09		0.135138	0.0515388
EPI212541|A/Nagasaki/HA-26/2009	2009	CA09		0.135138	0.0515388
EPI212544|A/Nagasaki/HA-29/2009	2009	CA09		0.074572	-0.00767122
EPI212555|A/Nagasaki/HA-41/2009	2009	CA09		0.135138	0.0515388
EPI212557|A/Nagasaki/HA-44/2009	2009	CA09		0.274506	0.151967
EPI212577|A/New_York/3012/2009	2009	CA09		0.135138	0.0515388
EPI212697|A/New_York/3463/2009	2009	CA09		0.135138	0.0515388
EPI212785|A/New_York/3613/2009	2009	CA09		0.135138	0.0515388
EPI212833|A/New_York/3629/2009	2009	CA09		0.135138	0.0515388
EPI212905|A/New_York/3747/2009	2009	CA09		0.135138	0.0515388
EPI212929|A/New_York/3795/2009	2009	CA09		0.165328	0.0256382
EPI213073|A/New_York/4099/2009	2009	CA09		0.274506	0.151967
EPI213081|A/New_York/4100/2009	2009	CA09		0.108862	0.0528119
EPI213115|A/Niigata/749/2009	2009	CA09		0.135138	0.0515388
EPI213214|A/Sao_Paulo/2056/2009	2009	CA09		0.135138	0.0515388
EPI213216|A/Sao_Paulo/2261/2009	2009	CA09		0.135138	0.0515388
EPI213218|A/Sao_Paulo/43812/2009	2009	CA09		0.074572	-0.00767122
EPI213221|A/Sao_Paulo/53823/2009	2009	CA09		0.252545	0.0639744
EPI213222|A/Sao_Paulo/53838/2009	2009	CA09		0.196744	0.0672401
EPI213238|A/Shizuoka-C/97/2009	2009	CA09		0.074572	-0.00767122
EPI213324|A/Singapore/GP2711/2009	2009	CA09		0.135138	0.0515388
EPI213395|A/Singapore/ON1099/2009	2009	CA09		0.135138	0.0515388
EPI213435|A/Singapore/ON1138/2009	2009	CA09		0.135138	0.0515388
EPI213507|A/Singapore/ON141/2009	2009	CA09		0.192379	0.0391785
EPI213651|A/Singapore/ON496/2009	2009	CA09		0.0835312	0.0160847
EPI213683|A/Singapore/ON511/2009	2009	CA09		0.135138	0.0515388
EPI213771|A/Singapore/ON635/2009	2009	CA09		0.135138	0.0515388
EPI213803|A/Singapore/ON899/2009	2009	CA09		0.147391	0.0773405
EPI213859|A/Singapore/ON923/2009	2009	CA09		0.0835312	0.0160847
EPI213904|A/Singapore/TLL10/2009	2009	CA09		0.135138	0.0515388
EPI213905|A/Singapore/TLL38/2009	2009	CA09		0.135138	0.0515388
EPI213906|A/Singapore/TLL40/2009	2009	CA09		0.135138	0.0515388																			I
EPI213907|A/Singapore/TLL42/2009	2009	CA09		0.135138	0.0515388																			I
EPI213908|A/Singapore/TLL51/2009	2009	CA09		0.135138	0.0515388
EPI213909|A/Singapore/TLL52/2009	2009	CA09		0.391638	0.191806																									P									K
EPI213910|A/Singapore/TLL53/2009	2009	CA09		0.135138	0.0515388
EPI213911|A/Singapore/TLL54/2009	2009	CA09		0.074572	-0.00767122																																I
EPI214008|A/Thailand/CU-H9/2009	2009	CA09		0.133747	0.0722359																E
EPI214108|A/Wakayama/57/2009	2009	CA09		0.135138	0.0515388
EPI214162|A/Wisconsin/629-D00223/2009	2009	CA09	T	0.0563786	-0.0721219
EPI214274|A/Wisconsin/629-D00722/2009	2009	CA09		0.074572	-0.00767122
EPI214322|A/Wisconsin/629-D00829/2009	2009	CA09		0.074572	-0.00767122
EPI214514|A/Wisconsin/629-D01521/2009	2009	CA09		0.074572	-0.00767122
EPI214546|A/Wisconsin/629-D01642/2009	2009	CA09		0.0974553	-0.00633359
EPI214554|A/Wisconsin/629-D01705/2009	2009	CA09		0.074572	-0.00767122
EPI214714|A/Wisconsin/629-D02064/2009	2009	CA09		0.0155095	0.0595097
EPI214762|A/Wisconsin/629-D02276/2009	2009	CA09		-0.00496909	0.0517174
EPI214850|A/Yamaguchi/21/2009	2009	CA09	B	0.135138	0.0515388
EPI214865|A/Zhejiang-Yiwu/11/2009	2009	CA09		0.483558	0.30261
EPI215182|A/Cherry_Point/WR0101/2009	2009	CA09		0.074572	-0.00767122
EPI215250|A/Japan/PR1070/2009	2009	CA09		0.135138	0.0515388
EPI215474|A/Taiwan/T0826/2009	2009	CA09		0.135138	0.0515388
EPI215702|A/SOLOMON_ISLANDS/2002/2009	2009	CA09		0.135138	0.0515388
EPI215719|A/DARWIN/2120/2009	2009	CA09		0.135138	0.0515388
EPI215742|A/Tahiti/2016/2009	2009	CA09		0.125773	0.0500835
EPI215760|A/BRUNEI/2008/2009	2009	CA09		0.135138	0.0515388
EPI215783|A/PERTH/3015/2009	2009	CA09		0.156677	0.147023
EPI215830|A/MACAU/2472/2009	2009	CA09		0.135138	0.0515388
EPI215844|A/SOUTH_AUSTRALIA/2030/2009	2009	CA09		0.185639	0.0592811
EPI215878|A/YAP/2020/2009	2009	CA09		0.0563104	0.0553579
EPI215894|A/DARWIN/2136/2009	2009	CA09		0.074572	-0.00767122
EPI215902|A/DARWIN/2140/2009	2009	CA09		0.154736	0.0665548
EPI215904|A/NEW_CALEDONIA/20/2009	2009	CA09		0.135138	0.0515388
EPI215908|A/NEW_CALEDONIA/22/2009	2009	CA09		0.135138	0.0515388
EPI215926|A/Hong_Kong/26578/2009	2009	CA09		0.135138	0.0515388
EPI215945|A/Ternopil/N10/2009	2009	CA09		0.483558	0.30261
EPI215971|A/Moldova/G-120/2009	2009	CA09		0.135138	0.0515388
EPI215973|A/Moldova/G-170/2009	2009	CA09		0.150519	0.0753941
EPI216585|A/Fujian/SWL3/2009	2009	CA09		0.0708256	0.0340828
EPI216612|A/Shanghai/SWL2/2009	2009	CA09		0.150519	0.0753941
EPI216636|A/Guangdong/SWL4/2009	2009	CA09		0.135138	0.0515388
EPI216700|A/Alaska/37/2009	2009	CA09		0.074572	-0.00767122
EPI216721|A/Arizona/16/2009	2009	CA09		0.156677	0.147023
EPI216724|A/Barbados/275/2009	2009	CA09		0.167593	0.0872697
EPI216727|A/Barbados/280/2009	2009	CA09		0.221645	0.039792
EPI216730|A/Belize/7121/2009	2009	CA09		0.135138	0.0515388
EPI216756|A/Connecticut/13/2009	2009	CA09		0.0677553	0.070732																																			E
EPI216759|A/Connecticut/14/2009	2009	CA09		0.135138	0.0515388
EPI216781|A/Delaware/11/2009	2009	CA09		0.108862	0.0528119
EPI216784|A/Delaware/12/2009	2009	CA09		0.108862	0.0528119
EPI216787|A/Delaware/13/2009	2009	CA09		0.240306	0.157836
EPI216839|A/Florida/20/2009	2009	CA09		0.192594	0.23759
EPI216842|A/Florida/21/2009	2009	CA09		0.135138	0.0515388
EPI216845|A/Georgia/23/2009	2009	CA09		0.135138	0.0515388
EPI216851|A/Guatemala/3798/2009	2009	CA09		0.0835312	0.0160847																																I
EPI216857|A/Haiti/265/2009	2009	CA09		0.074572	-0.00767122																																I
EPI216866|A/Idaho/08/2009	2009	CA09		0.0119673	0.085073
EPI216869|A/Idaho/09/2009	2009	CA09		0.135138	0.0515388
EPI216872|A/Illinois/13/2009	2009	CA09		0.274506	0.151967
EPI216874|A/Illinois/18/2009	2009	CA09		0.240375	0.18296
EPI216880|A/Iowa/09/2009	2009	CA09		0.00170379	0.0487723
EPI216889|A/Kansas/18/2009	2009	CA09		-0.0608924	-0.0124509																															D
EPI216897|A/Kansas/19/2009	2009	CA09		0.135138	0.0515388																																						D
EPI216905|A/Kansas/20/2009	2009	CA09		0.135138	0.0515388
EPI216938|A/Kentucky/19/2009	2009	CA09		0.135138	0.0515388
EPI216992|A/Mississippi/03/2009	2009	CA09		0.135138	0.0515388
EPI216998|A/Montana/17/2009	2009	CA09		0.259264	0.210421
EPI217001|A/Montana/18/2009	2009	CA09		0.158034	0.0465947																																I							E
EPI217004|A/Nebraska/18/2009	2009	CA09		0.074572	-0.00767122
EPI217011|A/Nebraska/20/2009	2009	CA09		0.135138	0.0515388
EPI217017|A/Nevada/14/2009	2009	CA09		0.135138	0.0515388
EPI217020|A/Nevada/15/2009	2009	CA09		0.274506	0.151967																			I
EPI217025|A/New_Hampshire/18/2009	2009	CA09		0.135138	0.0515388
EPI217035|A/New_Mexico/06/2009	2009	CA09		0.135138	0.0515388
EPI217048|A/New_Mexico/08/2009	2009	CA09		0.129767	0.00058365
EPI217063|A/New_York/102/2009	2009	CA09		0.305136	0.161672																														A
EPI217066|A/North_Carolina/35/2009	2009	CA09		0.135138	0.0515388
EPI217069|A/Ohio/15/2009	2009	CA09		0.274506	0.151967
EPI217085|A/Rhode_Island/16/2009	2009	CA09		0.17115	0.0614026
EPI217088|A/Saint_Kitts/7274/2009	2009	CA09		0.074572	-0.00767122
EPI217105|A/South_Carolina/18/2009	2009	CA09	D	0.131596	0.0234973
EPI217111|A/South_Carolina/19/2009	2009	CA09		0.135138	0.0515388
EPI217114|A/South_Carolina/20/2009	2009	CA09		0.135138	0.0515388
EPI217117|A/South_Carolina/21/2009	2009	CA09		0.074572	-0.00767122
EPI217132|A/South_Carolina/28/2009	2009	CA09		0.074572	-0.00767122
EPI217138|A/South_Carolina/30/2009	2009	CA09		0.135138	0.0515388																														I
EPI217159|A/South_Carolina/38/2009	2009	CA09		0.074572	-0.00767122
EPI217178|A/Tanzania/424/2009	2009	CA09		0.085514	0.066627
EPI217181|A/Tennessee/17/2009	2009	CA09		0.25351	0.0235798
EPI217204|A/Utah/20/2009	2009	CA09	D	0.0654753	-0.0398966
EPI217206|A/Utah/30/2009	2009	CA09		0.135138	0.0515388
EPI217209|A/Utah/31/2009	2009	CA09		0.135138	0.0515388
EPI217212|A/Utah/32/2009	2009	CA09		0.135138	0.0515388					V
EPI217224|A/Utah/36/2009	2009	CA09		0.135138	0.0515388
EPI217226|A/Utah/38/2009	2009	CA09		0.260211	0.249604
EPI217237|A/Utah/42/2009	2009	CA09		0.483558	0.30261																						R
EPI217246|A/Virginia/19/2009	2009	CA09		0.135138	0.0515388																						R
EPI217252|A/Virginia/21/2009	2009	CA09		0.131391	0.0932928																			I
EPI217260|A/Wisconsin/50/2009	2009	CA09		0.135138	0.0515388
EPI217263|A/Wisconsin/51/2009	2009	CA09		0.271054	0.318113
EPI217275|A/ENG/288/2009	2009	CA09		0.135138	0.0515388
EPI217295|A/ENG/352/2009	2009	CA09		0.112711	-0.00544184
EPI217311|A/ENG/401/2009	2009	CA09		0.074572	-0.00767122
EPI217314|A/ENG/405/2009	2009	WI19		0.0263306	-0.0860874
EPI217338|A/Tianjin/SWL4/2009	2009	CA09		0.483558	0.30261
EPI217481|A/Irkutsk/02/2009	2009	CA09		0.167593	0.0872697
EPI217490|A/Mexico_City/001/2009	2009	CA09		0.074572	-0.00767122
EPI217546|A/Mexico_City/008/2009	2009	CA09		0.0835312	0.0160847
EPI217570|A/Mexico_City/011/2009	2009	CA09		0.074572	-0.00767122
EPI217602|A/Mexico_City/017/2009	2009	CA09		0.074572	-0.00767122																															S
EPI217610|A/Mexico_City/018/2009	2009	CA09		0.074572	-0.00767122
EPI218063|A/New_York/4459/2009	2009	CA09		0.214066	0.150105
EPI218095|A/New_York/4565/2009	2009	CA09		0.0835312	0.0160847
EPI218111|A/New_York/4567/2009	2009	CA09		0.135138	0.0515388
EPI218167|A/New_York/4728/2009	2009	CA09		0.135138	0.0515388																																		G
EPI218183|A/New_York/4738/2009	2009	CA09		0.576191	0.0869677
EPI218191|A/New_York/4747/2009	2009	CA09		0.135138	0.0515388
EPI218199|A/New_York/4761/2009	2009	CA09		0.135138	0.0515388
EPI218239|A/New_York/4790/2009	2009	CA09		0.135138	0.0515388
EPI218263|A/New_York/4820/2009	2009	CA09		0.207482	0.0981309																														A
EPI218279|A/New_York/4824/2009	2009	CA09		0.135138	0.0515388
EPI218311|A/New_York/4866/2009	2009	CA09		0.135138	0.0515388
EPI218328|A/Norway/1573/2009	2009	CA09		0.135138	0.0515388
EPI218334|A/Norway/3059/2009	2009	CA09		0.186321	0.165936
EPI218349|A/Norway/3440/2009	2009	CA09		0.159644	0.103142
EPI218350|A/Norway/3478/2009	2009	CA09		0.274506	0.151967
EPI218351|A/Norway/3569/2009	2009	CA09		0.135138	0.0515388
EPI218352|A/Norway/3689/2009	2009	CA09		0.135138	0.0515388
EPI218353|A/Norway/3779/2009	2009	CA09		0.135138	0.0515388
EPI218393|A/Quebec/147023/2009	2009	CA09		0.135138	0.0515388
EPI218471|A/Texas/42123701/2009	2009	CA09		0.0497147	-0.00511415
EPI218487|A/Texas/42173957/2009	2009	CA09		0.13111	0.0133224
EPI218527|A/Texas/45062633/2009	2009	CA09		0.201873	0.0851462
EPI218543|A/Ulaanbaatar/5882/2009	2009	CA09		0.240306	0.157836
EPI218546|A/Vladivostok/01/2009	2009	CA09		0.49766	0.328081
EPI218610|A/Wisconsin/629-D00367/2009	2009	CA09		0.074572	-0.00767122
EPI218634|A/Wisconsin/629-D00428/2009	2009	CA09		0.120908	-0.0403105
EPI218650|A/Wisconsin/629-D00453/2009	2009	CA09		0.074572	-0.00767122
EPI218674|A/Wisconsin/629-D00579/2009	2009	CA09		0.074572	-0.00767122
EPI218690|A/Wisconsin/629-D00658/2009	2009	CA09		0.0656845	-0.0625766
EPI218786|A/Wisconsin/629-D01154/2009	2009	CA09		0.074572	-0.00767122
EPI218850|A/Wisconsin/629-D01619/2009	2009	CA09		0.074572	-0.00767122																																I
EPI218858|A/Wisconsin/629-D01664/2009	2009	CA09		0.0656845	-0.0625766
EPI218954|A/Wisconsin/629-D02068/2009	2009	CA09		0.074572	-0.00767122																									I
EPI218962|A/Wisconsin/629-D02206/2009	2009	CA09		0.016415	0.114867
EPI219010|A/Wisconsin/629-S0035/2009	2009	CA09		0.074572	-0.00767122																																I
EPI219250|A/Wisconsin/629-S0339/2009	2009	CA09		0.074572	-0.00767122
EPI219274|A/Wisconsin/629-S0435/2009	2009	CA09		0.074572	-0.00767122
EPI219282|A/Wisconsin/629-S0464/2009	2009	CA09		0.074572	-0.00767122
EPI219426|A/Norway/3206-3/2009	2009	CA09		0.454233	0.322775
EPI219436|A/Stockholm/37/2009	2009	CA09		0.274506	0.151967
EPI219443|A/Stockholm/76/2009	2009	CA09		0.374556	0.279474
EPI220990|A/Ecuador/752/2009	2009	CA09		0.074572	-0.00767122
EPI221014|A/Nepal/426/2009	2009	CA09		0.135138	0.0515388
EPI221053|A/Arizona/07/2009	2009	CA09		0.074572	-0.00767122
EPI221054|A/Arizona/09/2009	2009	CA09		0.074572	-0.00767122
EPI221070|A/Connecticut/01/2009	2009	CA09		0.175179	0.0717032
EPI221078|A/Idaho/10/2009	2009	CA09		0.156677	0.147023																						R
EPI221082|A/Illinois/02/2009	2009	CA09		0.074572	-0.00767122
EPI221095|A/Kansas/24/2009	2009	CA09		0.135138	0.0515388																														A
EPI221107|A/Missouri/04/2009	2009	CA09		0.074572	-0.00767122
EPI221156|A/Pennsylvania/08/2009	2009	CA09		0.074572	-0.00767122
EPI221172|A/Tennessee/18/2009	2009	CA09		0.135138	0.0515388																															D
EPI221194|A/Utah/47/2009	2009	CA09		0.135138	0.0515388
EPI221215|A/Washington/58/2009	2009	CA09	S	-0.0871878	-0.227941
EPI221225|A/Wisconsin/53/2009	2009	CA09		0.135138	0.0515388
EPI221357|A/Nagasaki/NU-2/2009	2009	CA09		0.135138	0.0515388																			I
EPI221358|A/Nagasaki/HA-48/2009	2009	CA09		0.135138	0.0515388			I
EPI221360|A/Nagasaki/HA-52/2009	2009	CA09		0.274506	0.151967
EPI221361|A/Nagasaki/HA-53/2009	2009	CA09		0.135138	0.0515388
EPI221362|A/Nagasaki/HA-59/2009	2009	CA09		-0.000168517	0.0465036
EPI221364|A/Nagasaki/HA-63/2009	2009	CA09		0	0
EPI221366|A/Parana/2529/2009	2009	CA09		0.074572	-0.00767122
EPI221367|A/Rio_de_Janeiro/2459/2009	2009	CA09		0.074572	-0.00767122
EPI221369|A/Rio_Grande_do_Sul/4509/2009	2009	CA09		0.135138	0.0515388
EPI222789|A/Nagasaki/HA-57/2009	2009	CA09		0.0563104	0.0553579
EPI222790|A/Nagasaki/HA-58/2009	2009	CA09		0.144783	0.0554485			I
EPI222968|A/Parana/4597/2009	2009	CA09		0.074572	-0.00767122
EPI223013|A/ENG/429/2009	2009	CA09		0.354505	0.151593
EPI223016|A/ENG/448/2009	2009	CA09		0.135138	0.0515388
EPI223031|A/ENG/513/2009	2009	CA09		0.135138	0.0515388
EPI223035|A/ENG/518/2009	2009	CA09		0.135138	0.0515388
EPI223048|A/ENG/540/2009	2009	CA09		0.152149	0.0460611
EPI223053|A/SC/19/2009	2009	CA09		0.135138	0.0515388
EPI223147|A/Sweden/11/2009	2009	CA09		0.0882519	-0.11505
EPI223185|A/New_York/4238/2009	2009	CA09		0.135138	0.0515388
EPI223193|A/Wisconsin/629-D00739/2009	2009	CA09		0.150519	0.0753941																																						Y
EPI223289|A/Texas/42303371/2009	2009	CA09		0.074572	-0.00767122
EPI223297|A/Texas/42163291/2009	2009	CA09		0.074572	-0.00767122
EPI223305|A/Texas/44301765/2009	2009	CA09		0.135138	0.0515388
EPI223496|A/Texas/43122467/2009	2009	CA09		0.135138	0.0515388
EPI223504|A/Texas/45120922/2009	2009	CA09		0.21695	0.0496453
EPI223560|A/Texas/45122036/2009	2009	CA09		0.135138	0.0515388
EPI223600|A/Texas/45103998/2009	2009	CA09		0.135138	0.0515388
EPI223624|A/Texas/45122774/2009	2009	CA09		0.135138	0.0515388
EPI223656|A/Texas/45132647/2009	2009	CA09		0.074572	-0.00767122
EPI223672|A/Texas/45033567/2009	2009	CA09		0.135138	0.0515388
EPI223680|A/Texas/45034157/2009	2009	CA09		0.274506	0.151967
EPI223744|A/Texas/44313703/2009	2009	CA09		0.134025	0.0680965
EPI223792|A/Texas/45091402/2009	2009	CA09		0.135138	0.0515388
EPI223840|A/Texas/44282651/2009	2009	CA09		0.108862	0.0528119
EPI223912|A/Texas/45132202/2009	2009	CA09		0.135138	0.0515388
EPI223928|A/Texas/45023717/2009	2009	CA09		0.135138	0.0515388
EPI223936|A/Texas/45042604/2009	2009	CA09		0.074572	-0.00767122
EPI223960|A/Texas/45062346/2009	2009	CA09		0.135138	0.0515388
EPI223976|A/Texas/45032708/2009	2009	CA09		0.00683877	0.0237559																																I
EPI224008|A/Texas/45032753/2009	2009	CA09		0.0896081	-0.00644047
EPI224032|A/Houston/1H/2009	2009	CA09		0.074572	-0.00767122
EPI224184|A/Houston/16OS/2009	2009	CA09		0.303333	0.130534
EPI224256|A/Brownsville/29OS/2009	2009	CA09		0.074572	-0.00767122
EPI224352|A/Brownsville/43OS/2009	2009	CA09		0.074572	-0.00767122
EPI224426|A/Beijing/718/2009	2009	CA09		0.240306	0.157836
EPI224429|A/Beijing/720/2009	2009	CA09		0.240306	0.157836
EPI224431|A/Beijing/721/2009	2009	CA09		0.240306	0.157836
EPI225976|A/HOKKAIDO/200/2009	2009	CA09		0.135138	0.0515388
EPI225984|A/IWATE/1086/2009	2009	CA09		0.135138	0.0515388																																I
EPI225992|A/KAWASAKI/105/2009	2009	CA09		0.0563104	0.0553579
EPI226000|A/KOBE/91992/2009	2009	CA09		0.185639	0.0592811
EPI226032|A/Laos/JP1057/2009	2009	CA09		0.147391	0.0773405
EPI226064|A/Laos/JP1139/2009	2009	CA09		0.135138	0.0515388
EPI226152|A/Laos/JP1422/2009	2009	CA09		0.074572	-0.00767122
EPI226168|A/Laos/JP1432/2009	2009	CA09		0.074572	-0.00767122
EPI226248|A/NAGANO/RC1/2009	2009	CA09		0.483558	0.30261
EPI226264|A/NIIGATA/1141/2009	2009	CA09		0.0563104	0.0553579
EPI226280|A/NIIGATA/805/2009	2009	CA09		0.135138	0.0515388
EPI226304|A/OITA/37/2009	2009	CA09		0.135138	0.0515388
EPI226416|A/SHIMANE/1004/2009	2009	CA09		0.074572	-0.00767122																																I
EPI226464|A/TOCHIGI/154/2009	2009	CA09		0.135138	0.0515388
EPI226488|A/YAMAGATA/313/2009	2009	CA09		0.135138	0.0515388
EPI226576|A/NIIGATA/1234/2009	2009	CA09		0.177787	0.0703951
EPI226584|A/Sendai-H/1434/2009	2009	CA09		0.0563104	0.0553579
EPI226600|A/SHIMANE/188/2009	2009	CA09		0.135138	0.0515388
EPI227618|A/Alabama/04/2009	2009	CA09		0.135138	0.0515388
EPI227625|A/Alaska/40/2009	2009	CA09		0.11101	-0.0235278
EPI227641|A/Colorado/13/2009	2009	CA09		0.390714	0.334501
EPI227642|A/Connecticut/15/2009	2009	CA09		0.135138	0.0515388																																			N
EPI227650|A/Costa_Rica/3149/2009	2009	CA09		0.483558	0.30261																														I
EPI227655|A/Delaware/14/2009	2009	CA09		0.108862	0.0528119																I
EPI227663|A/Hong_Kong/24705/2009	2009	CA09		0.135138	0.0515388
EPI227666|A/Oregon/35/2009	2009	CA09		0.156677	0.147023
EPI227681|A/Kenya/4304/2009	2009	CA09		0.135138	0.0515388
EPI227684|A/Managua/46601/2009	2009	CA09		0.147391	0.0773405
EPI227693|A/Maryland/30/2009	2009	CA09		0.135138	0.0515388
EPI227695|A/Maryland/31/2009	2009	CA09		0.221645	0.039792
EPI227701|A/Michigan/10/2009	2009	CA09		0.329463	0.199747
EPI227708|A/Michigan/25/2009	2009	CA09		0.483558	0.30261
EPI227723|A/Minnesota/16/2009	2009	CA09		0.101722	-0.0215016
EPI227731|A/Nevada/17/2009	2009	CA09		0.133747	0.0722359
EPI227734|A/Nevada/18/2009	2009	CA09		0.156677	0.147023
EPI227751|A/Nigeria/944/2009	2009	CA09		0.108862	0.0528119
EPI227759|A/North_Carolina/37/2009	2009	CA09		0.135138	0.0515388
EPI227762|A/North_Carolina/38/2009	2009	CA09		0.135138	0.0515388
EPI227770|A/Oregon/10/2009	2009	CA09		0.074572	-0.00767122
EPI227792|A/Pennsylvania/13/2009	2009	CA09		0.135138	0.0515388
EPI227795|A/Philippines/2810/2009	2009	CA09		0.0431742	0.182225
EPI227803|A/Rhode_Island/15/2009	2009	CA09		0.135138	0.0515388
EPI227811|A/Rhode_Island/18/2009	2009	CA09		0.0677553	0.070732
EPI227827|A/St_Petersburg/03/2009	2009	CA09		0.135138	0.0515388
EPI227833|A/Texas/63/2009	2009	CA09	D	0.131596	0.0234973
EPI227881|A/Utah/51/2009	2009	CA09		0.135138	0.0515388
EPI227910|A/West_Virginia/12/2009	2009	CA09		0.189942	0.12456
EPI227920|A/Texas/63/2009	2009	CA09		0.135138	0.0515388
EPI227927|A/Texas/65/2009	2009	CA09		0.156677	0.147023
EPI227930|A/Washington/61/2009	2009	CA09		0.156677	0.147023
EPI227939|A/Russia/19/2009	2009	CA09		0.135138	0.0515388																						R
EPI228208|A/Sweden/17/2009	2009	CA09		0.2868	0.172132
EPI228284|A/SOLOMON_ISLANDS/2003/2009	2009	CA09		0.135138	0.0515388
EPI228293|A/VICTORIA/804/2009	2009	CA09		0.135138	0.0515388
EPI228296|A/Tahiti/2040/2009	2009	CA09		0.125773	0.0500835
EPI228298|A/VICTORIA/2117/2009	2009	CA09		0.135138	0.0515388
EPI228300|A/WELLINGTON/213/2009	2009	CA09		0.135138	0.0515388
EPI228308|A/BRISBANE/115/2009	2009	CA09		0.0563104	0.0553579
EPI229715|A/Kuwait/6379/2009	2009	CA09		0.135138	0.0515388
EPI230045|A/Malmoe/1/2009	2009	CA09		0.135138	0.0515388																																I
EPI230055|A/Umea/8/2009	2009	CA09		0.133747	0.0722359
EPI230070|A/Stockholm/98/2009	2009	CA09		0.135138	0.0515388																																			Y
EPI230072|A/Stockholm/100/2009	2009	CA09		0.135138	0.0515388
EPI230075|A/Orebro/2/2009	2009	CA09		0.135138	0.0515388
EPI230079|A/CHIBA-C/145/2009	2009	CA09		0.0631584	0.109124
EPI230099|A/NIIGATA/1197/2009	2009	CA09		0.274506	0.151967																																						D
EPI230101|A/OITA/232/2009	2009	CA09		0.135138	0.0515388
EPI230103|A/OKINAWA/283/2009	2009	CA09		0.135138	0.0515388
EPI230113|A/YAMAGUCHI/144/2009	2009	CA09		0.135138	0.0515388
EPI230121|A/NIIGATA/1459/2009	2009	CA09		0.135138	0.0515388
EPI230123|A/OSAKA/2024/2009	2009	CA09		0.135138	0.0515388
EPI230125|A/SAPPORO/190/2009	2009	CA09		0.135138	0.0515388
EPI230178|A/Stockholm/105/2009	2009	CA09		0.2868	0.172132
EPI230182|A/Uppsala/2/2009	2009	CA09		0.2868	0.172132
EPI230187|A/Linkoping/1/2009	2009	CA09		0.2868	0.172132
EPI230191|A/Stockholm/107/2009	2009	CA09		0.135138	0.0515388
EPI230206|A/Stockholm/108/2009	2009	CA09		0.28852	0.263183
EPI230213|A/Gothenburg/2/2009	2009	CA09		0.0791793	0.134366
EPI230215|A/ENG/92820956/2009	2009	CA09		0.135138	0.0515388
EPI230227|A/ENG/507/2009	2009	CA09		0.274506	0.151967
EPI230229|A/ENG/510/2009	2009	CA09		0.135138	0.0515388
EPI230246|A/SC/16/2009	2009	CA09		0.259803	0.115972
EPI230255|A/ENG/92900286/2009	2009	CA09		0.201873	0.0851462
EPI230267|A/Bryansk/IIV2971/2009	2009	CA09		0.483558	0.30261
EPI230271|A/HunanChangsha/SWL4346/2009	2009	CA09		0.135138	0.0515388
EPI230277|A/Orenburg/IIV2974/2009	2009	CA09		0.274506	0.151967																															D
EPI230288|A/Novgorod/01/2009	2009	CA09		0.274506	0.151967
EPI230293|A/Salekhard/01/2009	2009	CA09		0.555459	0.447315
EPI230301|A/Tomsk/07/2009	2009	CA09		0.581435	0.19648
EPI230317|A/Argentina/HNRG15/2009	2009	CA09		0.12828	-0.0230674
EPI230335|A/Argentina/HNRG23/2009	2009	CA09		0.135138	0.0515388
EPI230341|A/Argentina/HNRG3/2009	2009	CA09		0.121032	0.0452676
EPI230363|A/Argentina/HNRG39/2009	2009	CA09		0.135138	0.0515388
EPI230372|A/Argentina/HNRG42/2009	2009	CA09		0.163491	0.0424092
EPI230375|A/Argentina/HNRG44/2009	2009	CA09		0.135138	0.0515388
EPI230400|A/Russia/178/2009	2009	CA09		0.185639	0.0592811
EPI230408|A/Russia/190/2009	2009	CA09		0.0791793	0.134366
EPI230416|A/Russia/200/2009	2009	CA09		0.197772	0.0706737
EPI230424|A/Russia/74/2009	2009	CA09		0.135138	0.0515388
EPI230772|A/Ankara/03/2009	2009	CA09		0.135138	0.0515388
EPI230774|A/Ankara/05/2009	2009	CA09		0.274506	0.151967
EPI230780|A/Ankara/11/2009	2009	CA09		0.135138	0.0515388
EPI230781|A/Ankara/12/2009	2009	CA09		0.274506	0.151967
EPI230788|A/Ankara/19/2009	2009	CA09		0.135138	0.0515388																																			G
EPI230789|A/Ankara/20/2009	2009	CA09		0.135138	0.0515388
EPI230796|A/Ankara/27/2009	2009	CA09		0.135138	0.0515388
EPI230797|A/Ankara/28/2009	2009	CA09		0.274506	0.151967
EPI230798|A/Ankara/29/2009	2009	CA09		0.135138	0.0515388
EPI231291|A/Belize/8756/2009	2009	CA09		0.135138	0.0515388																			I
EPI231297|A/Ontario/RV3181/2009	2009	CA09		0.156677	0.147023
EPI231300|A/Ontario/RV3185/2009	2009	CA09		0.156677	0.147023
EPI231317|A/Guatemala/4752/2009	2009	CA09		0.135138	0.0515388																																			N
EPI231321|A/Hungary/20/2009	2009	CA09		0.135138	0.0515388
EPI231329|A/Mexico/2466/2009	2009	CA09		-0.00111922	0.0115273
EPI231341|A/St._Lucia/9333/2009	2009	CA09		0.135138	0.0515388
EPI231344|A/Ayutthaya/568/2009	2009	CA09		0.135138	0.0515388
EPI231353|A/Turks_And_Caicos/9060/2009	2009	CA09		0.074572	-0.00767122																																I
EPI231368|A/Florida/25/2009	2009	CA09		0.147391	0.0773405
EPI231372|A/Idaho/13/2009	2009	CA09		0.135138	0.0515388
EPI231392|A/Mississippi/04/2009	2009	CA09		0.135138	0.0515388																																			Y
EPI231395|A/Montana/19/2009	2009	CA09		0.135138	0.0515388
EPI231409|A/Pennsylvania/26/2009	2009	CA09		0.135138	0.0515388
EPI231416|A/South_Carolina/41/2009	2009	CA09		0.153252	0.0359985
EPI231420|A/Texas/62/2009	2009	CA09		0.156677	0.147023
EPI231442|A/Washington/62/2009	2009	CA09		0.135138	0.0515388																																I
EPI231452|A/Rhode_Island/22/2009	2009	CA09		0.135138	0.0515388
EPI231464|A/Massachusetts/32/2009	2009	CA09		0.101737	0.0265205																																I
EPI231473|A/Texas/69/2009	2009	CA09		0.135138	0.0515388																						R
EPI231504|A/Maryland/33/2009	2009	CA09		0.135138	0.0515388
EPI232217|A/Dnipropetrovsk/1175/2009	2009	CA09		0.310418	0.2287
EPI232227|A/Dnipropetrovsk/268/2009	2009	CA09		0.135138	0.0515388
EPI232305|A/Lviv/682/2009	2009	CA09		0.135138	0.0515388
EPI232311|A/KathmanduBGN/14-2/2009	2009	CA09		0.135138	0.0515388
EPI232928|A/KAGOSHIMA/87/2009	2009	CA09		0.135138	0.0515388
EPI232934|A/NAGANO-C/73/2009	2009	CA09		0.135138	0.0515388
EPI232935|A/NIIGATA/1109/2009	2009	CA09		0.074572	-0.00767122
EPI232938|A/NIIGATA/1152/2009	2009	CA09		0.135138	0.0515388
EPI232946|A/YAMAGATA/586/2009	2009	CA09		0.0677553	0.070732
EPI232947|A/YOKOHAMA/1330/2009	2009	CA09		0.0631584	0.109124
EPI232951|A/YOKOHAMA/1357/2009	2009	CA09		0.154697	0.209483
EPI232980|A/Chiobalsan/8524/2009	2009	CA09		0.135138	0.0515388																																											I
EPI232983|A/HIROSHIMA/478/2009	2009	CA09		0.135138	0.0515388
EPI232984|A/ISHIKAWA/366/2009	2009	CA09		0.0677553	0.070732
EPI232989|A/NIIGATA/1266/2009	2009	CA09		0.135138	0.0515388
EPI232990|A/NIIGATA/1356/2009	2009	CA09		-0.132896	-0.267948
EPI232994|A/SAITAMA-C/195/2009	2009	CA09		0.177787	0.0703951
EPI232995|A/SAITAMA-C/201/2009	2009	CA09		0.07785	0.140431
EPI232996|A/SAPPORO/464/2009	2009	CA09		0.135138	0.0515388
EPI232997|A/SHIMANE/174/2009	2009	CA09		0.135138	0.0515388
EPI232998|A/SHIMANE/187/2009	2009	CA09		0.135477	0.152629
EPI233002|A/WAKAYAMA/236/2009	2009	CA09		0.135138	0.0515388																			I
EPI233003|A/YAMAGUCHI/184/2009	2009	CA09		0.274506	0.151967																														I
EPI233007|A/MIE/100/2009	2009	CA09		0.168977	-0.0449438																			I
EPI233011|A/SAKAI/66/2009	2009	CA09		0.135138	0.0515388																			I
EPI233013|A/SHIZUOKA/1319/2009	2009	CA09		0.0726233	-0.170579
EPI233032|A/Iraq/8529/2009	2009	CA09		0.779422	0.586948
EPI233035|A/Iraq/8529/2009	2009	CA09		0.353674	0.234606
EPI233037|A/Iraq/8531/2009	2009	CA09		0.778716	0.566487
EPI233049|A/VICTORIA/2039/2009	2009	CA09		0.135138	0.0515388
EPI233055|A/TASMANIA/2004/2009	2009	CA09		0.135138	0.0515388																																						S
EPI233066|A/WELLINGTON/205/2009	2009	CA09		0.148306	0.0482762
EPI233072|A/SAMOA/48/2009	2009	CA09		0.135138	0.0515388																			I
EPI233074|A/VICTORIA/2081/2009	2009	CA09		0.156677	0.147023
EPI233076|A/VICTORIA/2125/2009	2009	CA09		0.274506	0.151967
EPI233088|A/MALAYSIA/233/2009	2009	CA09		0.135138	0.0515388
EPI233091|A/AUCKLAND/532/2009	2009	CA09		0.240306	0.157836
EPI233163|A/Hungary/33/2009	2009	CA09		0.156677	0.147023
EPI233175|A/North_Carolina/40/2009	2009	CA09		0.135138	0.0515388																			I
EPI233202|A/North_Carolina/49/2009	2009	CA09		0.483558	0.30261
EPI234001|A/Nagasaki/HA-46/2009	2009	CA09		0.135138	0.0515388																																				N
EPI234511|A/Habarovsk/01/2009	2009	CA09		0.240306	0.157836
EPI234526|A/Russia/100/2009	2009	CA09		0.379627	0.257717
EPI234550|A/Russia/180/2009	2009	CA09		0.185639	0.0592811
EPI234571|A/Tomsk/08/2009	2009	CA09		0.588608	0.407539
EPI234585|A/Russia/19/2009	2009	CA09		0.135138	0.0515388
EPI234598|A/KITAKYUSYU/24/2009	2009	CA09		0.137235	0.0604843																																				R
EPI235349|A/Taraz/01/2009	2009	CA09		0.671735	0.485254	Y
EPI235542|A/Belgium/1044/2009	2009	CA09		0.207039	0.188853
EPI235545|A/Algeria/G32/2009	2009	CA09		0.274506	0.151967
EPI235546|A/Algeria/G34/2009	2009	CA09		0.501001	0.16717
EPI235548|A/Lyon/2490/2009	2009	CA09		0.074572	-0.00767122																																I
EPI235552|A/Belgium/G4423/2009	2009	CA09		0.135138	0.0515388																																I
EPI235554|A/Algeria/G2485/2009	2009	CA09		0.135138	0.0515388
EPI235560|A/Egypt/114/2009	2009	CA09		0.274506	0.151967
EPI236475|A/ENG/671/2009	2009	CA09		0.483558	0.30261
EPI236484|A/ENG/93120020/2009	2009	CA09		0.15651	0.0450164
EPI236486|A/ENG/673/2009	2009	CA09		0.274506	0.151967																																			E
EPI236487|A/GIBRALTAR/SB168/2009	2009	CA09		0.135138	0.0515388
EPI236497|A/GIBRALTAR/SB160/2009	2009	CA09		0.135138	0.0515388
EPI236501|A/SC/24/2009	2009	CA09		0.274506	0.151967
EPI236505|A/ENG/92800004/2009	2009	CA09		0.274506	0.151967
EPI236522|A/ENG/635/2009	2009	CA09		0.111396	0.0639033
EPI236982|A/Australia/6/2009	2009	CA09		0.135138	0.0515388
EPI236998|A/California/VRDL20/2009	2009	CA09		0.353719	0.32368
EPI237054|A/California/VRDL28/2009	2009	CA09		0.201873	0.0851462
EPI237118|A/California/VRDL36/2009	2009	CA09		0.135138	0.0515388
EPI237150|A/California/VRDL40/2009	2009	CA09		0.074572	-0.00767122
EPI237166|A/California/VRDL43/2009	2009	CA09		0.135138	0.0515388
EPI237230|A/California/VRDL55/2009	2009	CA09		0.274506	0.151967
EPI237238|A/California/VRDL58/2009	2009	CA09		0.135138	0.0515388
EPI237270|A/California/VRDL65/2009	2009	CA09		0.135138	0.0515388
EPI237302|A/California/VRDL7/2009	2009	CA09		0.413657	0.00869758
EPI237350|A/Managua/4467.05/2009	2009	CA09		0.0974553	-0.00633359																																I
EPI237366|A/Perm/01/2009	2009	CA09		0.588608	0.407539
EPI238313|A/Switzerland/2471729/2009	2009	CA09		0.135138	0.0515388
EPI238315|A/Ireland/M85000/2009	2009	CA09		0.135138	0.0515388
EPI238317|A/Slovenia/4304/2009	2009	CA09		0.135138	0.0515388																														I
EPI238319|A/Slovenia/4061/2009	2009	CA09		0.135138	0.0515388
EPI239604|A/Arkansas/07/2009	2009	CA09		0.135138	0.0515388
EPI239613|A/Minnesota/18/2009	2009	CA09		0.194782	0.221818														E
EPI239616|A/New_Hampshire/27/2009	2009	CA09		0.135138	0.0515388
EPI239621|A/Utah/58/2009	2009	CA09		0.074572	-0.00767122
EPI239634|A/Nordrhein-Westfalen/79/2009	2009	CA09		0.198884	0.157781
EPI239640|A/Uganda/0543/2009	2009	CA09		0.274506	0.151967
EPI239649|A/Minnesota/22/2009	2009	CA09		0.107809	3.97841e-05
EPI239652|A/Minnesota/24/2009	2009	CA09		0.140193	0.0491256
EPI239655|A/Colorado/17/2009	2009	CA09		0.135138	0.0515388
EPI239660|A/Kentucky/22/2009	2009	CA09		0.135138	0.0515388
EPI239666|A/Lviv/N6/2009	2009	CA09		0.505097	0.398094
EPI239674|A/Haiti/534/2009	2009	CA09		0.135138	0.0515388
EPI239678|A/Colorado/15/2009	2009	CA09		0.135138	0.0515388
EPI240322|A/Florida/30/2009	2009	CA09		0.135138	0.0515388
EPI240331|A/Hawaii/28/2009	2009	CA09	D	0.131596	0.0234973
EPI240334|A/Hawaii/29/2009	2009	CA09		0.156677	0.147023
EPI240337|A/Hawaii/30/2009	2009	CA09		0.174126	0.108325
EPI240341|A/Illinois/19/2009	2009	CA09		0.135138	0.0515388
EPI240343|A/Illinois/25/2009	2009	CA09		0.135138	0.0515388
EPI240357|A/Kentucky/24/2009	2009	CA09		0.305136	0.161672
EPI240377|A/New_Jersey/11/2009	2009	CA09		0.108862	0.0528119
EPI240388|A/North_Dakota/15/2009	2009	CA09		0.135138	0.0515388
EPI240393|A/Norway/3206/2009	2009	CA09		0.339946	0.175576
EPI240572|A/ENG/434/2009	2009	CA09		0.150519	0.0753941
EPI240590|A/Hebei-qiaodong/SWL1523/2009	2009	CA09		0.240306	0.157836
EPI240592|A/HIROSHIMA-C/395/2009	2009	CA09		0.201993	0.0726413																																											R
EPI240593|A/HIROSHIMA-C/399/2009	2009	CA09		0.135138	0.0515388
EPI240595|A/HYOGO/1586/2009	2009	CA09		0.047906	0.0520952
EPI240596|A/Incheon/11693/2009	2009	CA09		0.0563104	0.0553579
EPI240598|A/IWATE/1132/2009	2009	CA09		0.135138	0.0515388																																							R
EPI240600|A/KOCHI/100/2009	2009	CA09		0.135138	0.0515388																			I																G
EPI240601|A/MIE/137/2009	2009	CA09		0.135138	0.0515388
EPI240602|A/NAGANO-C/152/2009	2009	CA09		0.0962278	0.151319
EPI240603|A/NIIGATA/1371/2009	2009	CA09		0.437185	0.372024
EPI240604|A/NIIGATA/1703/2009	2009	CA09		0.177787	0.0703951
EPI240605|A/OSAKA/2143/2009	2009	CA09		0.135138	0.0515388
EPI240611|A/SHIZUOKA/1573/2009	2009	CA09		0.135138	0.0515388
EPI240612|A/SHIZUOKA/1638/2009	2009	CA09		0.279826	0.144723																			I
EPI240616|A/YAMAGATA/658/2009	2009	CA09		0.177787	0.0703951
EPI240617|A/YAMANASHI/847/2009	2009	CA09		0.135138	0.0515388																			I
EPI240636|A/Ancona/11/2009	2009	CA09		0.135138	0.0515388
EPI240637|A/Ancona/15/2009	2009	CA09		0.274506	0.151967
EPI240667|A/Ancona/66/2009	2009	CA09		0.274506	0.151967																																			Y
EPI240670|A/Ancona/69/2009	2009	CA09		0.274506	0.151967
EPI240675|A/Ancona/86/2009	2009	CA09		0.274506	0.151967
EPI240677|A/Ancona/97/2009	2009	CA09		0.274506	0.151967
EPI241769|A/HYOGO/1595/2009	2009	CA09	D	0.131596	0.0234973																			I
EPI241772|A/TOCHIGI/356/2009	2009	CA09		0.0325459	-0.176354
EPI241773|A/YAMAGATA/752/2009	2009	CA09		0.07981	0.19509
EPI243686|A/Texas/72/2009	2009	CA09		0.135138	0.0515388
EPI243695|A/Arizona/19/2009	2009	CA09		0.201873	0.0851462
EPI243697|A/Oklahoma/05/2009	2009	CA09		0.135138	0.0515388
EPI243703|A/New_Mexico/13/2009	2009	CA09		0.135138	0.0515388
EPI243712|A/New_Mexico/10/2009	2009	CA09		0.214066	0.150105
EPI243720|A/Nevada/20/2009	2009	CA09		0.198884	0.157781
EPI243726|A/Iowa/14/2009	2009	CA09		0.147775	0.0455058
EPI243730|A/Wisconsin/60/2009	2009	CA09		0.135138	0.0515388																			I
EPI243737|A/Montana/23/2009	2009	CA09		0.291723	0.0993759																																I
EPI243744|A/Kentucky/25/2009	2009	CA09		0.147775	0.0455058
EPI243753|A/Kaliningrad/01/2009	2009	CA09		0.269488	0.144072
EPI243762|A/Belgorod/05/2009	2009	CA09		0.391638	0.191806
EPI243765|A/Voronezh/01/2009	2009	CA09		0.483558	0.30261
EPI243778|A/Hungary/20/2009	2009	CA09		0.135138	0.0515388
EPI243781|A/Hungary/33/2009	2009	CA09		0.148306	0.0482762
EPI243786|A/Hong_Kong/34360/2009	2009	CA09		0.273353	0.196815
EPI243789|A/Oregon/37/2009	2009	CA09		0.135138	0.0515388
EPI243792|A/Maine/15/2009	2009	CA09		0.459844	0.213246
EPI243799|A/AICHI/1172/2009	2009	CA09		0.0631584	0.109124
EPI243864|A/Montana/25/2009	2009	CA09		0.135138	0.0515388
EPI243867|A/North_Carolina/59/2009	2009	CA09		0.135138	0.0515388
EPI243878|A/Bangladesh/3009/2009	2009	CA09		0.135138	0.0515388
EPI243887|A/Bangladesh/2872/2009	2009	CA09		0.135138	0.0515388
EPI243908|A/Vermont/29/2009	2009	CA09		0.135138	0.0515388
EPI243913|A/Kansas/25/2009	2009	CA09		0.135138	0.0515388
EPI243922|A/Rhode_Island/25/2009	2009	CA09		0.135138	0.0515388
EPI243930|A/South_Carolina/18/2009	2009	CA09	D	0.156762	0.0140535
EPI243933|A/Mexico/1138/2009	2009	CA09		0.147391	0.0773405																						R
EPI243939|A/Virginia/27/2009	2009	CA09		0.515334	0.462577
EPI243955|A/IIV-Anadyr/177/2009	2009	CA09		0.655708	0.507806
EPI243992|A/Cyprus/5494/2009	2009	CA09		0.135138	0.0515388
EPI244038|A/KOCHI/114/2009	2009	CA09		0.135138	0.0515388																			I
EPI244039|A/KOCHI/119/2009	2009	CA09		0.163491	0.0424092																			I
EPI244043|A/Myanmar/JP-I-417/2009	2009	CA09		0.135138	0.0515388
EPI244047|A/OSAKA/2190/2009	2009	CA09		0.135138	0.0515388
EPI244051|A/YAMAGATA/778/2009	2009	CA09		0.135138	0.0515388																																				E
EPI244263|A/HYOGO/1597/2009	2009	CA09		0.156677	0.147023
EPI244265|A/MIYAZAKI/111/2009	2009	CA09		0.243045	0.247023
EPI244267|A/SAITAMA/374/2009	2009	CA09		0.135138	0.0515388																			I
EPI244269|A/SAITAMA/408/2009	2009	CA09		0.135138	0.0515388
EPI244271|A/SAPPORO/576/2009	2009	CA09		0.0563104	0.0553579
EPI244273|A/TOCHIGI/373/2009	2009	CA09		0.135138	0.0515388
EPI244281|A/WAKAYAMA/291/2009	2009	CA09		0.0563104	0.0553579
EPI244330|A/Malaysia/4847/2009	2009	CA09		0.135138	0.0515388
EPI244346|A/Malaysia/5192/2009	2009	CA09		0.135138	0.0515388
EPI244372|A/Malaysia/5272/2009	2009	CA09		0.135138	0.0515388
EPI244376|A/Malaysia/5283/2009	2009	CA09		0.0189192	-0.263894
EPI244384|A/Malaysia/9117/2009	2009	CA09		0.0189192	-0.263894
EPI244392|A/Malaysia/9237/2009	2009	CA09		0.135138	0.0515388
EPI244394|A/Malaysia/9254/2009	2009	CA09		0.194989	0.402806
EPI244435|A/Malaysia/5259/2009	2009	CA09		0.135138	0.0515388
EPI244812|A/Australia/11/2009	2009	CA09		0.135138	0.0515388
EPI244828|A/Australia/13/2009	2009	CA09		0.147391	0.0773405
EPI244860|A/Australia/20/2009	2009	CA09		0.147391	0.0773405
EPI244884|A/Australia/24/2009	2009	CA09		0.0563104	0.0553579
EPI244950|A/Australia/35/2009	2009	CA09		0.135138	0.0515388
EPI244958|A/Australia/36/2009	2009	CA09		0.235629	0.0655936
EPI244999|A/Australia/43/2009	2009	CA09		0.159644	0.103142																																				R
EPI245015|A/Australia/45/2009	2009	CA09		0.159644	0.103142
EPI245055|A/Australia/54/2009	2009	CA09		0.135138	0.0515388
EPI245079|A/Australia/58/2009	2009	CA09		0.147391	0.0773405
EPI245119|A/Australia/64/2009	2009	CA09		0.135138	0.0515388
EPI245151|A/Australia/7/2009	2009	CA09		0.0563104	0.0553579
EPI245183|A/Australia/79/2009	2009	CA09		0.135138	0.0515388
EPI245191|A/Australia/80/2009	2009	CA09		0.135138	0.0515388
EPI245215|A/Australia/9/2009	2009	CA09		0.135138	0.0515388
EPI245223|A/California/VRDL11/2009	2009	CA09		0.074572	-0.00767122
EPI245312|A/District_of_Columbia/INS18/2009	2009	CA09		0.135138	0.0515388
EPI245370|A/District_of_Columbia/INS28/2009	2009	CA09		0.135138	0.0515388
EPI245379|A/District_of_Columbia/INS29/2009	2009	CA09		0.135138	0.0515388
EPI245452|A/Pensacola/INS37/2009	2009	CA09		0.135138	0.0515388
EPI245460|A/Pensacola/INS38/2009	2009	CA09		0.135138	0.0515388
EPI245468|A/Pensacola/INS40/2009	2009	CA09		0.135138	0.0515388
EPI245492|A/San_Diego/INS03/2009	2009	CA09		0.0677553	0.070732
EPI245500|A/San_Diego/INS04/2009	2009	CA09		0.13111	0.0133224
EPI245588|A/San_Diego/INS48/2009	2009	CA09		0.135138	0.0515388
EPI245620|A/San_Diego/INS69/2009	2009	CA09		0.167593	0.0872697
EPI245730|A/ENG/662/2009	2009	CA09		0.135138	0.0515388																						R
EPI245742|A/ENG/660/2009	2009	CA09		0.135138	0.0515388
EPI245743|A/ENG/622/2009	2009	CA09		0.135138	0.0515388
EPI245747|A/ENG/92900329/2009	2009	CA09		0.201873	0.0851462
EPI245750|A/ENG/92900362/2009	2009	CA09		0.274506	0.151967
EPI245755|A/ENG/92900391/2009	2009	CA09		0.274506	0.151967
EPI245758|A/ENG/92920061/2009	2009	CA09		0.074572	-0.00767122																																I
EPI245763|A/ENG/92960012/2009	2009	CA09		0.0726233	-0.170579
EPI245770|A/ENG/93000095/2009	2009	CA09		0.274506	0.151967
EPI245774|A/ENG/93020044/2009	2009	CA09		0.140765	0.0482295
EPI245776|A/ENG/93040009/2009	2009	CA09		0.274506	0.151967
EPI245782|A/ENG/93040048/2009	2009	CA09		0.135138	0.0515388
EPI245783|A/ENG/93040049/2009	2009	CA09		0.274506	0.151967
EPI245787|A/ENG/93040063/2009	2009	CA09		0.135138	0.0515388
EPI246046|A/Deajeon/8134/2009	2009	CA09		0.135138	0.0515388
EPI246048|A/Fujian-gulou/SWL11878/2009	2009	CA09		0.240306	0.157836
EPI246049|A/Guangdong-yuncheng/SWL11355/2009	2009	CA09		0.135138	0.0515388
EPI246051|A/Jeju/9104/2009	2009	CA09		0.147391	0.0773405
EPI246165|A/Beijing/22811/2009	2009	CA09		0.481469	0.470788									S
EPI246166|A/Beijing/SE1099/2009	2009	CA09		0.135138	0.0515388																																			G
EPI246167|A/Beijing/SE1113/2009	2009	CA09		0.240306	0.157836
EPI246168|A/Beijing/SE1510/2009	2009	CA09		0.240306	0.157836
EPI246171|A/Beijing/SE2365/2009	2009	CA09		0.240306	0.157836
EPI246172|A/Beijing/SE2449/2009	2009	CA09		0.135138	0.0515388
EPI246174|A/Beijing/SE2649/2009	2009	CA09		0.185639	0.0592811																																			N
EPI246176|A/Beijing/SE2849/2009	2009	CA09		0.240306	0.157836
EPI246177|A/Beijing/SE3182/2009	2009	CA09		0.333948	0.294994
EPI246178|A/Beijing/SE931/2009	2009	CA09		0.133309	0.051407
EPI246331|A/ENG/93960032/2009	2009	CA09		0.483558	0.30261
EPI246332|A/ENG/94280034/2009	2009	CA09		0.135138	0.0515388
EPI246333|A/ENG/94280035/2009	2009	CA09		0.135138	0.0515388
EPI246335|A/ENG/94600038/2009	2009	CA09		0.274506	0.151967
EPI246336|A/ENG/94600039/2009	2009	CA09		0.147391	0.0773405
EPI246339|A/ENG/94780021/2009	2009	CA09		0.0550774	0.0498789
EPI246340|A/ENG/94780022/2009	2009	CA09		0.135138	0.0515388
EPI246343|A/ENG/94780026/2009	2009	CA09		0.274506	0.151967
EPI246404|A/Athens/INS85/2009	2009	CA09		0.135138	0.0515388
EPI246420|A/Copenhagen/INS95/2009	2009	CA09		0.131391	0.0932928																			I																									J
EPI246444|A/District_of_Columbia/INS44/2009	2009	CA09		0.135138	0.0515388																																			N
EPI246476|A/New_York/4945/2009	2009	CA09		0.135138	0.0515388
EPI246516|A/New_York/4986/2009	2009	CA09		0.135138	0.0515388
EPI246540|A/New_York/4990/2009	2009	CA09		0.12828	-0.0230674																															D
EPI246572|A/New_York/5083/2009	2009	CA09		0.135138	0.0515388																															D
EPI246580|A/New_York/5086/2009	2009	CA09		0.131391	0.0932928																			I
EPI246588|A/New_York/5130/2009	2009	CA09		0.0882519	-0.11505
EPI246596|A/New_York/5141/2009	2009	CA09		0.135138	0.0515388																																											R
EPI246628|A/New_York/5227/2009	2009	CA09		0.0677553	0.070732
EPI246636|A/New_York/5755/2009	2009	CA09		0.0228337	0.0835274
EPI246668|A/New_York/5931/2009	2009	CA09		0.131391	0.0932928																			I
EPI246724|A/New_York/6182/2009	2009	CA09		0.135138	0.0515388
EPI246740|A/New_York/6214/2009	2009	CA09		0.135138	0.0515388
EPI246748|A/New_York/6257/2009	2009	CA09		0.135138	0.0515388
EPI246756|A/New_York/6292/2009	2009	CA09		0.16577	0.116043
EPI246780|A/New_York/6346/2009	2009	CA09		0.135138	0.0515388
EPI246820|A/New_York/6663/2009	2009	CA09		0.135138	0.0515388																																I
EPI246836|A/New_York/6669/2009	2009	CA09		0.135138	0.0515388
EPI246852|A/New_York/6775/2009	2009	CA09		0.0550774	0.0498789
EPI246876|A/New_York/6809/2009	2009	CA09		0.135138	0.0515388																															D
EPI246924|A/San_Diego/INS15/2009	2009	CA09		0.415639	0.35652
EPI246948|A/San_Diego/INS55/2009	2009	CA09		0.135138	0.0515388
EPI246956|A/San_Diego/INS57/2009	2009	CA09		0.135138	0.0515388
EPI246988|A/San_Diego/INS65/2009	2009	CA09		0.135138	0.0515388
EPI247096|A/Xian/001/2009	2009	CA09		0.240306	0.157836
EPI247098|A/Xian/002/2009	2009	CA09		0.240306	0.157836
EPI247102|A/Xian/006/2009	2009	CA09		0.172247	0.0873928
EPI247106|A/Xian/010/2009	2009	CA09		0.172247	0.0873928																	V
EPI247146|A/Guangzhou/GIRD07/2009	2009	CA09		0.135138	0.0515388
EPI247177|A/Alaska/47/2009	2009	CA09		0.135138	0.0515388
EPI247230|A/Arkansas/10/2009	2009	CA09		0.135138	0.0515388
EPI247258|A/Delaware/19/2009	2009	CA09		0.135138	0.0515388
EPI247260|A/Delaware/20/2009	2009	CA09		0.349131	0.0669103
EPI247263|A/Dominican_Republic/3768/2009	2009	CA09		0.074572	-0.00767122																																I
EPI247341|A/Maryland/37/2009	2009	CA09		0.0550774	0.0498789																																I
EPI247356|A/Michigan/28/2009	2009	CA09		0.0677553	0.070732
EPI247366|A/Minnesota/40/2009	2009	CA09	S	0.128055	-0.00454429
EPI247387|A/New_Mexico/16/2009	2009	CA09	S	0.128055	-0.00454429
EPI247393|A/New_York/109/2009	2009	CA09		0.135138	0.0515388
EPI247424|A/South_Carolina/18/2009	2009	CA09	D	0.131596	0.0234973
EPI247427|A/South_Carolina/46/2009	2009	CA09		0.108862	0.0528119																																			Y
EPI247438|A/Tennessee/19/2009	2009	CA09		0.135138	0.0515388
EPI247447|A/Texas/76/2009	2009	CA09	K	0.118808	-0.129332
EPI247451|A/Texas/77/2009	2009	CA09	S	0.143418	-0.128888
EPI247456|A/Uganda/614/2009	2009	CA09		0.274506	0.151967
EPI247472|A/Vermont/30/2009	2009	CA09		0.185639	0.0592811
EPI247478|A/Virginia/27/2009	2009	CA09		0.515334	0.462577
EPI247481|A/Washington/68/2009	2009	CA09		0.07363	0.124855																																I
EPI247491|A/Washington/72/2009	2009	CA09		0.129767	0.00058365																																I
EPI247497|A/Washington/74/2009	2009	CA09		0.135138	0.0515388
EPI247510|A/Netherlands/1132/2009	2009	CA09		0.135138	0.0515388																														I
EPI247593|A/Hamburg/INS92/2009	2009	CA09		0.135138	0.0515388
EPI247649|A/New_York/5186/2009	2009	CA09		0.192379	0.0391785
EPI247681|A/New_York/5271/2009	2009	CA09		0.0677553	0.070732
EPI247737|A/San_Diego/INS75/2009	2009	CA09		0.135138	0.0515388																																I
EPI247745|A/Texas/46172731/2009	2009	CA09		0.0228337	0.0835274
EPI247761|A/Texas/46181235/2009	2009	CA09		0.135138	0.0515388
EPI247794|A/Wisconsin/629-D00099/2009	2009	CA09		0.274506	0.151967
EPI247802|A/Wisconsin/629-D00128/2009	2009	CA09		0.135138	0.0515388
EPI247818|A/Wisconsin/629-D00134/2009	2009	CA09		0.340976	0.319665
EPI247842|A/Wisconsin/629-D00287/2009	2009	CA09		0.135138	0.0515388
EPI247866|A/Wisconsin/629-D00401/2009	2009	CA09		0.135138	0.0515388																																											E
EPI247938|A/Wisconsin/629-D00636/2009	2009	CA09		0.135138	0.0515388																														I		I
EPI247946|A/Wisconsin/629-D00643/2009	2009	CA09		0.135138	0.0515388
EPI247954|A/Wisconsin/629-D00672/2009	2009	CA09		0.135138	0.0515388
EPI247970|A/Wisconsin/629-D00748/2009	2009	CA09		0.135138	0.0515388
EPI248010|A/Wisconsin/629-D00853/2009	2009	CA09		0.342155	0.200691																			I
EPI248018|A/Wisconsin/629-D00891/2009	2009	CA09		0.135138	0.0515388
EPI248026|A/Wisconsin/629-D00908/2009	2009	CA09		0.135138	0.0515388
EPI248050|A/Wisconsin/629-D00936/2009	2009	CA09		0.102452	-0.140615
EPI248082|A/Wisconsin/629-D01014/2009	2009	CA09		0.135138	0.0515388
EPI248098|A/Wisconsin/629-D01140/2009	2009	CA09		0.210924	0.255376
EPI248106|A/Wisconsin/629-D01190/2009	2009	CA09		0.135138	0.0515388
EPI248170|A/Wisconsin/629-D01434/2009	2009	CA09		0.0677553	0.070732																			I
EPI248194|A/Wisconsin/629-D01473/2009	2009	CA09		0.0677553	0.070732
EPI248274|A/Wisconsin/629-D01935/2009	2009	CA09	K	0.230227	0.0241579
EPI248290|A/Wisconsin/629-D02060/2009	2009	CA09		-0.210454	0.00478232																			I
EPI248330|A/Wisconsin/629-D02337/2009	2009	CA09		0.342155	0.200691																			I
EPI248370|A/Wisconsin/629-D02485/2009	2009	CA09		0.266979	0.140125
EPI248378|A/Wisconsin/629-S1252/2009	2009	CA09		0.0677553	0.070732
EPI248531|A/HYOGO/2003/2009	2009	CA09		0.240306	0.157836
EPI248535|A/KOBE/92495/2009	2009	CA09		0.135138	0.0515388																			I
EPI248540|A/SHIZUOKA-C/172/2009	2009	CA09		0.0793408	-0.0205282
EPI248542|A/SHIZUOKA-C/270/2009	2009	CA09		0.135138	0.0515388
EPI249036|A/Managua/164.01/2009	2009	CA09		0.135138	0.0515388
EPI249092|A/Managua/3275.01/2009	2009	CA09		0.162135	0.0317685																																I
EPI249204|A/New_York/5620/2009	2009	CA09		0.221645	0.039792
EPI249212|A/Wisconsin/629-D00147/2009	2009	CA09		0.259264	0.210421
EPI249220|A/Wisconsin/629-D00337/2009	2009	CA09		0.135138	0.0515388
EPI249228|A/Wisconsin/629-D00459/2009	2009	CA09		0.0677553	0.070732
EPI249236|A/Wisconsin/629-D00503/2009	2009	CA09		0.131391	0.0932928																			I
EPI249292|A/Wisconsin/629-D01244/2009	2009	CA09		0.0528596	0.102853
EPI249356|A/Wisconsin/629-D02018/2009	2009	CA09		0.135138	0.0515388
EPI249380|A/Wisconsin/629-D02424/2009	2009	CA09		0.274506	0.151967
EPI249388|A/Wisconsin/629-D02489/2009	2009	CA09		0.135138	0.0515388																																I
EPI249396|A/Wisconsin/629-S1414/2009	2009	CA09		0.135138	0.0515388																																			G
EPI249582|A/Managua/2323.02/2009	2009	CA09		0.135138	0.0515388
EPI249598|A/Managua/4218.01/2009	2009	CA09		0.135138	0.0515388
EPI249678|A/Texas/461917783/2009	2009	CA09		0.135138	0.0515388																						R
EPI249694|A/Texas/46193311/2009	2009	CA09		0.108177	0.0967217
EPI249710|A/Texas/JMS376/2009	2009	CA09		0.135138	0.0515388
EPI249726|A/Texas/JMS378/2009	2009	CA09		0.135138	0.0515388
EPI249742|A/Wisconsin/629-D00938/2009	2009	CA09		0.135138	0.0515388														E
EPI249750|A/Wisconsin/629-D01913/2009	2009	CA09		0.135138	0.0515388
EPI250037|A/South_Carolina/47/2009	2009	CA09		0.274506	0.151967
EPI250039|A/Texas/77/2009	2009	CA09	S	0.14626	0.00315523
EPI250050|A/Guangdong/1331/2009	2009	CA09		0.240306	0.157836
EPI250054|A/Guangdong/1759/2009	2009	CA09		0.240306	0.157836
EPI250064|A/Guangdong/2282/2009	2009	CA09		0.262151	0.167495
EPI250066|A/Guangdong/2361/2009	2009	CA09		0.135138	0.0515388
EPI251585|A/Bahia/12606/2009	2009	CA09		0.135138	0.0515388
EPI251589|A/Rio_de_Janeiro/14601/2009	2009	CA09		0.380001	0.179607
EPI252078|A/Peru/6609/2009	2009	CA09		0.199103	0.14127
EPI252212|A/Mexico/1650/2009	2009	CA09		0.135138	0.0515388																						R
EPI252314|A/Ontario/10296/2009	2009	CA09		0.0835312	0.0160847
EPI252338|A/Ontario/237882/2009	2009	CA09		0.135138	0.0515388
EPI252354|A/Ontario/25913/2009	2009	CA09		0.079605	0.00923955
EPI252386|A/Ontario/304434/2009	2009	CA09		0.274506	0.151967
EPI252394|A/Ontario/305139/2009	2009	CA09		0.274506	0.151967
EPI252434|A/Ontario/314095/2009	2009	CA09		0.274506	0.151967
EPI252602|A/San_Diego/INS101/2009	2009	CA09		0.135138	0.0515388
EPI252618|A/San_Diego/INS103/2009	2009	CA09		0.135138	0.0515388
EPI252642|A/Texas/46193632/2009	2009	CA09		0.0550774	0.0498789
EPI252650|A/Texas/46201823/2009	2009	CA09		0.135138	0.0515388
EPI252658|A/Texas/46214103/2009	2009	CA09		0.135138	0.0515388
EPI252682|A/Texas/46223444/2009	2009	CA09		0.243045	0.247023
EPI252698|A/Texas/46224042/2009	2009	CA09		0.135138	0.0515388
EPI252722|A/Texas/46241654/2009	2009	CA09		0.135138	0.0515388
EPI252794|A/Texas/JMS369/2009	2009	CA09		0.135138	0.0515388
EPI252818|A/Texas/JMS372/2009	2009	CA09		0.135138	0.0515388
EPI252826|A/Texas/JMS373/2009	2009	CA09		0.194989	0.402806
EPI252850|A/Texas/JMS381/2009	2009	CA09		0.135138	0.0515388
EPI252906|A/Texas/JMS388/2009	2009	CA09		0.135138	0.0515388
EPI252922|A/Texas/JMS390/2009	2009	CA09		0.153252	0.0359985
EPI252938|A/Texas/JMS392/2009	2009	CA09		0.342015	0.316343
EPI252946|A/Texas/JMS393/2009	2009	CA09		0.135138	0.0515388																						R
EPI252954|A/Texas/JMS394/2009	2009	CA09		0.303333	0.130534																														A
EPI253118|A/Jiangxi/SWL1/2009	2009	CA09		-0.00496909	0.0517174
EPI253134|A/Beijing/SWL6/2009	2009	CA09		0.074572	-0.00767122
EPI253158|A/Shanxi/SWL1/2009	2009	CA09		0.0791793	0.134366
EPI253174|A/Shanghai/SWL5/2009	2009	CA09		0.074572	-0.00767122
EPI253222|A/Anhui/SWL1/2009	2009	CA09		0.074572	-0.00767122
EPI253230|A/Chongqing/SWL1/2009	2009	CA09		0.135138	0.0515388
EPI253246|A/Hainan/SWL2/2009	2009	CA09		0.135138	0.0515388
EPI253270|A/Jilin/SWL1/2009	2009	CA09		0.0504513	-0.0468793
EPI253398|A/Hainan/SWL14/2009	2009	CA09		0.491271	0.487906
EPI253406|A/Henan/SWL14/2009	2009	CA09		0.274506	0.151967
EPI253701|A/Bayern/107/2009	2009	CA09		0.15651	0.0450164																																I
EPI253715|A/Bayern/96/2009	2009	CA09		0.156677	0.147023																																I
EPI253721|A/Brandenburg/34/2009	2009	CA09		0.074572	-0.00767122
EPI253729|A/Brandenburg/43/2009	2009	CA09		0.135138	0.0515388
EPI253731|A/Berlin/121/2009	2009	CA09		0.135138	0.0515388
EPI253751|A/Berlin/88/2009	2009	CA09		0.274506	0.151967
EPI253755|A/Bremen/18/2009	2009	CA09		0.135138	0.0515388																																I
EPI253773|A/Hessen/48/2009	2009	CA09		0.0726233	-0.170579
EPI253785|A/Nordrhein-Westfalen/106/2009	2009	CA09		0.274506	0.151967
EPI253793|A/Nordrhein-Westfalen/184/2009	2009	CA09		0.135138	0.0515388
EPI253809|A/Niedersachsen/188/2009	2009	CA09		0.274506	0.151967																																			G
EPI253819|A/Niedersachsen/352/2009	2009	CA09		0.135138	0.0515388																																								E
EPI253855|A/Sachsen/93/2009	2009	CA09		0.135138	0.0515388
EPI253857|A/Sachsen/97/2009	2009	CA09		-0.202566	-0.211841																																I
EPI253877|A/Schleswig-Holstein/13/2009	2009	CA09		0.140765	0.0482295
EPI253883|A/Thueringen/176/2009	2009	CA09		0.148306	0.0482762
EPI253887|A/Thueringen/201/2009	2009	CA09		0.221645	0.039792
EPI253919|A/Yaroslavl/IIV-198/2009	2009	CA09		0.390176	0.284032
EPI254077|A/Texas/JMS366/2009	2009	CA09		0.135138	0.0515388
EPI254085|A/Texas/JMS367/2009	2009	CA09		0.135138	0.0515388																																								T
EPI254344|A/Nagano/RC1/2009	2009	CA09		0.296045	0.247451
EPI254377|A/New_Mexico/15/2009	2009	CA09	S	0.128055	-0.00454429
EPI254435|A/Amagasaki/01/2009	2009	CA09		0.0399063	-0.0971944
EPI254446|A/Alaska/44/2009	2009	CA09		0.135138	0.0515388
EPI254531|A/SHIZUOKA-C/247/2009	2009	CA09		0.0269943	0.0241834																			I
EPI254551|A/India/4725/2009	2009	CA09		0.274506	0.151967
EPI254636|A/Daegu/1853/2009	2009	CA09		0.135138	0.0515388
EPI254645|A/Daegu/1873/2009	2009	CA09		0.135138	0.0515388
EPI254654|A/Daejeon/1871/2009	2009	CA09		0.271625	0.252626																						R
EPI254657|A/Gangwon/1805/2009	2009	CA09		0.135138	0.0515388
EPI254670|A/Seoul/1829/2009	2009	CA09		0.240306	0.157836
EPI254698|A/California/VRDL79/2009	2009	CA09		0.135138	0.0515388																					K
EPI254714|A/California/VRDL81/2009	2009	CA09		0.0864055	-0.00631193
EPI254754|A/California/VRDL86/2009	2009	CA09		0.201873	0.0851462
EPI254762|A/New_York/0259/2009	2009	CA09		0.135138	0.0515388
EPI254938|A/New_York/6937/2009	2009	CA09		0.135138	0.0515388
EPI254954|A/New_York/6941/2009	2009	CA09		0.135138	0.0515388
EPI254970|A/New_York/6945/2009	2009	CA09		0.108862	0.0528119
EPI255010|A/New_York/7020/2009	2009	CA09		0.0677553	0.070732
EPI255026|A/New_York/7107/2009	2009	CA09		0.135138	0.0515388
EPI255080|A/Stockholm/65/2009	2009	CA09		0.148953	0.105305
EPI255178|A/Yaroslavl/IIV-196/2009	2009	CA09		0.483558	0.30261
EPI255195|A/Afghanistan/N09840/2009	2009	CA09		0.0298203	-0.0176471
EPI255196|A/Afghanistan/N10725/2009	2009	CA09		-0.0608924	-0.0124509
EPI255199|A/Afghanistan/N10736/2009	2009	CA09		0.342685	0.277478
EPI255212|A/Afghanistan/N11216/2009	2009	CA09		0.135138	0.0515388
EPI255214|A/Bahrain/N11659/2009	2009	CA09		0.156677	0.147023
EPI255215|A/Bahrain/N11660/2009	2009	CA09		0.135138	0.0515388
EPI255217|A/Bahrain/N11890/2009	2009	CA09		0.147391	0.0773405
EPI255220|A/Djibouti/N13142/2009	2009	CA09		0.153252	0.0359985
EPI255223|A/Egypt/N10305/2009	2009	CA09		0.135138	0.0515388
EPI255226|A/Egypt/N11635/2009	2009	CA09		0.274506	0.151967
EPI255228|A/Egypt/N11643/2009	2009	CA09		0.274506	0.151967					V
EPI255229|A/Egypt/N11649/2009	2009	CA09		0.274506	0.151967
EPI255232|A/Egypt/N14644/2009	2009	CA09		0.483558	0.30261
EPI255234|A/Egypt/N14648/2009	2009	CA09		0.274506	0.151967
EPI255239|A/Ghana/N12987/2009	2009	CA09		0.135138	0.0515388
EPI255246|A/Kuwait/N12991/2009	2009	CA09		0.0494524	-0.0192484
EPI255247|A/Kuwait/N13002/2009	2009	CA09		0.167813	0.170037
EPI255250|A/Kuwait/N13013/2009	2009	CA09		0.135138	0.0515388
EPI255793|A/Thailand/0419-00-N0/2009	2009	CA09		0.135138	0.0515388
EPI255794|A/Thailand/0440-00-N0/2009	2009	CA09		0.074572	-0.00767122																																I
EPI255799|A/Thailand/PMKD0028/2009	2009	CA09		0.135138	0.0515388
EPI255802|A/Thailand/PMKSV0305/2009	2009	CA09		0.0835312	0.0160847																														A
EPI255803|A/Thailand/THA0364/2009	2009	CA09		0.074572	-0.00767122																																			N
EPI255805|A/Thailand/THB0390/2009	2009	CA09		0.135138	0.0515388																			I
EPI255807|A/Thailand/THB0405/2009	2009	CA09		0.167766	0.0449693
EPI255808|A/Thailand/THB0408/2009	2009	CA09		0.167766	0.0449693
EPI255814|A/Thailand/THB0423/2009	2009	CA09		0.074572	-0.00767122
EPI255817|A/Thailand/THB0433/2009	2009	CA09		0.074572	-0.00767122
EPI255820|A/Thailand/THB0437/2009	2009	CA09		0.074572	-0.00767122
EPI255822|A/Thailand/THB0441/2009	2009	CA09		0.135138	0.0515388
EPI255823|A/Thailand/THB0442/2009	2009	CA09		0.074572	-0.00767122
EPI255827|A/Thailand/THB0474/2009	2009	CA09		0.074572	-0.00767122
EPI256042|A/Beijing-Xicheng/SWL11116/2009	2009	CA09		0.240306	0.157836
EPI256046|A/Beijing-Xicheng/SWL11334/2009	2009	CA09		0.240306	0.157836
EPI256050|A/Beijing-Xicheng/SWL11335/2009	2009	CA09		0.240306	0.157836
EPI256078|A/Jiangsu-Nanjinggulou/SWL11146/2009	2009	CA09		0.422085	0.370057
EPI256090|A/Jiangsu-Xiaguan/SWL1406/2009	2009	CA09		0.279905	0.214669																																			N
EPI256122|A/Tianjin-Tanggu/SWL1106/2009	2009	CA09		0.135138	0.0515388																														F
EPI256126|A/Tianjin-Tanggu/SWL1110/2009	2009	CA09		0.219383	0.0732989
EPI256130|A/Hubei-Wuchang/SWL1407/2009	2009	CA09		0.28431	0.256986
EPI256134|A/Hubei-Wuchang/SWL1418/2009	2009	CA09		0.240306	0.157836																																I
EPI256138|A/Hubei-Wuchang/SWL1423/2009	2009	CA09		0.422085	0.370057
EPI256146|A/Hubei-Hongshan/SWL1288/2009	2009	CA09		0.135138	0.0515388
EPI256162|A/Beijing-Xuanwu/SWL1945/2009	2009	CA09		0.0276025	-0.083641
EPI256174|A/Guangdong-Futian/SWL1485/2009	2009	CA09		0.303333	0.130534
EPI256178|A/Jiangsu-Canglang/SWL1428/2009	2009	CA09		0.240306	0.157836
EPI256210|A/Gansu-Qilihe/SWL53/2009	2009	CA09		0.240306	0.157836
EPI256238|A/Shanxi-Lishi/SWL530/2009	2009	CA09		0.240306	0.157836
EPI256298|A/Shanxi-Yuci/SWL1110/2009	2009	CA09		0.240306	0.157836
EPI256302|A/Shanxi-Linxian/SWL325/2009	2009	CA09		0.240306	0.157836
EPI256314|A/Shanxi-Chengqu/SWL547/2009	2009	CA09		0.426253	0.32023
EPI256318|A/Shanxi-Chengqu/SWL561/2009	2009	CA09		0.135138	0.0515388
EPI256374|A/Beijing-Huairou/SWL11005/2009	2009	CA09		0.135138	0.0515388
EPI256382|A/Shanxi-Qixian/SWL37/2009	2009	CA09		0.240306	0.157836
EPI256390|A/Neimenggu-Hangjinhouqi/SWL51/2009	2009	CA09		0.274506	0.151967
EPI256394|A/Neimenggu-Hangjinhouqi/SWL53/2009	2009	CA09		0.391638	0.191806
EPI256398|A/Neimenggu-Hangjinhouqi/SWL54/2009	2009	CA09		0.135138	0.0515388
EPI256406|A/Guangxi-Qinnan/SWL1187/2009	2009	CA09		0.135138	0.0515388
EPI256414|A/Guangdong-Luohu/SWL1754/2009	2009	CA09		0.0677553	0.070732
EPI256418|A/Guangdong-Luohu/SWL1755/2009	2009	CA09		0.483558	0.30261
EPI256442|A/Guangdong/SWL32/2009	2009	CA09		0.135138	0.0515388
EPI256478|A/Guangdong/SWL36/2009	2009	CA09		0.221645	0.039792
EPI256486|A/Sichuan-Jinniu/SWL446/2009	2009	CA09		0.108862	0.0528119
EPI256494|A/Sichuan-Wuhou/SWL4391/2009	2009	CA09		0.240306	0.157836
EPI256498|A/Guangdong-Luohu/SWL1792/2009	2009	CA09		0.135138	0.0515388
EPI256502|A/Guangdong-Luohu/SWL1808/2009	2009	CA09		0.135138	0.0515388
EPI256534|A/Sichuan-Jiangyang/SWL1165/2009	2009	CA09		0.371786	0.403789
EPI256538|A/Sichuan-Ziliujing/SWL158/2009	2009	CA09		0.135138	0.0515388
EPI256546|A/Sichuan-Dongqu/SWL4149/2009	2009	CA09		0.267705	0.175818
EPI256550|A/Liaoning-Shuncheng/SWL1145/2009	2009	CA09		0.273353	0.196815
EPI256558|A/Liaoning-Shuangta/SWL1135/2009	2009	CA09		0.576191	0.0869677
EPI256566|A/Henan-Hualong/SWL1347/2009	2009	CA09		0.240306	0.157836																			I
EPI256578|A/Guangxi/SWL7/2009	2009	CA09		0.240306	0.157836														E
EPI256618|A/Guangxi/SWL4/2009	2009	CA09		0.240306	0.157836														E
EPI256644|A/Blagovechensk/01/2009	2009	CA09		0.135138	0.0515388
EPI256696|A/Mexico_city/CIA2/2009	2009	CA09	K	0.0563786	-0.0721219
EPI256709|A/Mexico_city/CIA4/2009	2009	CA09		0.074572	-0.00767122
EPI256715|A/Mexico_city/CIA5/2009	2009	CA09		0.074572	-0.00767122
EPI257036|A/Nagasaki/HA-64/2009	2009	CA09		0.0563104	0.0553579
EPI257244|A/Beijing-Xicheng/SWL11626/2009	2009	CA09		0.240306	0.157836																																						D
EPI257248|A/Beijing-Xicheng/SWL11619/2009	2009	CA09		0.240306	0.157836
EPI257264|A/Hebei-Yuhua/SWL1442/2009	2009	CA09		0.129767	0.00058365
EPI257276|A/Fujian-Gulou/SWL11951/2009	2009	CA09		0.274506	0.151967
EPI257280|A/Fujian-Gulou/SWL11954/2009	2009	CA09		0.135138	0.0515388
EPI257292|A/Hunan-Hecheng/SWL1617/2009	2009	CA09		0.240306	0.157836
EPI257300|A/Hunan-Daxiang/SWL1421/2009	2009	CA09		0.264224	0.125671
EPI257304|A/Hunan-Hecheng/SWL1616/2009	2009	CA09		0.135138	0.0515388
EPI257308|A/Henan-Hualong/SWL511/2009	2009	CA09		0.240306	0.157836																			I
EPI257312|A/Sichuan-Wuhou/SWL4401/2009	2009	CA09		0.135138	0.0515388
EPI257316|A/Sichuan-Wuhou/SWL4402/2009	2009	CA09		0.147775	0.0455058
EPI257324|A/Sichuan-Qingyang/SWL11275/2009	2009	CA09		0.310418	0.2287
EPI257328|A/Liaoning-Heping/SWL1483/2009	2009	CA09		0.252289	0.154971
EPI257336|A/Hunan-Yueyanglou/1432/2009	2009	CA09		0.271625	0.252626
EPI257340|A/Anhui-Luyang/SWL1953/2009	2009	CA09		0.264224	0.125671
EPI257360|A/Shandong-Wenshang/SWL47/2009	2009	CA09		0.240306	0.157836
EPI257408|A/Guangxi-Tiane/SWL444/2009	2009	CA09		0.135138	0.0515388
EPI257420|A/Jiangsu-Canglang/SWL1616/2009	2009	CA09		0.267705	0.175818
EPI257428|A/Jiangsu-Gulou/SWL1584/2009	2009	CA09		0.240306	0.157836
EPI257432|A/Jiangsu-Quanshan/SWL11158/2009	2009	CA09		0.240306	0.157836
EPI257456|A/Heilongjiang-Jianhua/SWL1574/2009	2009	CA09		0.135138	0.0515388
EPI257476|A/Zhejiang-Nanxun/SWL1600/2009	2009	CA09		0.240306	0.157836
EPI257488|A/Shanghai/SWL1675/2009	2009	CA09		0.240306	0.157836																															D
EPI257492|A/Hubei-Shashi/SWL1509/2009	2009	CA09		0.147391	0.0773405
EPI257500|A/Zhejiang-Shangcheng/SWL1709/2009	2009	CA09		0.156677	0.147023
EPI257508|A/Guangdong-Luohu/SWL1916/2009	2009	CA09		0.135138	0.0515388
EPI257512|A/Hubei-Huangshigang/SWL1492/2009	2009	CA09		0.417305	0.33381
EPI257544|A/Guangdong-Wujiang/SWL58/2009	2009	CA09		0.287288	0.17786
EPI257548|A/Sichuan-Jingyang/SWL1897/2009	2009	CA09		0.240306	0.157836																																					N
EPI257580|A/Heilongjiang-Xiangfang/SWL1970/2009	2009	CA09		0.135138	0.0515388
EPI257596|A/Hebei-Qiaodong/SWL1592/2009	2009	CA09		0.252289	0.154971
EPI257604|A/Guangxi-Luochengmulaozuzizhi/SWL440/2009	2009	CA09		0.135138	0.0515388
EPI257628|A/Liaoning-Heping/SWL1606/2009	2009	CA09		0.135138	0.0515388
EPI257640|A/Gansu-Chengguan/SWL562/2009	2009	CA09		0.240306	0.157836
EPI257704|A/Neimenggu-Huimin/SWL11560/2009	2009	CA09		0.135138	0.0515388
EPI258286|A/Aarhus/INS116/2009	2009	CA09		0.152197	0.0590813
EPI258294|A/Aarhus/INS118/2009	2009	CA09		0.135138	0.0515388
EPI258302|A/Athens/INS123/2009	2009	CA09		0.135138	0.0515388																																			G
EPI258310|A/Athens/INS124/2009	2009	CA09		0.153252	0.0359985
EPI258326|A/Athens/INS126/2009	2009	CA09		0.135138	0.0515388																																			G
EPI258334|A/Athens/INS155/2009	2009	CA09		0.135138	0.0515388
EPI258342|A/Athens/INS156/2009	2009	CA09		0.135138	0.0515388
EPI258350|A/Athens/INS158/2009	2009	CA09		0.135138	0.0515388
EPI258374|A/Athens/INS161/2009	2009	CA09		0.159624	0.00630542
EPI258382|A/Athens/INS162/2009	2009	CA09		0.274506	0.151967																																							E
EPI258414|A/Athens/INS166/2009	2009	CA09		0.135138	0.0515388
EPI258438|A/Berlin/INS171/2009	2009	CA09		0.135138	0.0515388																																I
EPI258478|A/California/VRDL100/2009	2009	CA09		0.0677553	0.070732
EPI258494|A/California/VRDL102/2009	2009	CA09		0.0677553	0.070732
EPI258558|A/California/VRDL90/2009	2009	CA09		0.135138	0.0515388
EPI258574|A/California/VRDL92/2009	2009	CA09		0.135138	0.0515388
EPI258582|A/California/VRDL93/2009	2009	CA09		0.135138	0.0515388																																I
EPI258614|A/California/VRDL99/2009	2009	CA09		0.152149	0.0460611
EPI258630|A/District_of_Columbia/INS114/2009	2009	CA09		0.074572	-0.00767122																																I
EPI258662|A/Madrid/INS113/2009	2009	CA09		0.171048	0.262299
EPI258670|A/Madrid/INS129/2009	2009	CA09		0.274506	0.151967
EPI258686|A/Madrid/INS134/2009	2009	CA09		0.135138	0.0515388
EPI258710|A/Madrid/INS185/2009	2009	CA09		0.167593	0.0872697
EPI258718|A/Madrid/INS186/2009	2009	CA09		0.108862	0.0528119
EPI258734|A/Odense/INS143/2009	2009	CA09		0.135138	0.0515388
EPI258766|A/Tallinn/INS181/2009	2009	CA09		0.135138	0.0515388
EPI258830|A/Tessenderlo/INS191/2009	2009	CA09		0.206559	0.0561699
EPI258942|A/Wisconsin/629-D02008/2009	2009	CA09		0.135138	0.0515388
EPI258950|A/Wisconsin/629-D02082/2009	2009	CA09		0.135138	0.0515388
EPI259024|A/Blore/NIV1189/2009	2009	CA09		0.198265	0.0612166
EPI259026|A/Pune/NIV21115/2009	2009	CA09		0.135138	0.0515388
EPI259027|A/Pune/NIV21123/2009	2009	CA09		0.135138	0.0515388
EPI259029|A/Delhi/NIV57/2009	2009	CA09		0.135138	0.0515388
EPI259030|A/Che/NIV658/2009	2009	CA09		0.135138	0.0515388
EPI259031|A/Pune/NIV807/2009	2009	CA09		0.074572	-0.00767122
EPI259032|A/Mum/NIV9312/2009	2009	CA09		0.51383	0.360324
EPI259033|A/Dhule/NIV9433/2009	2009	CA09		0.0337135	-0.0484158
EPI259034|A/Jalna/NIV9436/2009	2009	CA09		0.135138	0.0515388					V
EPI259036|A/Mum/NIV968/2009	2009	CA09		0.074572	-0.00767122
EPI259168|A/Hangzhou/06/2009	2009	CA09		0	0
EPI259211|A/Zhoushan/1/2009	2009	CA09		0.147775	0.0455058
EPI259263|A/Aalborg/INS133/2009	2009	CA09		0.135138	0.0515388
EPI259271|A/Athens/INS122/2009	2009	CA09		0.135138	0.0515388
EPI259287|A/Athens/INS154/2009	2009	CA09		0.221645	0.039792																																			G
EPI259295|A/Athens/INS157/2009	2009	CA09		-0.202566	-0.211841
EPI259391|A/Boston/154/2009	2009	CA09		0.221645	0.039792
EPI259399|A/Cologne/INS136/2009	2009	CA09		0.274506	0.151967
EPI259423|A/Oslo/INS110/2009	2009	CA09		0.135138	0.0515388
EPI263419|A/Singapore/GP3441/2009	2009	CA09		0.135138	0.0515388					V
EPI263429|A/Singapore/GP4381/2009	2009	CA09		0.135138	0.0515388																																											E
EPI263435|A/Singapore/GP4697/2009	2009	CA09		0.135138	0.0515388
EPI263468|A/Singapore/ON0801/2009	2009	CA09		0.135138	0.0515388
EPI263485|A/Singapore/ON2083/2009	2009	CA09		0.131391	0.0932928
EPI263489|A/Singapore/ON2172/2009	2009	CA09		0.135138	0.0515388																																						D
EPI263493|A/Singapore/ON2230/2009	2009	CA09		0.229089	0.0802411																																						D
EPI263497|A/Singapore/ON2269/2009	2009	CA09		0.135138	0.0515388
EPI263503|A/Singapore/ON2308/2009	2009	CA09		0.135138	0.0515388
EPI263507|A/Singapore/ON2400/2009	2009	CA09		0.135138	0.0515388																														A
EPI263509|A/Singapore/ON2407/2009	2009	CA09		0.135138	0.0515388
EPI263511|A/Singapore/ON2416/2009	2009	CA09		0.135138	0.0515388																			I
EPI265995|A/Chita/CRIE-8/2009	2009	CA09		0.240306	0.157836
EPI265996|A/Arkhangelsk/CRIE-GNY/2009	2009	CA09		0.135138	0.0515388
EPI265998|A/Orel/CRIE-KAI1/2009	2009	CA09		0.135138	0.0515388
EPI265999|A/Yakutsk/CRIE-EAV/2009	2009	CA09		0.074572	-0.00767122
EPI266000|A/Yaroslavl/CRIE-KMP/2009	2009	CA09		0.274506	0.151967					V
EPI266001|A/Volgograd/CRIE-VAA/2009	2009	CA09		0.135138	0.0515388																															D
EPI266002|A/Kaliningrad/CRIE-ZD/2009	2009	CA09		0.269488	0.144072
EPI266008|A/Moscow/CRIE-Th/2009	2009	CA09		0.135138	0.0515388
EPI266009|A/Salehard/CRIE-HSN/2009	2009	CA09		0.135138	0.0515388
EPI266011|A/St.Petersburg/CRIE-VMN/2009	2009	CA09		0.135138	0.0515388
EPI266016|A/Tambov/CRIE-SPN/2009	2009	CA09		0.274506	0.151967																I
EPI266017|A/Rostov_oblast/CRIE-SHAV/2009	2009	CA09		0.0835312	0.0160847
EPI266058|A/Orenburg/CRIE-VNV/2009	2009	CA09		0.483558	0.30261																I
EPI266059|A/Tambov/CRIE-FOS/2009	2009	CA09		0.135138	0.0515388																					K
EPI266064|A/Moscow_oblast/CRIE-STV/2009	2009	CA09		0.274506	0.151967
EPI266065|A/Perm/CRIE-ZTS/2009	2009	CA09		0.135138	0.0515388
EPI266068|A/Stavropol/CRIE-BLV/2009	2009	CA09		0.135138	0.0515388																I
EPI266070|A/Ulyanovsk/CRIE-BAA/2009	2009	CA09		0.390695	0.351012
EPI266074|A/Perm/CRIE-PMI/2009	2009	CA09		0.135138	0.0515388
EPI266075|A/Moscow_oblast/CRIE-4145/2009	2009	CA09		0.274506	0.151967
EPI266468|A/Guangdong/1069/2009	2009	CA09		0.135138	0.0515388
EPI266472|A/Guangdong/1071/2009	2009	CA09		0.135138	0.0515388
EPI266476|A/Guangdong/1078/2009	2009	CA09		0.135138	0.0515388
EPI266478|A/Guangdong/1083/2009	2009	CA09		0.135138	0.0515388
EPI266480|A/Guangdong/1240/2009	2009	CA09		0.135138	0.0515388
EPI266486|A/Guangdong/1250/2009	2009	CA09		0.135138	0.0515388
EPI266488|A/Guangdong/1252/2009	2009	CA09		0.0189192	-0.263894
EPI266490|A/Guangdong/1260/2009	2009	CA09		0.135138	0.0515388
EPI266498|A/Guangdong/1271/2009	2009	CA09		0.135138	0.0515388
EPI266502|A/Guangdong/1738/2009	2009	CA09		0.135138	0.0515388
EPI266504|A/Guangdong/5024/2009	2009	CA09		0.135138	0.0515388
EPI266506|A/Boston/96/2009	2009	CA09		0.135138	0.0515388
EPI266514|A/Boston/103/2009	2009	CA09		0.13391	0.0749683
EPI266546|A/Boston/115/2009	2009	CA09		0.016415	0.114867
EPI266610|A/Boston/124/2009	2009	CA09		0.0864055	-0.00631193
EPI266626|A/Boston/126/2009	2009	CA09		0.074572	-0.00767122								Q
EPI266634|A/Boston/127/2009	2009	CA09		0.135138	0.0515388
EPI266642|A/Boston/129/2009	2009	CA09		0.0777773	-0.0113883
EPI266650|A/Boston/130/2009	2009	CA09		0.074572	-0.00767122
EPI266682|A/Boston/134/2009	2009	CA09		0.135138	0.0515388
EPI266952|A/Mexico_City/020/2009	2009	CA09		0.074572	-0.00767122
EPI266992|A/Mexico_City/025/2009	2009	CA09		-0.00111922	0.0115273																																I
EPI267000|A/Mexico_City/026/2009	2009	CA09		0.074572	-0.00767122
EPI267011|A/Guangdong/SB1/2009	2009	CA09		0.074572	-0.00767122
EPI267049|A/Dongcheng/SWL45/2009	2009	CA09		0.277469	0.272971
EPI267051|A/Hualong/SWL1324/2009	2009	CA09		0.240306	0.157836
EPI267058|A/Weidong/SWL5165/2009	2009	CA09		0.240306	0.157836
EPI267062|A/Xigong/SWL11045/2009	2009	CA09		0.240306	0.157836
EPI267064|A/Xuchang/SWL49/2009	2009	CA09		0.240306	0.157836
EPI267227|A/SC/10/2009	2009	CA09		0.483558	0.30261
EPI267331|A/ENG/XFL00275/2009	2009	CA09		0.067714	-0.0727806																																I
EPI267387|A/SC/4/2009	2009	CA09		0.11279	-0.000166792																																I
EPI267459|A/ENG/386/2009	2009	CA09		0.074572	-0.00767122
EPI267467|A/ENG/388/2009	2009	CA09		0.074572	-0.00767122																																I
EPI267507|A/ENG/423/2009	2009	CA09		0.16197	0.0520583
EPI267660|A/YAMAGATA/247/2009	2009	CA09		0.0563104	0.0553579
EPI267672|A/Netherlands/1064b/2009	2009	CA09		0.483558	0.30261
EPI267784|A/New_York/7424/2009	2009	CA09		0.135138	0.0515388																																I
EPI267792|A/New_York/7425/2009	2009	CA09		0.15651	0.0450164																																I
EPI267800|A/New_York/7426/2009	2009	CA09		0.229089	0.0802411																																I
EPI267908|A/Iran/1519/2009	2009	CA09		0.483558	0.30261
EPI267910|A/Iran/15583/2009	2009	CA09		0.116943	0.165898
EPI267914|A/Iran/16273/2009	2009	CA09		0.171048	0.262299
EPI267963|A/Canada/GFA0402/2009	2009	CA09		0.074572	-0.00767122
EPI269380|A/Netherlands/1039/2009	2009	CA09		0.135138	0.0515388
EPI269420|A/Netherlands/1493b/2009	2009	CA09		-0.202566	-0.211841
EPI269428|A/Netherlands/1715b/2009	2009	CA09		0.221645	0.039792
EPI269460|A/Netherlands/2442b/2009	2009	CA09		0.135138	0.0515388																															D
EPI269468|A/Netherlands/2445b/2009	2009	CA09		0.274506	0.151967
EPI269476|A/Netherlands/2457b/2009	2009	CA09		0.274506	0.151967
EPI269484|A/Netherlands/2629/2009	2009	CA09		0.274506	0.151967
EPI269500|A/Netherlands/2635b/2009	2009	CA09		0.135138	0.0515388																					K
EPI269865|A/Darwin/2145/2009	2009	CA09		0.135138	0.0515388
EPI269892|A/Sri_Lanka/2005/2009	2009	CA09		0.135138	0.0515388
EPI269905|A/Malaysia/282/2009	2009	CA09		0.135138	0.0515388																										A
EPI269971|A/PERTH/261/2009	2009	CA09		0.391133	0.310798
EPI270391|A/California/VRDL104/2009	2009	CA09		0.135138	0.0515388
EPI270415|A/California/VRDL107/2009	2009	CA09		0.074572	-0.00767122																																I				N
EPI270431|A/California/VRDL109/2009	2009	CA09		0.135138	0.0515388
EPI270471|A/California/VRDL114/2009	2009	CA09		0.129915	0.113216
EPI270479|A/California/VRDL115/2009	2009	CA09		0.074572	-0.00767122																																I
EPI270487|A/California/VRDL116/2009	2009	CA09		0.135138	0.0515388
EPI270511|A/California/VRDL119/2009	2009	CA09		0.194989	0.402806
EPI270527|A/California/VRDL121/2009	2009	CA09		0.0677553	0.070732
EPI270543|A/California/VRDL123/2009	2009	CA09		0.135138	0.0515388
EPI270551|A/California/VRDL124/2009	2009	CA09		0.194989	0.402806
EPI270591|A/California/VRDL129/2009	2009	CA09		0.147775	0.0455058
EPI270607|A/California/VRDL131/2009	2009	CA09		0.483558	0.30261
EPI270862|A/San_Diego/INS199/2009	2009	CA09		0.135138	0.0515388
EPI270902|A/Athens/INS272/2009	2009	CA09		0.074572	-0.00767122																																I
EPI270926|A/Athens/INS275/2009	2009	CA09		0.135138	0.0515388
EPI270998|A/Hvidovre/INS290/2009	2009	CA09		0.135138	0.0515388																																I
EPI271006|A/Vienna/INS291/2009	2009	CA09		0.194989	0.402806																															D
EPI271022|A/Madrid/INS295/2009	2009	CA09		0.135138	0.0515388
EPI271069|A/Saint-Petersburg/5/2009	2009	CA09		0.274506	0.151967					M
EPI271107|A/Aarhus/INS241/2009	2009	CA09		0.131391	0.0932928
EPI271115|A/Aarhus/INS242/2009	2009	CA09		0.135138	0.0515388
EPI271139|A/Aarhus/INS253/2009	2009	CA09		0.135138	0.0515388
EPI271147|A/Aarhus/INS254/2009	2009	CA09		0.135138	0.0515388
EPI271195|A/Athens/INS262/2009	2009	CA09		0.274506	0.151967
EPI271203|A/Athens/INS263/2009	2009	CA09		0.135138	0.0515388																																I
EPI271211|A/Athens/INS264/2009	2009	CA09		0.135138	0.0515388
EPI271235|A/Athens/INS268/2009	2009	CA09		0.17115	0.0614026																																I
EPI271243|A/Athens/INS269/2009	2009	CA09		0.274506	0.151967
EPI271251|A/Athens/INS270/2009	2009	CA09		0.135138	0.0515388
EPI271323|A/Brussels/INS243/2009	2009	CA09		0.147775	0.0455058
EPI271347|A/District_of_Columbia/INS227/2009	2009	CA09		0.0605265	0.161975
EPI271371|A/District_of_Columbia/INS230/2009	2009	CA09		0.135138	0.0515388																																			V
EPI271427|A/Munich/INS247/2009	2009	CA09		0.135138	0.0515388
EPI271435|A/Pensacola/INS210/2009	2009	CA09		0.274506	0.151967
EPI271459|A/Pensacola/INS213/2009	2009	CA09		0.074572	-0.00767122																																I
EPI272340|A/Guangdong/06/2009	2009	CA09		0.135138	0.0515388
EPI272347|A/Guangdong/0752/2009	2009	CA09		0.135138	0.0515388
EPI272353|A/Guangdong/0862/2009	2009	CA09		0.240306	0.157836
EPI272387|A/AICHI/1222/2009	2009	CA09		0.135138	0.0515388
EPI272396|A/HIROSHIMA/490/2009	2009	CA09		0.135138	0.0515388							F
EPI272415|A/NIIGATA-C/186/2009	2009	CA09		0.177787	0.0703951
EPI272682|A/Qingdao/1020/2009	2009	CA09		0.240306	0.157836
EPI272684|A/Qingdao/1006/2009	2009	CA09		0.240306	0.157836
EPI272696|A/Qingdao/1170/2009	2009	CA09		0.240306	0.157836
EPI272697|A/Qingdao/1215/2009	2009	CA09		0.135138	0.0515388										D												R
EPI272701|A/Qingdao/1261/2009	2009	CA09		0.293358	0.287898
EPI272705|A/Qingdao/1269/2009	2009	CA09		0.240306	0.157836
EPI272714|A/Qingdao/1364/2009	2009	CA09		0.240306	0.157836
EPI272747|A/Qingdao/231/2009	2009	CA09		0.135138	0.0515388
EPI272830|A/Qingdao/148/2009	2009	CA09		0.291723	0.0993759
EPI272834|A/Qingdao/322/2009	2009	CA09		0.135138	0.0515388
EPI272835|A/Qingdao/333/2009	2009	CA09		0.135138	0.0515388
EPI272837|A/Qingdao/362/2009	2009	CA09		0.134303	0.063957
EPI272838|A/Qingdao/375/2009	2009	CA09		0.143505	0.069979
EPI272839|A/Qingdao/383/2009	2009	CA09		0.135138	0.0515388
EPI273688|A/Vermont/28/2009	2009	CA09		0.171048	0.262299
EPI273751|A/Puerto_Rico/20/2009	2009	CA09		0.135138	0.0515388
EPI273872|A/Washington/75/2009	2009	CA09		0.135138	0.0515388																																I
EPI273882|A/Mexico/5569/2009	2009	CA09		0.32682	0.263761
EPI273888|A/Ukraine/220/2009	2009	CA09		0.135138	0.0515388																															D
EPI273920|A/Jamaica/6261/2009	2009	CA09		0.483558	0.30261
EPI273925|A/Mexico/4178/2009	2009	CA09		0.0754871	0.00609891
EPI274520|A/Inner_Mongolia/01/2009	2009	CA09		0.135138	0.0515388
EPI274521|A/Inner_Mongolia/03/2009	2009	CA09		0.149981	-0.169289
EPI274537|A/Athens/INS353/2009	2009	CA09		0.159624	0.00630542
EPI274553|A/Athens/INS355/2009	2009	CA09	K	0.220714	0.0571246																						R
EPI274561|A/Athens/INS357/2009	2009	CA09		0.135138	0.0515388
EPI274801|A/Frankfurt/INS301/2009	2009	CA09		0.074572	-0.00767122
EPI274825|A/Guam/NHRC0008/2009	2009	CA09		0.0563104	0.0553579
EPI274849|A/Guam/NHRC0011/2009	2009	CA09		0.135138	0.0515388																																			Y
EPI274873|A/Guam/NHRC0014/2009	2009	CA09		0.120408	0.0786135
EPI274881|A/Guam/NHRC0015/2009	2009	CA09		0.0563104	0.0553579																																											Q
EPI274913|A/Guam/NHRC0019/2009	2009	CA09		0.13111	0.0133224
EPI274953|A/Guam/NHRC0024/2009	2009	CA09		0.0563104	0.0553579
EPI274969|A/Guam/NHRC0026/2009	2009	CA09		0.135138	0.0515388
EPI274977|A/Guam/NHRC0027/2009	2009	CA09		0.0563104	0.0553579
EPI275009|A/Madrid/INS296/2009	2009	CA09		0.483558	0.30261
EPI275017|A/Madrid/INS298/2009	2009	CA09		0.135138	0.0515388
EPI275025|A/Madrid/INS299/2009	2009	CA09		0.135138	0.0515388
EPI275057|A/Managua/4943.09/2009	2009	CA09		0.0826861	-0.00952561																																I
EPI275097|A/Munich/INS363/2009	2009	CA09		0.185639	0.0592811
EPI275121|A/Vienna/INS366/2009	2009	CA09		0.274506	0.151967
EPI276266|A/ENG/93740004/2009	2009	CA09		0.135138	0.0515388																			L
EPI276274|A/ENG/93820003/2009	2009	CA09		0.135138	0.0515388
EPI276289|A/ENG/93900113/2009	2009	CA09		0.135138	0.0515388
EPI276297|A/ENG/706/2009	2009	CA09		0.274506	0.151967
EPI276299|A/ENG/708/2009	2009	CA09		0.135138	0.0515388
EPI276304|A/ENG/712/2009	2009	CA09		0.135138	0.0515388																					K
EPI276306|A/ENG/714/2009	2009	CA09		0.135138	0.0515388
EPI276307|A/ENG/94020500/2009	2009	CA09		0.135138	0.0515388
EPI276308|A/ENG/1009/2009	2009	CA09		0.135138	0.0515388
EPI276309|A/ENG/989/2009	2009	CA09		0.172301	0.166674
EPI276310|A/ENG/715/2009	2009	CA09		0.135138	0.0515388
EPI276312|A/ENG/94060040/2009	2009	CA09		0.135138	0.0515388
EPI276315|A/ENG/718/2009	2009	CA09		0.135138	0.0515388
EPI276318|A/ENG/94080026/2009	2009	CA09		0.135138	0.0515388
EPI276321|A/ENG/94080379/2009	2009	CA09		0.135138	0.0515388
EPI276323|A/ENG/1011/2009	2009	CA09		0.135138	0.0515388
EPI276332|A/ENG/1018/2009	2009	CA09		0.291723	0.0993759
EPI276333|A/ENG/94120625/2009	2009	CA09		0.135138	0.0515388
EPI276337|A/ENG/1023/2009	2009	CA09		0.135138	0.0515388
EPI276340|A/ENG/94160072/2009	2009	CA09		0.135138	0.0515388
EPI276343|A/SC/94160459/2009	2009	CA09		0.135138	0.0515388																																							R
EPI276348|A/SC/89/2009	2009	CA09		0.185639	0.0592811
EPI276349|A/SC/94180012/2009	2009	CA09		0.135138	0.0515388																																I
EPI276354|A/ENG/733/2009	2009	CA09		0.16254	0.0880494
EPI276357|A/ENG/731/2009	2009	CA09		0.135138	0.0515388
EPI276364|A/ENG/736/2009	2009	CA09		0.135138	0.0515388
EPI276371|A/SC/33/2009	2009	CA09		0.147391	0.0773405																																I
EPI276375|A/ENG/747/2009	2009	CA09		0.274506	0.151967
EPI276376|A/ENG/746/2009	2009	CA09		0.135138	0.0515388
EPI276377|A/ENG/756/2009	2009	CA09		0.135138	0.0515388
EPI276380|A/SC/34/2009	2009	CA09		0.135138	0.0515388
EPI276381|A/SC/94280017/2009	2009	CA09		0.135138	0.0515388
EPI276385|A/ENG/1073/2009	2009	CA09		0.135138	0.0515388					V
EPI276392|A/ENG/1081/2009	2009	CA09		0.135138	0.0515388																					K											I
EPI276393|A/ENG/749/2009	2009	CA09		0.135138	0.0515388
EPI276395|A/ENG/743/2009	2009	CA09		-0.202566	-0.211841
EPI276401|A/ENG/764/2009	2009	CA09		0.135138	0.0515388
EPI276405|A/ENG/748/2009	2009	CA09		0.135138	0.0515388
EPI276411|A/ENG/761/2009	2009	CA09		0.135138	0.0515388
EPI276412|A/ENG/758/2009	2009	CA09		0.17766	0.0661186																																I
EPI276414|A/ENG/94340816/2009	2009	CA09		0.135138	0.0515388																																I
EPI276415|A/ENG/796/2009	2009	CA09		0.135138	0.0515388
EPI276417|A/ENG/766/2009	2009	CA09		0.274506	0.151967																						E
EPI276418|A/ENG/94360008/2009	2009	CA09		0.151522	-0.0397055
EPI276423|A/SC/39/2009	2009	CA09		0.274506	0.151967
EPI276425|A/ENG/94380515/2009	2009	CA09		0.0654066	-0.137721																																I
EPI276428|A/ENG/94400248/2009	2009	CA09		0.243248	0.00250229
EPI276432|A/SC/94420090/2009	2009	CA09		0.135138	0.0515388
EPI276433|A/SC/94420091/2009	2009	CA09		0.135138	0.0515388
EPI276435|A/ENG/94420095/2009	2009	CA09		0.274506	0.151967
EPI276437|A/ENG/813/2009	2009	CA09		0.137465	0.0473459
EPI276441|A/ENG/795/2009	2009	CA09		0.135138	0.0515388
EPI276444|A/ENG/825/2009	2009	CA09		0.135138	0.0515388
EPI276449|A/ENG/812/2009	2009	CA09		0.12828	-0.0230674
EPI276453|A/ENG/832/2009	2009	CA09		0.135138	0.0515388
EPI276454|A/ENG/837/2009	2009	CA09		0.135138	0.0515388
EPI276458|A/SC/51/2009	2009	CA09		0.185639	0.0592811
EPI276460|A/SC/55/2009	2009	CA09		0.135138	0.0515388
EPI276464|A/SC/61/2009	2009	CA09		0.135138	0.0515388
EPI276467|A/SC/64/2009	2009	CA09		0.123267	0.0577211
EPI276473|A/ENG/94700028/2009	2009	CA09		0.0677553	0.070732
EPI276475|A/ENG/94720050/2009	2009	CA09		0.274506	0.151967
EPI276476|A/ENG/94720080/2009	2009	CA09		0.135138	0.0515388																			L
EPI276484|A/ENG/94760192/2009	2009	CA09		0.135138	0.0515388																			L
EPI276488|A/ENG/879/2009	2009	CA09		0.123267	0.0577211
EPI276489|A/ENG/851/2009	2009	CA09		0.135138	0.0515388
EPI276490|A/ENG/852/2009	2009	CA09		0.135138	0.0515388
EPI276491|A/SC/79/2009	2009	CA09		0.287143	0.145934
EPI276495|A/SC/76/2009	2009	CA09		0.135138	0.0515388
EPI276496|A/ENG/885/2009	2009	CA09		0.135138	0.0515388
EPI276497|A/ENG/886/2009	2009	CA09		0.135138	0.0515388
EPI276498|A/ENG/880/2009	2009	CA09		0.12828	-0.0230674
EPI276500|A/ENG/94840077/2009	2009	CA09		0.135138	0.0515388
EPI276501|A/ENG/863/2009	2009	CA09		0.135138	0.0515388																																I
EPI276511|A/ENG/94560148/2009	2009	CA09		0.342015	0.316343
EPI276512|A/ENG/94700035/2009	2009	CA09		0.135138	0.0515388
EPI276513|A/ENG/94720043/2009	2009	CA09		0.135138	0.0515388																																I
EPI276521|A/ENG/94800108/2009	2009	CA09		0.185639	0.0592811
EPI276522|A/ENG/887/2009	2009	CA09		0.135138	0.0515388
EPI276523|A/ENG/903/2009	2009	CA09		0.135138	0.0515388
EPI276524|A/ENG/94840759/2009	2009	CA09		0.103881	-0.0595203
EPI276525|A/ENG/94840760/2009	2009	CA09		0.135138	0.0515388
EPI276526|A/ENG/94840765/2009	2009	CA09		0.135138	0.0515388																																					Y
EPI276527|A/ENG/900/2009	2009	CA09		0.135138	0.0515388
EPI276529|A/ENG/864/2009	2009	CA09		0.135138	0.0515388					T
EPI276532|A/ENG/901/2009	2009	CA09		0.134344	0.0441914
EPI276533|A/ENG/865/2009	2009	CA09		0.274506	0.151967
EPI276542|A/ENG/925/2009	2009	CA09		0.274506	0.151967
EPI276544|A/ENG/918/2009	2009	CA09		0.074572	-0.00767122																																I
EPI276545|A/ENG/919/2009	2009	CA09		0.274506	0.151967																																				M
EPI276548|A/ENG/921/2009	2009	CA09		0.156677	0.147023
EPI276549|A/SC/98/2009	2009	CA09		0.177482	0.0425701
EPI276557|A/ENG/95100060/2009	2009	CA09		0.349131	0.0669103
EPI276561|A/ENG/1051/2009	2009	CA09		0.074572	-0.00767122																																I
EPI276563|A/ENG/1054/2009	2009	CA09		0.274506	0.151967
EPI276566|A/ENG/1053/2009	2009	CA09		0.135138	0.0515388
EPI276572|A/ENG/1056/2009	2009	CA09		0.135138	0.0515388																																							E
EPI276577|A/ENG/95340029/2009	2009	CA09		0.135138	0.0515388																																						S
EPI276581|A/ENG/937/2009	2009	CA09		0.135138	0.0515388
EPI276582|A/ENG/909/2009	2009	CA09		0.148953	0.105305
EPI276583|A/ENG/908/2009	2009	CA09		0.177787	0.0703951
EPI276585|A/ENG/888/2009	2009	CA09		0.135138	0.0515388
EPI276586|A/ENG/912/2009	2009	CA09		0.803728	0.468025
EPI277042|A/Singapore/478/2009	2009	CA09		0.134662	0.0471304
EPI277292|A/Bochum/INS375/2009	2009	CA09		0.135138	0.0515388
EPI277389|A/Madrid/INS407/2009	2009	CA09		0.135138	0.0515388
EPI277509|A/Tessenderlo/INS380/2009	2009	CA09		0.135138	0.0515388																I
EPI278382|A/Ghana/FS-1926/2009	2009	CA09		0.135138	0.0515388
EPI278386|A/Ghana/FS-1981/2009	2009	CA09		0.135138	0.0515388
EPI278499|A/Kosova/867/2009	2009	CA09		0.156677	0.147023
EPI278502|A/Kosova/876/2009	2009	CA09		0.135138	0.0515388																																			G
EPI278526|A/Palencia/42/2009	2009	CA09		0.274506	0.151967
EPI278538|A/Georgia/4843/2009	2009	CA09		0.135138	0.0515388
EPI278540|A/Georgia/4656/2009	2009	CA09		0.147775	0.0455058																																			N
EPI278542|A/Georgia/4282/2009	2009	CA09		0.135138	0.0515388
EPI278544|A/Georgia/3828/2009	2009	CA09		0.135138	0.0515388
EPI278546|A/Georgia/1842/2009	2009	CA09		0.196777	0.138953																															D
EPI278550|A/Georgia/4032/2009	2009	CA09		0.243248	0.00250229
EPI278562|A/Slovakia/37/2009	2009	CA09		0.274506	0.151967
EPI278564|A/Slovakia/838/2009	2009	CA09		0.135138	0.0515388
EPI278568|A/Slovakia/246/2009	2009	CA09		0.135138	0.0515388
EPI278570|A/Algeria/G350/2009	2009	CA09		0.274506	0.151967
EPI280332|A/Tennessee/21/2009	2009	CA09		0.132477	-0.0416866
EPI281052|A/Korea/CJ09/2009	2009	CA09		0.0563104	0.0553579
EPI281053|A/Korea/CJ15/2009	2009	CA09		0.0563104	0.0553579
EPI281060|A/Korea/CJ112/2009	2009	CA09		0.0563104	0.0553579
EPI283296|A/Jinhua/01/2009	2009	CA09		0.216276	0.140866
EPI290935|A/Gdansk/037/2009	2009	CA09		0.135138	0.0515388	G
EPI292159|A/Finland/571/2009	2009	CA09	S	0.0563786	-0.0721219																														F
EPI292168|A/Finland/583/2009	2009	CA09		0.135138	0.0515388
EPI292172|A/Finland/593/2009	2009	CA09		0.074572	-0.00767122																																					N
EPI292186|A/Finland/607/2009	2009	CA09		0.135138	0.0515388
EPI292196|A/Finland/618/2009	2009	CA09		0.185639	0.0592811
EPI292206|A/Finland/628/2009	2009	CA09		0.135138	0.0515388
EPI292208|A/Finland/630/2009	2009	CA09		0.135138	0.0515388
EPI292209|A/Finland/631/2009	2009	CA09		0.165328	0.0256382
EPI292213|A/Finland/635/2009	2009	CA09		0.0605265	0.161975
EPI292220|A/Finland/646/2009	2009	CA09		0.0563104	0.0553579																I
EPI292224|A/Finland/652/2009	2009	CA09		0.0605265	0.161975
EPI292227|A/Finland/655/2009	2009	CA09		0.135138	0.0515388
EPI292233|A/Finland/661/2009	2009	CA09		0.135138	0.0515388
EPI292236|A/Finland/664/2009	2009	CA09		0.135138	0.0515388
EPI292238|A/Finland/666/2009	2009	CA09		0.135138	0.0515388
EPI292240|A/Finland/668/2009	2009	CA09		0.135138	0.0515388
EPI292250|A/Finland/682/2009	2009	CA09		0.223558	0.272459
EPI292254|A/Finland/686/2009	2009	CA09		0.135138	0.0515388
EPI292255|A/Finland/687/2009	2009	CA09		0.135138	0.0515388
EPI292258|A/Finland/690/2009	2009	CA09		0.135138	0.0515388
EPI292260|A/Finland/692/2009	2009	CA09		0.135138	0.0515388
EPI292261|A/Finland/693/2009	2009	CA09		0.135138	0.0515388
EPI292262|A/Finland/694/2009	2009	CA09	K	0.128055	-0.00454429
EPI292264|A/Finland/696/2009	2009	CA09		0.135138	0.0515388
EPI292266|A/Finland/698/2009	2009	CA09		0.135138	0.0515388
EPI292268|A/Finland/700/2009	2009	CA09		0.135138	0.0515388																																							E
EPI295465|A/Kyrgyzstan/45/2009	2009	CA09		0.197772	0.0706737
EPI295597|A/Austria/527511/2009	2009	CA09		0.135138	0.0515388
EPI295599|A/Austria/532579/2009	2009	CA09		0.135138	0.0515388
EPI297067|A/Jiangsu/S61/2009	2009	CA09		0.676463	0.547282
EPI297068|A/Jiangsu/S62/2009	2009	CA09		0.619927	0.50233
EPI297088|A/Sendai/TU373/2009	2009	CA09		0.0563104	0.0553579
EPI297090|A/Sendai/TU377/2009	2009	CA09		0.0563104	0.0553579
EPI297092|A/Sendai/TU380/2009	2009	CA09		0.0563104	0.0553579
EPI297094|A/Sendai/TU385/2009	2009	CA09		0.0881305	0.0926954				S
EPI297097|A/Sendai/TU392/2009	2009	CA09		0.135138	0.0515388
EPI297098|A/Sendai/TU393/2009	2009	CA09		0.135138	0.0515388
EPI297101|A/Sendai/TU396/2009	2009	CA09		0.15925	0.061313
EPI297106|A/Sendai/TU402/2009	2009	CA09		0.123267	0.0577211
EPI297107|A/Sendai/TU406/2009	2009	CA09		0.135138	0.0515388																																							E
EPI297112|A/Sendai/TU413/2009	2009	CA09		0.0563104	0.0553579
EPI297115|A/Sendai/TU416/2009	2009	CA09		0.135138	0.0515388																																							E
EPI297117|A/Sendai/TU418/2009	2009	CA09		0.274506	0.151967
EPI297118|A/Sendai/TU420/2009	2009	CA09		0.123267	0.0577211
EPI297120|A/Sendai/TU428/2009	2009	CA09		0.135138	0.0515388
EPI297121|A/Sendai/TU429/2009	2009	CA09		0.135138	0.0515388	A																		L
EPI297126|A/Sendai/TU436/2009	2009	CA09		0.0563104	0.0553579
EPI297127|A/Sendai/TU437/2009	2009	CA09		0.135138	0.0515388
EPI297130|A/Sendai/TU440/2009	2009	CA09		0.0563104	0.0553579
EPI297131|A/Sendai/TU441/2009	2009	CA09		0.0563104	0.0553579
EPI297133|A/Sendai/TU447/2009	2009	CA09		0.0563104	0.0553579
EPI297134|A/Sendai/TU444/2009	2009	CA09		0.0563104	0.0553579																						R
EPI297143|A/Sendai/TU458/2009	2009	CA09		0.177787	0.0703951
EPI297144|A/Sendai/TU459/2009	2009	CA09		0.135138	0.0515388
EPI297147|A/Sendai/TU462/2009	2009	CA09		0.135138	0.0515388
EPI297148|A/Sendai/TU464/2009	2009	CA09		0.123267	0.0577211
EPI297149|A/Sendai/TU463/2009	2009	CA09		0.123267	0.0577211
EPI297151|A/Sendai/TU467/2009	2009	CA09		0.135138	0.0515388
EPI297154|A/Sendai/TU476/2009	2009	CA09		-0.0673349	-0.155923
EPI297156|A/Sendai/TU481/2009	2009	CA09		0.135138	0.0515388
EPI297161|A/Sendai/TU496/2009	2009	CA09		0.0631584	0.109124
EPI297163|A/Sendai/TU498/2009	2009	CA09		0.0563104	0.0553579
EPI297166|A/Sendai/TU512/2009	2009	CA09		0.177787	0.0703951
EPI297167|A/Sendai/TU514/2009	2009	CA09		0.135138	0.0515388
EPI297173|A/Sendai/TU531/2009	2009	CA09		0.0563104	0.0553579																						R
EPI297174|A/Sendai/TU533/2009	2009	CA09		0.0567825	0.0631394
EPI297175|A/Sendai/TU538/2009	2009	CA09		0.15651	0.0450164
EPI297177|A/Sendai/TU563/2009	2009	CA09		0.0642992	0.0602175
EPI297179|A/Sendai/TU565/2009	2009	CA09		0.0631584	0.109124
EPI297181|A/Sendai/TU589/2009	2009	CA09		0.0631584	0.109124
EPI297183|A/Sendai/TU582/2009	2009	CA09		0.135138	0.0515388
EPI297185|A/Sendai/TU587/2009	2009	CA09		0.135138	0.0515388
EPI297188|A/Sendai/TU613/2009	2009	CA09		0.0563104	0.0553579
EPI297189|A/Sendai/TU615/2009	2009	CA09		0.135138	0.0515388
EPI297191|A/Sendai/TU617/2009	2009	CA09		0.106656	0.164342
EPI297194|A/Sendai/TU620/2009	2009	CA09		-0.011072	0.0706074
EPI297195|A/Sendai/TU622/2009	2009	CA09		0.136479	0.0250984
EPI297196|A/Sendai/TU628/2009	2009	CA09		0.0563104	0.0553579																						R
EPI297201|A/Sendai/TU1006/2009	2009	CA09		0.0563104	0.0553579
EPI297223|A/Kobe/9154/2009	2009	CA09		0.074572	-0.00767122
EPI297277|A/Kobe/91571/2009	2009	CA09		0.135138	0.0515388
EPI297292|A/Kobe/91615/2009	2009	CA09		0.135138	0.0515388
EPI297337|A/Kobe/91873/2009	2009	CA09		0.189942	0.12456
EPI301411|A/Finland/694/2009	2009	CA09	K	0.123194	-0.126508
EPI307219|A/Hong_Kong/415742M/2009	2009	CA09		0.391969	0.275091
EPI307225|A/Hong_Kong/415742/2009	2009	CA09		0.0865394	0.0878126
EPI307256|A/Taiwan/6663/2009	2009	CA09		0.123708	-0.0728049
EPI307258|A/Taiwan/7855/2009	2009	CA09		0.200082	0.0723306
EPI307260|A/Taiwan/7336/2009	2009	CA09		0.135138	0.0515388									T
EPI307261|A/Taiwan/2202/2009	2009	CA09		0.074572	-0.00767122
EPI307263|A/Taiwan/2253/2009	2009	CA09		0.074572	-0.00767122
EPI307264|A/Taiwan/7949/2009	2009	CA09		0.123708	-0.0728049
EPI307265|A/Taiwan/2342/2009	2009	CA09		0.135138	0.0515388
EPI313114|A/Beijing/16/2009	2009	CA09		0.074572	-0.00767122
EPI313288|A/Lyon/47.431/2009	2009	CA09		0.074572	-0.00767122																																I
EPI313291|A/Lyon/47.942/2009	2009	CA09		0.135138	0.0515388																														A
EPI313317|A/StEtienne/1691/2009	2009	CA09		0.380001	0.179607																																I
EPI315679|A/Korea/NAP-1/2009	2009	CA09		0.483667	0.202564
EPI316932|A/Morocco/11/2009	2009	CA09		0.135138	0.0515388
EPI316984|A/Astana/S4/2009	2009	CA09		0.272677	0.151836
EPI317089|A/Bethesda/NIH106-D14/2009	2009	CA09		0.135138	0.0515388
EPI317132|A/Morocco/893/2009	2009	CA09		0.135138	0.0515388
EPI317145|A/Morocco/608/2009	2009	CA09		0.135138	0.0515388
EPI317148|A/Morocco/671/2009	2009	CA09		0.135138	0.0515388
EPI317157|A/Morocco/889/2009	2009	CA09		0.138634	0.0664479
EPI317171|A/Morocco/344/2009	2009	CA09		0.135138	0.0515388
EPI317174|A/Morocco/93/2009	2009	CA09		0.135138	0.0515388
EPI320442|A/Changchun/01/2009	2009	CA09		0.240306	0.157836
EPI323458|A/England/313/2009	2009	CA09		0.074572	-0.00767122
EPI323522|A/England/365/2009	2009	CA09		0.074572	-0.00767122																			L
EPI323562|A/Ireland/2/2009	2009	CA09		0.00170379	0.0487723
EPI323627|A/England/876/2009	2009	CA09		0.137465	0.0473459
EPI323679|A/England/H094220579/2009	2009	CA09		0.135138	0.0515388
EPI323699|A/England/798/2009	2009	CA09		0.274506	0.151967
EPI323711|A/England/H093780041/2009	2009	CA09		0.274506	0.151967
EPI331000|A/Austria/528998/2009	2009	CA09		0.135138	0.0515388
EPI334743|A/Aichi/324/2009	2009	CA09		0.139689	0.0557048
EPI334810|A/Aichi/1250/2009	2009	CA09		0.0790257	0.0881756
EPI334814|A/Aichi/1252/2009	2009	CA09	D	0.131596	0.0234973
EPI334816|A/Aichi/1253/2009	2009	CA09		0.135138	0.0515388
EPI334818|A/Aichi/1254/2009	2009	CA09		0.150519	0.0753941
EPI334820|A/Aichi/1576/2009	2009	CA09		0.0563104	0.0553579
EPI335470|A/Sao_Paulo/91768/2009	2009	CA09		0.167802	0.0765654
EPI335472|A/Sao_Paulo/90572/2009	2009	CA09		0.147391	0.0773405
EPI335475|A/Sao_Paulo/82668/2009	2009	CA09		0.074572	-0.00767122
EPI335480|A/Sao_Paulo/71003/2009	2009	CA09		0.135138	0.0515388																																						D
EPI335485|A/Sao_Paulo/70346/2009	2009	CA09		0.135138	0.0515388
EPI335486|A/Sao_Paulo/70333/2009	2009	CA09		0.175179	0.0717032
EPI335488|A/Sao_Paulo/70311/2009	2009	CA09		0.235264	0.201334
EPI335496|A/Goias/69866/2009	2009	CA09		0.483558	0.30261																																											R
EPI335497|A/Goias/69862/2009	2009	CA09		0.50493	0.296088
EPI335498|A/Piaui/69692/2009	2009	CA09		0.135138	0.0515388
EPI335501|A/Sao_Paulo/68417/2009	2009	CA09		0.152197	0.0590813
EPI335509|A/Sao_Paulo/60208/2009	2009	CA09		0.483558	0.30261
EPI335511|A/Sao_Paulo/59118/2009	2009	CA09		0.216008	0.312488
EPI335513|A/Sao_Paulo/54026/2009	2009	CA09		0.135138	0.0515388
EPI335521|A/Sao_Paulo/51533/2009	2009	CA09		0.135138	0.0515388
EPI336249|A/England/860/2009	2009	CA09		0.135138	0.0515388																															B
EPI336291|A/England/94720002/2009	2009	CA09		0.194577	0.137587
EPI336346|A/England/94400003/2009	2009	CA09		0.610929	0.399533
EPI336412|A/England/94200009/2009	2009	CA09		0.391148	0.279058
EPI336591|A/England/688/2009	2009	CA09		0.129915	0.113216
EPI336600|A/England/687/2009	2009	CA09		0.0791793	0.134366
EPI336770|A/Assam/2220/2009	2009	CA09		0.185639	0.0592811
EPI341931|A/Taizhou/09/2009	2009	CA09		0.69353	0.491456
EPI347017|A/Utah/57/2009	2009	CA09		0.135138	0.0515388	N				V
EPI347045|A/Ethiopia/10/2009	2009	CA09		0.135138	0.0515388
EPI347053|A/Ontario/RV3226/2009	2009	CA09	Q	0.157343	0.0535031
EPI347945|A/Shenzhen/A3/2009	2009	CA09		0.240306	0.157836
EPI347960|A/Shenzhen/1646/2009	2009	CA09		0.240306	0.157836
EPI347961|A/Shenzhen/1658/2009	2009	CA09		0.135138	0.0515388
EPI347968|A/Shenzhen/1266/2009	2009	CA09		0.135138	0.0515388
EPI347969|A/Shenzhen/1323/2009	2009	CA09		0.135138	0.0515388
EPI347970|A/Shenzhen/1347/2009	2009	CA09		0.135138	0.0515388
EPI347975|A/Shenzhen/1548/2009	2009	CA09		0.129915	0.113216
EPI347978|A/Shenzhen/1594/2009	2009	CA09		0.135138	0.0515388
EPI347980|A/Shenzhen/980/2009	2009	CA09		0.135138	0.0515388
EPI347989|A/Shenzhen/899/2009	2009	CA09		0.274506	0.151967
EPI347990|A/Shenzhen/921/2009	2009	CA09		0.240306	0.157836
EPI347997|A/Shenzhen/47-SZCDC/2009	2009	CA09		0.135138	0.0515388
EPI348001|A/Shenzhen/29/2009	2009	CA09		0.240306	0.157836
EPI348003|A/Shenzhen/33/2009	2009	CA09		0.342015	0.316343																																					N
EPI348016|A/Shenzhen/3/2009	2009	CA09		0.135138	0.0515388
EPI348017|A/Shenzhen/5/2009	2009	CA09		0.135138	0.0515388
EPI348089|A/Shenzhen/1430/2009	2009	CA09		0.135138	0.0515388
EPI348090|A/Shenzhen/1441/2009	2009	CA09		0.129915	0.113216
EPI348091|A/Shenzhen/1500/2009	2009	CA09		0.303333	0.130534
EPI348095|A/Shenzhen/1617/2009	2009	CA09		1.15087	0.311826
EPI348100|A/Shenzhen/1009/2009	2009	CA09		0.16577	0.116043
EPI348102|A/Shenzhen/1060/2009	2009	CA09		1.27044	0.151826
EPI348103|A/Shenzhen/1138/2009	2009	CA09		0.303333	0.130534
EPI348112|A/Shenzhen/44-SZCDC/2009	2009	CA09	K	0.237632	0.144896
EPI348114|A/Shenzhen/48-SZCDC/2009	2009	CA09		0.0636813	0.056907
EPI348115|A/Shenzhen/50/2009	2009	CA09		1.27044	0.151826
EPI348123|A/Shenzhen/24/2009	2009	CA09		0.135138	0.0515388
EPI348126|A/Shenzhen/30-SZCDC/2009	2009	CA09		0.129767	0.00058365
EPI348128|A/Shenzhen/34/2009	2009	CA09		0.349131	0.0669103
EPI348142|A/Shenzhen/20/2009	2009	CA09		0.129859	0.0531901
EPI349517|A/Taiwan/937/2009	2009	CA09		-0.202566	-0.211841
EPI349522|A/Taiwan/7418/2009	2009	CA09		-0.202566	-0.211841																						R
EPI349523|A/Taiwan/6200/2009	2009	CA09		0.148953	0.105305
EPI349524|A/Taiwan/7873/2009	2009	CA09		0.135138	0.0515388
EPI349526|A/Taiwan/11706/2009	2009	CA09		0.00170379	0.0487723
EPI349527|A/Taiwan/1017/2009	2009	CA09		0.883292	0.115273																																							R
EPI350282|A/Helsinki/P14/2009	2009	CA09		0.135138	0.0515388
EPI350298|A/Helsinki/P18/2009	2009	CA09		0.391638	0.191806
EPI350325|A/Zhejiang/X1/2009	2009	CA09		0.240306	0.157836
EPI350339|A/Hubei/100/2009	2009	CA09		0.240306	0.157836
EPI350352|A/Zhejiang/X2/2009	2009	CA09		0.135138	0.0515388
EPI350435|A/Zhejiang/4/2009	2009	CA09		0.129767	0.00058365
EPI350452|A/Shenzhen/40/2009	2009	CA09		0.150519	0.0753941
EPI350459|A/Shenzhen/42/2009	2009	CA09		0.135138	0.0515388
EPI350993|A/Zhejiang/7/2009	2009	CA09		0.240306	0.157836
EPI351006|A/Hubei/73/2009	2009	CA09		0.559717	0.578333
EPI351022|A/Hubei/75/2009	2009	CA09		0.259295	0.151307																							K
EPI351030|A/Hubei/76/2009	2009	CA09		0.245099	0.15669
EPI351037|A/Zhejiang/77/2009	2009	CA09		0.135138	0.0515388
EPI351051|A/Zhejiang/79/2009	2009	CA09		0.417305	0.33381
EPI351058|A/Zhejiang/8/2009	2009	CA09		0.135138	0.0515388
EPI351064|A/Zhejiang/80/2009	2009	CA09		0.240306	0.157836
EPI351072|A/Zhejiang/81/2009	2009	CA09		0.240306	0.157836
EPI351080|A/Zhejiang/82/2009	2009	CA09		0.240306	0.157836
EPI351089|A/Zhejiang/83/2009	2009	CA09		0.135138	0.0515388
EPI351105|A/Zhejiang/85/2009	2009	CA09		0.135138	0.0515388
EPI351112|A/Zhejiang/86/2009	2009	CA09		0.135138	0.0515388																												Q
EPI351132|A/Zhejiang/88/2009	2009	CA09		0.240306	0.157836
EPI351145|A/Zhejiang/90/2009	2009	CA09		0.240306	0.157836
EPI351165|A/Zhejiang/93/2009	2009	CA09		0.135138	0.0515388
EPI351171|A/Zhejiang/94/2009	2009	CA09		0.267705	0.175818
EPI351177|A/Zhejiang/95/2009	2009	CA09		0.240306	0.157836
EPI351184|A/Zhejiang/96/2009	2009	CA09		0.135138	0.0515388
EPI351191|A/Zhejiang/97/2009	2009	CA09		0.273522	0.370118
EPI353735|A/Hangzhou/3/2009	2009	CA09		0.240306	0.157836
EPI353736|A/Hangzhou/4/2009	2009	CA09		0.240306	0.157836
EPI353737|A/Hangzhou/1693/2009	2009	CA09		0.240306	0.157836																																				E
EPI353738|A/Hangzhou/1708/2009	2009	CA09		0.183821	0.105135																															D
EPI353740|A/Hangzhou/1715/2009	2009	CA09		0.240306	0.157836
EPI353741|A/Hangzhou/1717/2009	2009	CA09		0.240306	0.157836
EPI353744|A/Hangzhou/1724/2009	2009	CA09		0.240306	0.157836
EPI353746|A/Hangzhou/1733/2009	2009	CA09		0.240306	0.157836
EPI353747|A/Hangzhou/1748/2009	2009	CA09		0.301945	0.245249
EPI355217|A/Pakistan/81/2009	2009	CA09		0.344586	0.222467
EPI355228|A/Pakistan/154/2009	2009	CA09		0.131391	0.0932928																																I
EPI360086|A/Tianjinjinnan/SWL4141/2009	2009	CA09		0.147775	0.0455058
EPI360092|A/Tianjinhongqiao/SWL172/2009	2009	CA09		0.135138	0.0515388
EPI382089|A/Gunma/267/2009	2009	CA09		0.135138	0.0515388
EPI382097|A/Gunma/287/2009	2009	CA09		0.135138	0.0515388
EPI382175|A/Yamaguchi/247/2009	2009	CA09		0.274506	0.151967
EPI443017|A/Kisumu/56/2009	2009	CA09		0.074572	-0.00767122																																					P
EPI443067|A/Kisumu/61/2009	2009	CA09		0.074572	-0.00767122													A
EPI443120|A/Nairobi/64/2009	2009	CA09		0.135138	0.0515388																																					P
EPI443159|A/Garissa/78/2009	2009	CA09		0.135138	0.0515388											Y																										P
EPI443169|A/Keiyo/96/2009	2009	CA09		0.135138	0.0515388
EPI443176|A/Nairobi/58/2009	2009	CA09		0.135138	0.0515388																																					P
EPI443184|A/Nairobi/59/2009	2009	CA09		0.135138	0.0515388				W
EPI443198|A/Eldoret/119/2009	2009	CA09		0.135138	0.0515388																																					P
EPI443233|A/Kitale/531/2009	2009	CA09		0.135138	0.0515388																																					P
EPI443241|A/Kitale/532/2009	2009	CA09		0.123267	0.0577211
EPI443263|A/Trans-Nzoia/168/2009	2009	CA09		0.123267	0.0577211
EPI443271|A/Mombasa/179/2009	2009	CA09		0.123267	0.0577211																								I
EPI446020|A/Nairobi/37/2009	2009	CA09		0.230413	0.158952																	E
EPI446043|A/Kisii/143/2009	2009	CA09		0.135138	0.0515388				W
EPI446050|A/Kisii/115/2009	2009	CA09		0.123267	0.0577211
EPI446078|A/Nairobi/16/2009	2009	CA09		0.135138	0.0515388																																					P
EPI471156|A/Zhejiang/89w/2009	2009	CA09		0.588608	0.407539																							K
EPI485961|A/Minas_Gerais/490/2009	2009	CA09		0.135138	0.0515388
EPI500665|A/Portugal/01/2009	2009	CA09		-0.591146	-0.474595
EPI500669|A/Portugal/03/2009	2009	CA09		0.135138	0.0515388
EPI500675|A/Portugal/06/2009	2009	CA09		0.229089	0.0802411																			L
EPI500677|A/Portugal/07/2009	2009	CA09		0.135138	0.0515388
EPI500698|A/Portugal/18/2009	2009	CA09		0.279561	0.149554
EPI500718|A/Portugal/41/2009	2009	CA09		0.135138	0.0515388																																				E
EPI500733|A/Portugal/64/2009	2009	CA09		0.074572	-0.00767122
EPI500747|A/Portugal/101/2009	2009	CA09		0.074572	-0.00767122
EPI500749|A/Portugal/114/2009	2009	CA09		0.274506	0.151967
EPI503812|A/Georgia/26/2009	2009	CA09		0.135138	0.0515388
EPI516528|A/California/07/2009	2009	CA09		0.074572	-0.00767122
EPI535778|A/Paris/3706/2009	2009	CA09		0.274506	0.151967
EPI535786|A/Paris/5121/2009	2009	CA09		0.135138	0.0515388
EPI535802|A/Haute_Normandie/5267/2009	2009	CA09		0.274506	0.151967
EPI535826|A/Centre/5461/2009	2009	CA09		0.0926819	0.0151233																																I
EPI535850|A/Lorraine/5510/2009	2009	CA09		0.074572	-0.00767122																																I
EPI535866|A/Paris/6069/2009	2009	CA09		0.135138	0.0515388
EPI535874|A/Paris/6074/2009	2009	CA09		0.135138	0.0515388
EPI535906|A/Bretagne/7639/2009	2009	CA09		0.274506	0.151967
EPI535914|A/Franche_Comte/7661/2009	2009	CA09		0.0791793	0.134366																																I
EPI535946|A/Paris/1427/2009	2009	CA09		0.119429	-0.053393																																I
EPI576224|A/Baden-Wuerttemberg/487/2009	2009	CA09		0.483558	0.30261
EPI576244|A/Bayern/150/2009	2009	CA09		0.0677553	0.070732
EPI576247|A/Baden-Wuerttemberg/502/2009	2009	CA09		0.274506	0.151967
EPI588364|A/Parana/7450/2009	2009	CA09	D	0.131596	0.0234973	Y
EPI588394|A/Rio_de_Janeiro/5109/2009	2009	CA09		0.147689	0.0791991
EPI588397|A/Rio_de_Janeiro/7131/2009	2009	CA09		0.380001	0.179607
EPI598878|A/Bangkok/SIMI501/2009	2009	CA09		0.074572	-0.00767122
EPI657987|A/Nordrhein-Westfalen/173/2009	2009	CA09		0.483558	0.30261
EPI673024|A/Maputo/57/2009	2009	CA09		0.074572	-0.00767122
EPI692974|A/Rhodes_Island.GR/9916/2009	2009	CA09		0.135138	0.0515388
EPI693075|A/Athens.GR/761/2009	2009	CA09		0.135138	0.0515388
EPI728458|A/Maputo/57/2009	2009	CA09		0.387407	0.247884
EPI728459|A/Maputo/57/2009	2009	CA09		0.387407	0.247884
EPI755728|A/Athens.GR/924/2009	2009	CA09		0.135138	0.0515388
EPI755733|A/Crete_Island.GR/3809/2009	2009	CA09		0.135138	0.0515388
EPI755736|A/Athens.GR/7991/2009	2009	CA09		0.274506	0.151967
EPI755738|A/Athens.GR/8398/2009	2009	CA09		0.134303	0.063957
EPI755739|A/Athens.GR/10043/2009	2009	CA09		0.167674	0.0438495
EPI768934|A/California/SWL7/2009	2009	CA09		0.0865394	0.0878126
EPI899318|A/Indonesia/NIHRD0239/2009	2009	CA09		0.135138	0.0515388
EPI899334|A/Indonesia/NIHRD0377/2009	2009	CA09		0.135138	0.0515388
EPI899350|A/Indonesia/NIHRD0553/2009	2009	CA09		0.135138	0.0515388
EPI899414|A/Indonesia/NIHRD1608/2009	2009	CA09	K	0.128055	-0.00454429
EPI899446|A/Indonesia/NIHRD2407/2009	2009	CA09		-0.208723	1.06853
EPI899486|A/Indonesia/NIHRD3334/2009	2009	CA09		0.135138	0.0515388																																V
EPI899494|A/Indonesia/NIHRD4012/2009	2009	CA09		0.135138	0.0515388
EPI1170973|A/Moscow/01/2009	2009	CA09		0.864019	-0.104325
EPI1170979|A/Moscow/01/2009	2009	CA09		0.00134748	-0.235514
EPI1170980|A/Moscow/01/2009	2009	CA09		0.123267	0.0577211
EPI1604484|A/California/04/2009	2009	CA09		-0.00846705	-0.00219128
EPI1727465|A/Kenya/Kilifi-003/2009	2009	CA09		0.219235	0.0910367
EPI1727473|A/Kenya/Kilifi-006/2009	2009	CA09		0.274506	0.151967																																						D
EPI1727481|A/Kenya/Kilifi-008/2009	2009	CA09		0.135138	0.0515388
EPI1727489|A/Kenya/Kilifi-009/2009	2009	CA09		0.119724	0.129883
EPI1728069|A/Kenya/CDC-Kakamega-002/2009	2009	CA09		0.123267	0.0577211
EPI1728093|A/Kenya/CDC-Kakamega-005/2009	2009	CA09		0.135138	0.0515388																																					Y
EPI1728181|A/Kenya/CDC-Kakamega-022/2009	2009	CA09		0.135138	0.0515388																						R
EPI1728189|A/Kenya/CDC-Kakamega-025/2009	2009	CA09		0.135138	0.0515388																																											R
EPI1733896|A/Kenya/CDC-Siaya-008/2009	2009	CA09		0.135138	0.0515388
EPI1733920|A/Kenya/CDC-Siaya-012/2009	2009	CA09		0.135138	0.0515388
EPI253010|A/Texas/JMS405/2009	2009	CA09		0.167976	0.0648835
EPI253026|A/Texas/JMS407/2009	2009	CA09		0.390714	0.334501
EPI253034|A/Texas/JMS408/2009	2009	CA09		0.135138	0.0515388
EPI253050|A/Texas/JMS410/2009	2009	CA09		0.390714	0.334501
EPI253058|A/Texas/JMS411/2009	2009	CA09		0.229089	0.0802411
EPI253082|A/Texas/JMS414/2009	2009	CA09		0.303333	0.130534																														A
EPI317129|A/Morocco/1598/2009	2009	CA09		0.131391	0.0932928																																I
EPI443255|A/Nakuru/192/2009	2009	CA09		0.123267	0.0577211																																					P
EPI248556|A/NIIGATA/19/2010	2010	CA09		0.135138	0.0515388																			I
EPI278576|A/Madagascar/0001/2010	2010	CA09		0.135138	0.0515388
EPI297022|A/Yamagata/143/2010	2010	CA09		0.0677553	0.070732																			I																G
EPI324949|A/Paris/7974/2010	2010	CA09		0.135138	0.0515388
EPI240608|A/Sendai-H/6/2010	2010	CA09		0.240306	0.157836
EPI243890|A/Iowa/01/2010	2010	CA09		0.135138	0.0515388
EPI243986|A/Macedonia/24/2010	2010	CA09		0.135138	0.0515388
EPI243988|A/Macedonia/26/2010	2010	CA09		0.0550774	0.0498789
EPI244040|A/KYOTO/1/2010	2010	CA09		0.274506	0.151967
EPI244041|A/KYOTO/2/2010	2010	CA09		0.145106	0.0746041
EPI244279|A/WAKAYAMA-C/1/2010	2010	CA09		0.135138	0.0515388																			I
EPI245975|A/Henan/1/2010	2010	CA09		0.074572	-0.00767122
EPI247165|A/Alabama/02/2010	2010	CA09		0.135138	0.0515388
EPI247266|A/Ethiopia/06/2010	2010	CA09		0.135138	0.0515388
EPI247301|A/Hawaii/02/2010	2010	CA09		0.135138	0.0515388																																			N
EPI247317|A/Indiana/02/2010	2010	CA09		0.185639	0.0592811
EPI247338|A/Maryland/03/2010	2010	CA09		0.135138	0.0515388
EPI247381|A/New_Jersey/01/2010	2010	CA09		0.135138	0.0515388
EPI247384|A/New_Mexico/01/2010	2010	CA09		0.135138	0.0515388
EPI247390|A/New_York/02/2010	2010	CA09		0.135138	0.0515388
EPI247396|A/North_Carolina/01/2010	2010	CA09		0.0550774	0.0498789																																				E
EPI247411|A/Pennsylvania/01/2010	2010	CA09		0.135138	0.0515388
EPI247441|A/Texas/01/2010	2010	CA09		0.196777	0.138953
EPI247459|A/Utah/01/2010	2010	CA09		0.135138	0.0515388																																							R
EPI247466|A/Utah/02/2010	2010	CA09		0.135138	0.0515388									T
EPI247469|A/Vermont/01/2010	2010	CA09		0.135138	0.0515388																																			G
EPI247475|A/Virginia/01/2010	2010	CA09		0.135138	0.0515388
EPI247503|A/Wisconsin/02/2010	2010	CA09		0.0677553	0.070732
EPI248550|A/YAMAGATA/29/2010	2010	CA09		0.135138	0.0515388																			I
EPI249892|A/Nagasaki/HA-10-10/2010	2010	CA09		0.342015	0.316343
EPI249894|A/Nagasaki/HA-10-12/2010	2010	CA09		0.135138	0.0515388
EPI249895|A/Nagasaki/HA-10-13/2010	2010	CA09		0.0677553	0.070732
EPI249897|A/Nagasaki/HA-10-3/2010	2010	CA09		0.135138	0.0515388																			I
EPI249898|A/Nagasaki/HA-10-4/2010	2010	CA09		0.342015	0.316343
EPI249899|A/Nagasaki/HA-10-5/2010	2010	CA09		0.342015	0.316343
EPI249900|A/Nagasaki/HA-10-6/2010	2010	CA09		0.074572	-0.00767122
EPI249901|A/Nagasaki/HA-10-69/2010	2010	CA09		0.135138	0.0515388
EPI249903|A/Nagasaki/HA-10-9/2010	2010	CA09		0.0631584	0.109124
EPI250015|A/Indiana/03/2010	2010	CA09		0.174907	0.158613
EPI250023|A/North_Carolina/05/2010	2010	CA09		0.135138	0.0515388
EPI250026|A/Maryland/04/2010	2010	CA09		0.074572	-0.00767122																																I
EPI252016|A/Arizona/01/2010	2010	CA09		0.135138	0.0515388
EPI252124|A/Alabama/01/2010	2010	CA09		0.131391	0.0932928																			I
EPI252130|A/California/05/2010	2010	CA09		0.135138	0.0515388
EPI252133|A/Delaware/02/2010	2010	CA09		0.167593	0.0872697
EPI252136|A/Iowa/04/2010	2010	CA09		0.16808	0.099471
EPI252143|A/Minnesota/02/2010	2010	CA09		0.135138	0.0515388
EPI252149|A/Nebraska/02/2010	2010	CA09		0.17115	0.0614026																																							E
EPI252155|A/Utah/03/2010	2010	CA09		0.135138	0.0515388
EPI252166|A/Georgia/03/2010	2010	CA09		0.0605265	0.161975
EPI252180|A/Georgia/06/2010	2010	CA09		0.135138	0.0515388
EPI254061|A/Orenburg/IIV-13/2010	2010	CA09		-0.860611	-1.66952
EPI254570|A/Georgia/08/2010	2010	CA09		0.135138	0.0515388
EPI254679|A/Seoul/7/2010	2010	CA09		0.135138	0.0515388
EPI254818|A/New_York/1999/2010	2010	CA09		0.120408	0.0786135
EPI254834|A/New_York/2372/2010	2010	CA09		0.135138	0.0515388																			L
EPI254866|A/New_York/2960/2010	2010	CA09		0.135138	0.0515388
EPI254890|A/New_York/3230/2010	2010	CA09	K	0.128055	-0.00454429
EPI257040|A/Nagasaki/HA-10-17/2010	2010	CA09		0.177787	0.0703951
EPI257043|A/Nagasaki/HA-10-20/2010	2010	CA09		0.123267	0.0577211																			I																G
EPI257046|A/Nagasaki/HA-10-24/2010	2010	CA09		0.135138	0.0515388																			I
EPI257047|A/Nagasaki/HA-10-25/2010	2010	CA09		0.135138	0.0515388
EPI257049|A/Nagasaki/HA-10-27/2010	2010	CA09		0.135138	0.0515388																			I
EPI257440|A/Tianjin-Hexi/SWL113/2010	2010	CA09		0.240306	0.157836																																			N
EPI257468|A/Guangxi-Yuzhou/SWL16/2010	2010	CA09		0.135138	0.0515388
EPI257484|A/Zhejiang-Jianggan/SWL14/2010	2010	CA09		0.257907	0.197496
EPI257524|A/Tianjin-Hexi/SWL138/2010	2010	CA09		0.135138	0.0515388
EPI257528|A/Tianjin-Nankai/SWL413/2010	2010	CA09		0.135138	0.0515388
EPI257564|A/Hubei-Wujiagang/SWL12/2010	2010	CA09		0.189786	0.179219																																							E
EPI257608|A/Guangxi-Haicheng/SWL48/2010	2010	CA09		0.527841	0.592301
EPI257612|A/Hunan-Lengshuitan/SWL131/2010	2010	CA09		0.240306	0.157836																																					N
EPI257636|A/Gansu-Chengguan/SWL157/2010	2010	CA09		0.135138	0.0515388
EPI257652|A/Yunnan-Qiaojia/SWL31/2010	2010	CA09		0.240306	0.157836
EPI257656|A/Yunnan-Qiaojia/SWL34/2010	2010	CA09		0.240306	0.157836
EPI257668|A/Hubei-Hongshan/SWL14/2010	2010	CA09		0.161269	0.0715601
EPI257680|A/Ningxia-Xixia/SWL116/2010	2010	CA09		-0.202566	-0.211841																																			N
EPI257684|A/Tianjin-Nankai/SWL1669/2010	2010	CA09		0.252289	0.154971
EPI257692|A/Jiangxi-Donghu/SWL15/2010	2010	CA09		0.119724	0.129883
EPI257700|A/Neimenggu-Huimin/SWL18/2010	2010	CA09		0.240306	0.157836
EPI257708|A/Hunan-Yuhua/SWL169/2010	2010	CA09		0.102232	0.00584298																																											Q
EPI257712|A/Hunan-Yuhu/SWL163/2010	2010	CA09		0.240306	0.157836
EPI257716|A/Shanghai-Pudongxin/SWL1117/2010	2010	CA09		0.240306	0.157836
EPI257732|A/Shanghai-Pudongxin/SWL1147/2010	2010	CA09		0.252289	0.154971
EPI257736|A/Shanghai-Pudongxin/SWL1162/2010	2010	CA09		0.135138	0.0515388
EPI257744|A/Jiangxi-Donghu/SWL1132/2010	2010	CA09		0.282631	0.159541
EPI257748|A/Jiangxi-Donghu/SWL1172/2010	2010	CA09		0.134662	0.0471304
EPI257756|A/Zhejiang-Jianggan/SWL155/2010	2010	CA09		0.229089	0.0802411
EPI257776|A/Guangxi-Longan/SWL111/2010	2010	CA09		0.167976	0.0648835
EPI257784|A/Gansu-Chengguan/SWL1112/2010	2010	CA09		0.240306	0.157836
EPI257792|A/Jiangsu-Nanchang/SWL190/2010	2010	CA09		0.240306	0.157836
EPI257796|A/Shanghai-Luwan/SWL134/2010	2010	CA09		0.240306	0.157836					V
EPI257820|A/Jiangsu-Beitang/SWL158/2010	2010	CA09		0.257907	0.197496
EPI257832|A/Jiangsu-Beitang/SWL123/2010	2010	CA09		0.422085	0.370057																																				R
EPI257840|A/Shanghai-Luwan/SWL126/2010	2010	CA09		0.482678	0.440798
EPI257860|A/Guangxi-Xingbin/SWL115/2010	2010	CA09		0.135138	0.0515388
EPI257864|A/Guangxi-Gangbei/SWL41/2010	2010	CA09		0.135138	0.0515388
EPI257872|A/Jiangsu-Xuzhougulou/SWL185/2010	2010	CA09		0.240306	0.157836																																				E
EPI257884|A/Fujian-Gulou/SWL52/2010	2010	CA09		0.171048	0.262299
EPI257888|A/Fujian-Gulou/SWL1338/2010	2010	CA09		0.483558	0.30261
EPI257892|A/Fujian-Gulou/SWL119/2010	2010	CA09		0.148306	0.0482762
EPI257896|A/Guangdong-Chancheng/SWL178/2010	2010	CA09		0.135138	0.0515388
EPI257924|A/Hubei-Maojian/SWL113/2010	2010	CA09		0.287288	0.17786
EPI257940|A/Hubei-Maojian/SWL1165/2010	2010	CA09		0.135138	0.0515388
EPI257948|A/Fujian-Gulou/SWL1223/2010	2010	CA09		0.273353	0.196815
EPI257952|A/Jiangxi-Donghu/SWL54/2010	2010	CA09		0.240306	0.157836
EPI257956|A/Jiangxi-Zhanggong/SWL52/2010	2010	CA09		-0.42598	-0.257101
EPI257968|A/Guangdong-Yuexiu/SWL193/2010	2010	CA09		0.135138	0.0515388
EPI257972|A/Beijing-Huairou/SWL1282/2010	2010	CA09		0.135138	0.0515388
EPI257976|A/Beijing-Xicheng/SWL1304/2010	2010	CA09		0.262926	0.19302
EPI257996|A/Guangxi-Fangcheng/SWL183/2010	2010	CA09		0.137829	0.266954
EPI258000|A/Hunan-Yueyanglou/SWL154/2010	2010	CA09		0.240306	0.157836
EPI258012|A/Shanghai-Pudongxin/SWL187/2010	2010	CA09		0.240306	0.157836																																							W
EPI258028|A/Fujian-Licheng/SWL144/2010	2010	CA09		0.135138	0.0515388
EPI258032|A/Fujian-Gulou/SWL1338/2010	2010	CA09		0.135138	0.0515388
EPI258048|A/Fujian-Gulou/SWL1494/2010	2010	CA09		0.240306	0.157836
EPI258056|A/Fujian-Gulou/SWL1549/2010	2010	CA09		0.135138	0.0515388
EPI258060|A/Guangxi-Fangcheng/SWL1130/2010	2010	CA09		0.135138	0.0515388
EPI258064|A/Beijing-Huairou/SWL1327/2010	2010	CA09		0.135138	0.0515388
EPI258080|A/Guangxi-Gangbei/SWL158/2010	2010	CA09		0.240306	0.157836
EPI258104|A/Guangxi-Longan/SWL1990/2010	2010	CA09		0.135138	0.0515388
EPI258112|A/Fujian-Siming/SWL1163/2010	2010	CA09		0.171048	0.262299
EPI258120|A/Hunan-Yueyanglou/SWL127/2010	2010	CA09		0.240306	0.157836																			I
EPI258132|A/Guangxi-Qinnan/SWL137/2010	2010	CA09		0.131391	0.0932928
EPI258140|A/Guangxi-Longan/SWL1921/2010	2010	CA09		0.342015	0.316343
EPI258148|A/Fujian-Yanping/SWL146/2010	2010	CA09		0.240306	0.157836
EPI258152|A/Fujian-Yanping/SWL143/2010	2010	CA09		0.135138	0.0515388
EPI258168|A/Shanghai-Putuo/SWL132/2010	2010	CA09		0.240306	0.157836
EPI258172|A/Shanghai-Putuo/SWL131/2010	2010	CA09		0.240306	0.157836
EPI258192|A/Guangxi-Longan/SWL11023/2010	2010	CA09		0.135138	0.0515388
EPI258200|A/Guangdong-Luohu/SWL137/2010	2010	CA09		0.135138	0.0515388
EPI258212|A/Fujian-Gulou/SWL51/2010	2010	CA09		0.135138	0.0515388		K																																				D
EPI258232|A/Fujian-Yanping/SWL1115/2010	2010	CA09		0.194989	0.402806
EPI258248|A/Shaanxi-Beilin/SWL134/2010	2010	CA09		0.135138	0.0515388
EPI258256|A/Zhejiang-Haishu/SWL1289/2010	2010	CA09		0.483558	0.30261
EPI258264|A/Hubei-Wuchang/SWL145/2010	2010	CA09		0.240306	0.157836
EPI258272|A/Jilin-Nanguan/SWL181/2010	2010	CA09		0.131391	0.0932928
EPI258782|A/Tallinn/INS183/2010	2010	CA09		0.31831	0.18283
EPI263445|A/Singapore/GP737/2010	2010	CA09		0.135138	0.0515388																														A
EPI263463|A/Singapore/KK081/2010	2010	CA09		0.0228337	0.0835274																														A
EPI263513|A/Singapore/TT017/2010	2010	CA09		0.135138	0.0515388
EPI266087|A/Guangdong-Zhenjiang/SWL165/2010	2010	CA09		0.240306	0.157836
EPI266103|A/Guangdong-Wujiang/SWL51/2010	2010	CA09		0.135138	0.0515388
EPI266119|A/Guangdong-Duanzhou/SWL1198/2010	2010	CA09		0.252289	0.154971
EPI266135|A/Guangdong-Liwan/SWL1170/2010	2010	CA09		0.252289	0.154971
EPI266143|A/Guangdong-Yuexiu/SWL1276/2010	2010	CA09		0.32682	0.263761
EPI266151|A/Guangdong-Liwan/SWL172/2010	2010	CA09		0.240306	0.157836
EPI266183|A/Hubei-Songzi/SWL1176/2010	2010	CA09		0.240306	0.157836
EPI266207|A/Hubei-Wuchang/SWL171/2010	2010	CA09		0.240306	0.157836
EPI267728|A/New_York/3835/2010	2010	CA09		0.131391	0.0932928
EPI267744|A/New_York/4294/2010	2010	CA09		0.135138	0.0515388
EPI267752|A/New_York/4662/2010	2010	CA09		0.135138	0.0515388																																					N
EPI267760|A/New_York/6530/2010	2010	CA09		0.0414795	0.0706905
EPI267808|A/New_York/7480/2010	2010	CA09		0.196777	0.138953
EPI267816|A/Orenburg/IIV-13/2010	2010	CA09		0.481298	0.283753
EPI269874|A/Victoria/2/2010	2010	CA09		0.135138	0.0515388																																						D
EPI269911|A/Victoria/1/2010	2010	CA09		0.135138	0.0515388				W
EPI269913|A/Perth/1/2010	2010	CA09		0.135138	0.0515388
EPI269918|A/CANBERRA/1/2010	2010	CA09		0.135138	0.0515388
EPI269967|A/Perth/500/2010	2010	CA09		0.0790257	0.0881756
EPI270639|A/California/VRDL2/2010	2010	CA09		0.135138	0.0515388
EPI271052|A/Nanjing/1/2010	2010	CA09		0.619927	0.50233
EPI272397|A/KOCHI/2/2010	2010	CA09		0.135138	0.0515388																			I
EPI272412|A/NIIGATA/194/2010	2010	CA09		0.201668	0.0840888
EPI272413|A/NIIGATA/341/2010	2010	CA09		0.291723	0.0993759																			I
EPI272428|A/WAKAYAMA/22/2010	2010	CA09		0.135138	0.0515388
EPI272588|A/OITA/49/2010	2010	CA09		0.177787	0.0703951
EPI272594|A/SAITAMA/74/2010	2010	CA09		0.135138	0.0515388
EPI272624|A/OKINAWA/34/2010	2010	CA09		0.177787	0.0703951
EPI272734|A/South_Carolina/02/2010	2010	CA09		0.391638	0.191806																						R
EPI273626|A/Arizona/03/2010	2010	CA09		0.109545	0.0508306																															D
EPI273629|A/New_Mexico/03/2010	2010	CA09		0.259264	0.210421
EPI273635|A/Oregon/01/2010	2010	CA09		0.135138	0.0515388																																I
EPI273638|A/Arizona/04/2010	2010	CA09		0.483558	0.30261
EPI273647|A/Hawaii/05/2010	2010	CA09		0.135138	0.0515388
EPI273650|A/California/07/2010	2010	CA09		0.149896	0.0723626																																							E
EPI273653|A/California/08/2010	2010	CA09		0.135138	0.0515388
EPI273662|A/Texas/03/2010	2010	CA09		0.109545	0.0508306																															D
EPI273668|A/Hawaii/07/2010	2010	CA09		0.11101	-0.0235278																			I
EPI273671|A/Nevada/02/2010	2010	CA09		0.17115	0.0614026																																							E
EPI273684|A/Wisconsin/01/2010	2010	CA09		0.158034	0.0465947
EPI273696|A/Pennsylvania/03/2010	2010	CA09		0.135138	0.0515388																																							E
EPI273699|A/Massachusetts/02/2010	2010	CA09		0.135138	0.0515388									T
EPI273708|A/Connecticut/01/2010	2010	CA09		0.135138	0.0515388
EPI273711|A/New_York/04/2010	2010	CA09		0.135138	0.0515388
EPI273717|A/Minnesota/03/2010	2010	CA09		0.135138	0.0515388
EPI273724|A/Maryland/05/2010	2010	CA09		0.135138	0.0515388
EPI273738|A/Minnesota/04/2010	2010	CA09		0.00808019	-1.12957																															D
EPI273741|A/Iowa/05/2010	2010	CA09		0.147391	0.0773405
EPI273754|A/Tennessee/02/2010	2010	CA09		0.135138	0.0515388
EPI273765|A/Florida/03/2010	2010	CA09		0.135138	0.0515388
EPI273780|A/St._Petersburg/204/2010	2010	CA09		0.176112	0.169294
EPI273789|A/Wisconsin/04/2010	2010	CA09		1.15087	0.311826
EPI273792|A/Wisconsin/03/2010	2010	CA09		0.109545	0.0508306																															D					E
EPI273802|A/Alabama/04/2010	2010	CA09		0.135138	0.0515388
EPI273814|A/Montana/01/2010	2010	CA09	I	0.122326	-0.0616129																																							E
EPI273832|A/Wyoming/02/2010	2010	CA09		0.17115	0.0614026																																							E
EPI273844|A/Nicaragua/322/2010	2010	CA09		0.074572	-0.00767122																								A
EPI273879|A/Mexico/1762/2010	2010	CA09		0.164426	0.0934986
EPI273891|A/Dnipropetrovsk/445/2010	2010	CA09		0.109545	0.0508306																															D
EPI273900|A/California/09/2010	2010	CA09		0.109545	0.0508306																															D
EPI273908|A/Kenya/922/2010	2010	CA09		0.303333	0.130534																																							E
EPI273934|A/Kentucky/07/2010	2010	CA09	E	0.129826	0.00947649
EPI277116|A/Athens/INS389/2010	2010	CA09		0.135138	0.0515388
EPI277140|A/Athens/INS394/2010	2010	CA09		0.221645	0.039792
EPI277164|A/Athens/INS398/2010	2010	CA09		0.147214	0.0411786
EPI277204|A/Athens/INS417/2010	2010	CA09		0.135138	0.0515388
EPI277212|A/Athens/INS419/2010	2010	CA09		0.135138	0.0515388
EPI277220|A/Athens/INS420/2010	2010	CA09		0.135138	0.0515388
EPI277244|A/Bangkok/INS425/2010	2010	CA09		-0.753414	-0.103479																			I
EPI277252|A/Bangkok/INS426/2010	2010	CA09		0.135138	0.0515388																			I																N
EPI277517|A/Vienna/INS368/2010	2010	CA09		0.135138	0.0515388																																I
EPI278352|A/Ghana/FS-323/2010	2010	CA09		0.135138	0.0515388
EPI278358|A/Ghana/FS-411/2010	2010	CA09		0.135138	0.0515388
EPI278360|A/Ghana/FS-1976/2010	2010	CA09		0.198265	0.0612166
EPI278362|A/Ghana/FS-1966/2010	2010	CA09		0.135138	0.0515388
EPI278364|A/Ghana/FS-1974/2010	2010	CA09		0.156677	0.147023
EPI278510|A/Hong_Kong/1881/2010	2010	CA09		0.074572	-0.00767122																																I
EPI278514|A/Ukraine/123/2010	2010	CA09		0.146261	0.072053
EPI278516|A/Ukraine/122/2010	2010	CA09		0.134662	0.0471304																	Y
EPI278518|A/Ukraine/131/2010	2010	CA09		0.135138	0.0515388
EPI278520|A/Latvia/2-953/2010	2010	CA09		0.122776	0.00574575
EPI278522|A/Latvia/2-764/2010	2010	CA09		0.135138	0.0515388
EPI278532|A/St._Petersburg/20/2010	2010	CA09		0.310418	0.2287
EPI278534|A/St._Petersburg/182/2010	2010	CA09		0.135138	0.0515388
EPI278558|A/Livadia/1851/2010	2010	CA09		0.228247	0.0520869
EPI278560|A/Argos/2231/2010	2010	CA09		0.243248	0.00250229
EPI278566|A/Slovakia/1580/2010	2010	CA09		0.135138	0.0515388
[truncated: 9,428 more rows]
[truncated: 283 more columns]
