# Supplementary material for: MAIVeSS: streamlined selection of antigenically matched, high-yield viruses for seasonal influenza vaccine production
Source: Nat Commun. 2024 Feb 6;15:1128. doi: 10.1038/s41467-024-45145-x (PMC10847134; doi:10.1038/s41467-024-45145-x)
Supplement: Supplementary file 16 — Supplementary Data 13 [file 41467_2024_45145_MOESM16_ESM.xlsx]

## Sheet: Sheet1
Supplementary Data 13. Residues associated with high yield virus strains (2009-2020) predicted by MAIVeSS.
	High Yield Mutation											Low Yield Mutation
	133a	141	144	157	159	166	169	182	188	193	214	137	162	173	174	206	211	212	237
2009	K	H	A	K	N	K	I	I	S	S	K	A	P	G	K	S	K	K	V
2010	K	H	A	K	N	K	I	I	S	S	K	A	P	G	K	S	K	K	V
2011	K	H	A	K	N	K	I	I	S	S	K	A	P	G	K	S	K	K	V
2012	K	R	A	K	S	K	I	I	S	S	K	A	P	G	K	T	K	K	V
2013	K	H	A	K	D	Q/N	I	I	S	S	K	A	P	G	K	S	T	K	V
2014	K	H	A	K	D	Q	I	I	S	S	K	A	P	G	K	S	T	K	V
2015	K	H	A	K	K/D	Q/L	I	I	S	S	K	A	P	G	K	S	T	K	V
2016	K	H	A	K	K/D/S	Q	I	I	A	S	K	A	P	G	K	S	T	K	V
2017	K	H	A	K	K/T	Q	I	I	S	S	K	A	P	G	K	S	T	K	V
2018	N	H	A	K	K/D/S	Q	I	I	S	S	R	A	P	G	K	S	T	R	V
2019	N	Q	T/E	R	K/D/S	Q	F	M	S	R	R	A	P	G	K	T	K	M	I
2020	N	N/Q/R	T/E/V	E	D/K/T/S	Q	F/V	V	S	S	E/R	V	S/T	E/R	R	T	R	I/M/R/V	I
