# Supplementary material for: MAIVeSS: streamlined selection of antigenically matched, high-yield viruses for seasonal influenza vaccine production
Source: Nat Commun. 2024 Feb 6;15:1128. doi: 10.1038/s41467-024-45145-x (PMC10847134; doi:10.1038/s41467-024-45145-x)
Supplement: Supplementary file 17 — Supplementary Data 14 [file 41467_2024_45145_MOESM17_ESM.xlsx]

## Sheet: Sheet1
Supplementary Data 14. The surface sites calculated from GetArea (http://curie.utmb.edu/getarea.html) using HA protein of pdmH1N1 virus as the template (PDB ID 3LZG [https://doi.org/10.2210/pdb3LZG/pdb]).
Residue	Ratio(%)a	Residue	Ratio(%)a	Residue	Ratio(%)a	Residue	Ratio(%)a
12	32.1	91	85.8	171	53.9	262	32.7
20	26	93	65.2	172	25.2	263	53.7
21	100	94	22.8	173	77.2	264	100
23	100	96	21.2	174	32.2	265	26.4
24	33.6	100	27.8	175	23	269	47
25	37.4	101	51.9	187	40.1	271	77.5
27	37.7	103	41.3	188	100	273	66.3
31	47.6	104	38.8	189	100	274	46.8
32	73.1	105	20.5	190	42.4	275	54.3
33	68	116	79.6	192	58.1	276	73.6
35	35.9	116	62.3	193	58.2	277	22.5
38	43.5	122	47.8	194	20.3	278	55.4
40	32.4	125b	42.1	196	44.6	280	50.7
41	29.9	125c	67.2	197	33.3	285	53
45	40.9	128	41	198	100	289	72.6
46	85.7	129	38.3	199	81.2	290	27.1
47	30.3	133	69.9	208	56.5	291	75.8
48	41.5	133a	49.4	209	21.4	292	22
49	29.7	135	46	211	52	298	24
50	41.8	137	56.4	212	26.1	299	43.6
53	33.7	140	64.4	214	63.2	300	45.4
54a	62	141	40.2	216	32.4	304	41.6
55	52.4	142	77.3	217	27.3	310	59.4
56	46.3	143	100	219	60.5	312	88.3
57	66.8	144	88.7	222	62.3	313	89.5
60	25	145	71	223	28.1	315	35.1
62	46.9	149	43.6	224	49	321	37.2
63	60.1	157	45.8	225	71.5	323	21.7
65	24	158	67.8	227	35	324	56.2
75	34.2	159	89.7	231	21.5	325	63.2
77	87.6	160	65.1	238	43.6
79	30.1	162	38.4	239	56.6
80	50.5	163	52.3	240	69.6
82	55.5	165	20.2	242	20.7
83	100	166	25.4	248	24.3
90	53.5	169	22.8	261	54.8
aRatio(%) denotes the ratio of side-chain surface area to "random coil" value per residue, and a value of 20% was used as the cutoff for a residue on the HA surface area. All residues are in H3 numbering.
