# Supplementary material for: MAIVeSS: streamlined selection of antigenically matched, high-yield viruses for seasonal influenza vaccine production
Source: Nat Commun. 2024 Feb 6;15:1128. doi: 10.1038/s41467-024-45145-x (PMC10847134; doi:10.1038/s41467-024-45145-x)
Supplement: Supplementary file 18 — Supplementary Data 15 [file 41467_2024_45145_MOESM18_ESM.xlsx]

## Sheet: Sheet1
Supplementary Data 15. The hemaglutination inhibition (HAI) titers used for the model developments, including seasonal H1N1 viruses (subtables 1-3), swine influenza virus (subtables 4 and 5), and 2009 H1N1 viruses (subtable 6). The value of 0 means "missing data", and the value "<10" denotes a low reactor in an HAI assay.
Subtable 1. Subtype H1N1 seasonal influenza viruses
Virus	Ferret antisera
	A/USSR/90/1977	A/USSR/92/1977	A/Arizona/14/1978	A/Brazil/11/1978	A/California/45/1978	A/Fukushima/103/1978	A/Kumamoto/103/1978	A/Lackland/3/1978	A/Lackland/7/1978	A/Texas/23/1979	A/USSR/50/1979	A/England/333/1980	A/India/6263/1980	A/HongKong/2/1982	A/Texas/29/1982	A/Chile/1/1983	A/Dunedin/27/1983	A/Victoria/7/1983	A/Switzerland/79/1985	A/Singapore/6/1986	A/Taiwan/1/1986	A/Victoria/36/1988	A/Texas/36/1991
A/USSR/90/1977	2560	1280	320	640	80	<40	1280	1280	1280	1280	320	320	320	320	40	80	80	80	0	<40	<40	0	<40
A/USSR/92/1977	0	4096	0	0	0	32	0	0	0	0	0	0	0	0	0	0	0	0	0	0	0	0	0
A/ARIZONA/14/1978	0	320	2560	320	160	0	640	1280	160	1280	640	0	0	0	0	0	0	0	0	0	0	0	0
A/BRAZIL/11/1978	1280	512	160	640	80	32	320	640	640	640	160	640	320	320	40	160	160	160	160	<40	<40	0	<40
A/LACKLAND/3/1978	160	320	320	320	640	<40	320	5120	640	320	160	80	160	160	1280	80	640	<20	0	0	0	0	0
A/CALIFORNIA/45/1978	80	0	80	80	640	<40	40	320	80	160	40	0	0	0	0	0	0	0	0	0	0	0	0
A/INDIA/6263/1980	80	0	0	20	0	0	0	40	0	0	0	320	640	320	320	320	640	40	0	0	0	0	0
A/CHILE/1/1983	40	0	0	80	0	0	0	<20	0	0	0	160	80	160	40	160	160	80	640	<20	<40	<40	<40
A/SINGAPORE/6/1986	<40	0	0	<40	0	0	0	0	0	0	0	0	0	0	0	<20	160	160	160	1280	320	320	1280
A/TAIWAN/1/1986	<40	0	0	<40	0	0	0	0	0	0	0	0	0	0	0	<20	80	160	160	1280	640	640	1280
A/SIENA/10/1989	0	0	0	0	0	0	0	0	0	0	0	0	0	0	0	<40	0	0	0	320	640	320	0
A/SIENA/9/1989	0	0	0	0	0	0	0	0	0	0	0	0	0	0	0	<40	0	0	0	640	1280	640	0
A/TEXAS/36/1991	<40	0	0	<40	0	0	0	0	0	0	0	0	0	0	0	<40	0	0	0	1280	640	0	2560
Subtable 2. Subtype H1N1 seasonal influenza viruses
Virus	Ferret antisera
	A/Singapore/6/1986	A/Taiwan/1/1986	A/Victoria/36/1988	A/Texas/36/1991	A/Bayern/7/1995	A/Beijing/262/1995	A/Johannesburg/82/1996	A/NewCaledonia/20/1999	A/HongKong/1252/2000	A/Madagascar/57794/2000	HI/15/2001	A/Chile/8885/2002	A/Egypt/96/2002	A/Hungary/2/2003	A/HongKong/2637/2004	A/Netherlands/128/2004	A/Egypt/39/2005	A/Thessaloniki/24/2005
A/SINGAPORE/6/1986	1280	320	320	1280	1280	<40	0	<40	0	0	0	0	0	0	0	0	0	0
A/TAIWAN/1/1986	1280	640	640	1280	1280	40	0	<40	0	0	0	0	0	0	0	0	0	0
A/SIENA/10/1989	320	640	320	0	0	0	0	0	0	0	0	0	0	0	0	0	0	0
A/SIENA/9/1989	640	1280	640	0	0	0	0	0	0	0	0	0	0	0	0	0	0	0
A/TEXAS/36/1991	1280	640	0	2560	1280	40	0	40	0	0	0	0	0	0	0	0	0	0
A/BAYERN/7/1995	640	640	0	2560	1280	80	1280	80	<40	40	0	0	40	0	0	0	0	0
A/BEIJING/262/1995	<40	<40	0	40	80	1280	20	320	40	320	0	320	160	320	640	320	320	320
A/SHENZHEN/227/1995	0	0	0	0	0	160	0	0	0	0	0	0	0	0	0	0	0	0
A/JOHANNESBURG/82/1996	0	0	0	0	1280	40	1280	10	0	0	0	0	0	0	0	0	0	0
A/NEWCALEDONIA/20/1999	<40	<40	0	<40	40	160	<10	160	160	320	0	640	320	1280	1280	640	640	640
A/PERU/1621/1999	0	0	0	0	<10	160	<10	160	0	0	0	0	0	0	0	0	0	0
A/PERU/1798/1999	0	0	0	0	<10	160	<10	160	0	0	0	0	0	0	0	0	0	0
A/HONGKONG/1252/2000	0	0	0	0	<40	40	0	160	640	160	0	0	160	0	0	0	0	0
A/MADAGASCAR/57794/2000	0	0	0	0	40	640	0	640	160	640	0	0	640	0	0	0	0	0
A/EGYPT/96/2002	0	0	0	0	<40	80	0	320	80	320	0	320	320	640	320	320	640	320
A/ENGLAND/2/2002	0	0	0	0	<40	160	0	1280	160	1280	0	0	0	0	0	0	0	0
A/JOHANNESBURG/5/2002	0	0	0	0	40	160	0	1280	80	1280	0	0	1280	0	0	0	0	0
A/LATVIA/686/2002	0	0	0	0	<40	80	0	640	80	1280	0	0	0	0	0	0	0	0
A/STOCKHOLM/13/2002	0	0	0	0	40	160	0	640	80	640	0	0	640	0	0	0	0	0
A/SWITZERLAND/3100/2002	0	0	0	0	40	160	0	1280	160	1280	0	0	1280	0	0	0	0	0
A/DENMARK/56/2003	0	0	0	0	<40	320	0	320	0	0	0	0	320	0	0	0	0	0
A/RHEINLANDPFALZ/34/2003	0	0	0	0	<40	320	0	640	0	320	0	0	1280	0	0	0	0	0
A/STPETERSBURG/49/2003	0	0	0	0	40	640	0	320	0	640	0	0	640	0	0	0	0	0
A/DAKAR/88/2003	0	0	0	0	0	160	0	320	0	0	0	320	640	640	0	0	0	0
A/DENMARK/86/2003	0	0	0	0	0	80	0	320	0	0	0	160	640	320	0	0	0	0
A/HUNGARY/2/2003	0	0	0	0	0	40	0	80	0	0	0	640	320	1280	0	0	0	0
A/ICELAND/123/2003	0	0	0	0	0	80	0	160	0	0	0	320	640	320	0	0	0	0
A/POITIERS/2168/2003	0	0	0	0	0	80	0	160	0	0	0	160	640	320	0	0	0	0
A/REUNION/1409/2003	0	0	0	0	0	80	0	160	0	0	0	640	640	640	0	0	0	0
A/BANGKOK/1544/2004	0	0	0	0	0	160	0	640	0	0	0	320	640	0	1280	1280	0	0
A/FLORIDA/4/2004	0	0	0	0	0	80	0	640	0	0	0	320	640	0	640	1280	0	0
A/HONGKONG/4580/2004	0	0	0	0	0	160	0	640	0	0	0	640	1280	0	2560	2560	0	0
A/HONGKONG/4596/2004	0	0	0	0	0	160	0	640	0	0	0	640	1280	0	2560	2560	0	0
A/MOROCCO/275/2004	0	0	0	0	0	80	0	320	0	0	0	320	640	1280	0	0	0	0
A/NETHERLANDS/128/2004	0	0	0	0	0	160	0	640	0	0	0	320	320	0	1280	1280	1280	1280
A/DENMARK/22/2005	0	0	0	0	0	320	0	640	0	0	0	0	640	0	1280	2560	0	2560
A/DENMARK/3/2005	0	0	0	0	0	160	0	640	0	0	0	320	640	0	1280	2560	0	0
A/EGYPT/136/2005	0	0	0	0	0	40	0	320	0	0	0	0	320	0	0	320	0	320
A/HONGKONG/4922/2005	0	0	0	0	0	40	0	320	0	0	0	0	320	0	640	640	0	320
A/JOHANNESBURG/28/2005	0	0	0	0	0	160	0	640	0	0	0	0	640	0	1280	2560	0	2560
A/JOHANNESBURG/452/2005	0	0	0	0	0	320	0	1280	0	0	0	0	640	0	1280	2560	0	2560
A/THESSALONIKI/24/2005	0	0	0	0	0	160	0	1280	0	0	0	0	320	0	1280	1280	1280	2560
Subtable 3. Subtype H1N1 seasonal influenza viruses
Virus	Ferret Antisera
	A/Bayern/7/1995	A/Beijing/262/1995	A/Johannesburg/82/1996	A/NewCaledonia/20/1999	A/HongKong/1252/2000	A/Madagascar/57794/2000	A/Chile/8885/2002	A/Egypt/96/2002	A/Hungary/2/2003	A/HongKong/2637/2004	A/Netherlands/128/2004	A/Egypt/39/2005	A/Thessaloniki/24/2005	A/Fukushima/141/2006	A/Fukushima/97/2006	A/HongKong/2652/2006	A/SolomonIslands/3/2006	A/Brisbane/59/2007	A/Egypt/10/2007	A/Netherlands/345/2007	A/SouthDakota/6/2007	A/StPetersburg/10/2007	A/HongKong/1856/2008	A/HongKong/1870/2008	A/Perth/200/2008	A/Seychelles/2239/2008	A/StPetersburg/12/2008	A/StPetersburg/5/2008	A/HongKong/1988/2009	A/Moscow/2/2009
A/Bayern/7/1995	1280	80	1280	80	<40	40	0	40	0	0	0	0	0	0	0	0	0	0	0	0	0	0	0	0	0	0	0	0	0	0
A/Beijing/262/1995	80	1280	20	320	40	320	320	160	320	640	320	320	320	0	0	0	0	0	0	0	0	0	0	0	0	0	0	0	0	0
A/Shenzhen/227/1995	0	160	0	0	0	0	0	0	0	0	0	0	0	0	0	0	0	0	0	0	0	0	0	0	0	0	0	0	0	0
A/Johannesburg/82/1996	1280	40	1280	10	0	0	0	0	0	0	0	0	0	0	0	0	0	0	0	0	0	0	0	0	0	0	0	0	0	0
A/NewCaledonia/20/1999	40	160	<10	160	160	320	640	320	1280	1280	640	640	640	40	160	40	<40	40	80	80	0	160	80	<40	0	80	<40	80	80	160
A/Peru/1621/1999	<10	160	<10	160	0	0	0	0	0	0	0	0	0	0	0	0	0	0	0	0	0	0	0	0	0	0	0	0	0	0
A/Peru/1798/1999	<10	160	<10	160	0	0	0	0	0	0	0	0	0	0	0	0	0	0	0	0	0	0	0	0	0	0	0	0	0	0
A/HongKong/1252/2000	<40	40	0	160	640	160	0	160	0	0	0	0	0	0	0	0	0	0	0	0	0	0	0	0	0	0	0	0	0	0
A/Madagascar/57794/2000	40	640	0	640	160	640	0	640	0	0	0	0	0	0	0	0	0	0	0	0	0	0	0	0	0	0	0	0	0	0
A/Egypt/96/2002	<40	80	0	320	80	320	320	320	640	320	320	640	320	0	0	0	0	0	0	0	0	0	0	0	0	0	0	0	0	0
A/England/2/2002	<40	160	0	1280	160	1280	0	0	0	0	0	0	0	0	0	0	0	0	0	0	0	0	0	0	0	0	0	0	0	0
A/Johannesburg/5/2002	40	160	0	1280	80	1280	0	1280	0	0	0	0	0	0	0	0	0	0	0	0	0	0	0	0	0	0	0	0	0	0
A/Latvia/686/2002	<40	80	0	640	80	1280	0	0	0	0	0	0	0	0	0	0	0	0	0	0	0	0	0	0	0	0	0	0	0	0
A/Stockholm/13/2002	40	160	0	640	80	640	0	640	0	0	0	0	0	0	0	0	0	0	0	0	0	0	0	0	0	0	0	0	0	0
A/Switzerland/3100/2002	40	160	0	1280	160	1280	0	1280	0	0	0	0	0	0	0	0	0	0	0	0	0	0	0	0	0	0	0	0	0	0
A/Denmark/56/2003	<40	320	0	320	0	0	0	320	0	0	0	0	0	0	0	0	0	0	0	0	0	0	0	0	0	0	0	0	0	0
A/RheinlandPfalz/34/2003	<40	320	0	640	0	320	0	1280	0	0	0	0	0	0	0	0	0	0	0	0	0	0	0	0	0	0	0	0	0	0
A/StPetersburg/49/2003	40	640	0	320	0	640	0	640	0	0	0	0	0	0	0	0	0	0	0	0	0	0	0	0	0	0	0	0	0	0
A/Dakar/88/2003	0	160	0	320	0	0	320	640	640	0	0	0	0	0	0	0	0	0	0	0	0	0	0	0	0	0	0	0	0	0
A/Denmark/86/2003	0	80	0	320	0	0	160	640	320	0	0	0	0	0	0	0	0	0	0	0	0	0	0	0	0	0	0	0	0	0
A/Hungary/2/2003	0	40	0	80	0	0	640	320	1280	0	0	0	0	0	0	0	0	0	0	0	0	0	0	0	0	0	0	0	0	0
A/Iceland/123/2003	0	80	0	160	0	0	320	640	320	0	0	0	0	0	0	0	0	0	0	0	0	0	0	0	0	0	0	0	0	0
A/Poitiers/2168/2003	0	80	0	160	0	0	160	640	320	0	0	0	0	0	0	0	0	0	0	0	0	0	0	0	0	0	0	0	0	0
A/Reunion/1409/2003	0	80	0	160	0	0	640	640	640	0	0	0	0	0	0	0	0	0	0	0	0	0	0	0	0	0	0	0	0	0
A/Bangkok/1544/2004	0	160	0	640	0	0	320	640	0	1280	1280	0	0	0	0	0	0	0	0	0	0	0	0	0	0	0	0	0	0	0
A/Florida/4/2004	0	80	0	640	0	0	320	640	0	640	1280	0	0	0	0	0	0	0	0	0	0	0	0	0	0	0	0	0	0	0
A/HongKong/4580/2004	0	160	0	640	0	0	640	1280	0	2560	2560	0	0	0	0	0	0	0	0	0	0	0	0	0	0	0	0	0	0	0
A/HongKong/4596/2004	0	160	0	640	0	0	640	1280	0	2560	2560	0	0	0	0	0	0	0	0	0	0	0	0	0	0	0	0	0	0	0
A/Morocco/275/2004	0	80	0	320	0	0	320	640	1280	0	0	0	0	0	0	0	0	0	0	0	0	0	0	0	0	0	0	0	0	0
A/Netherlands/128/2004	0	160	0	640	0	0	320	320	0	1280	1280	1280	1280	0	0	0	0	0	0	0	0	0	0	0	0	0	0	0	0	0
A/Denmark/22/2005	0	320	0	640	0	0	0	640	0	1280	2560	0	2560	0	0	0	0	0	0	0	0	0	0	0	0	0	0	0	0	0
A/Denmark/3/2005	0	160	0	640	0	0	320	640	0	1280	2560	0	0	0	0	0	0	0	0	0	0	0	0	0	0	0	0	0	0	0
A/Egypt/136/2005	0	40	0	320	0	0	0	320	0	0	320	0	320	0	0	0	0	0	0	0	0	0	0	0	0	0	0	0	0	0
A/HongKong/4922/2005	0	40	0	320	0	0	0	320	0	640	640	0	320	0	0	0	0	0	0	0	0	0	0	0	0	0	0	0	0	0
A/Johannesburg/28/2005	0	160	0	640	0	0	0	640	0	1280	2560	0	2560	0	0	0	0	0	0	0	0	0	0	0	0	0	0	0	0	0
A/Johannesburg/452/2005	0	320	0	1280	0	0	0	640	0	1280	2560	0	2560	0	0	0	0	0	0	0	0	0	0	0	0	0	0	0	0	0
A/Thessaloniki/24/2005	0	160	0	1280	0	0	0	320	0	1280	1280	1280	2560	80	320	80	40	40	160	160	0	640	0	0	0	0	80	80	0	0
A/HongKong/35/2006	0	160	0	320	0	0	0	640	0	2560	2560	0	1280	0	0	0	0	0	0	0	0	0	0	0	0	0	0	0	0	0
A/HongKong/948/2006	0	80	0	320	0	0	0	320	0	1280	640	1280	640	0	0	0	0	0	0	0	0	0	0	0	0	0	0	0	0	0
A/Fukushima/141/2006	0	0	0	40	0	0	0	0	0	0	0	320	80	640	640	160	640	2560	640	160	0	<40	0	0	0	0	0	640	0	0
A/HongKong/2652/2006	0	0	0	40	0	0	0	0	0	0	0	80	<40	320	640	1280	320	640	320	80	320	<40	320	320	320	160	320	320	320	80
A/SolomonIslands/3/2006	0	0	0	80	0	0	0	0	0	0	0	160	160	640	640	320	320	160	160	320	160	<40	640	320	160	320	160	320	320	640
A/Brisbane/59/2007	0	0	0	40	0	0	0	0	0	0	0	0	40	320	0	320	320	640	640	80	640	0	160	320	160	160	320	640	320	80
A/Egypt/10/2007	0	0	0	40	0	0	0	0	0	0	0	0	40	320	0	160	320	320	640	160	0	0	0	0	0	0	320	320	0	0
A/Finland/4/2007	0	0	0	40	0	0	0	0	0	0	0	0	80	80	0	80	160	640	160	320	0	0	0	0	0	0	0	0	0	0
A/Madagascar/2121/2007	0	0	0	160	0	0	0	0	0	0	0	0	2560	80	0	80	80	160	80	160	0	0	0	0	0	0	0	0	0	0
A/Netherlands/345/2007	0	0	0	80	0	0	0	0	0	0	0	0	160	160	0	160	160	160	320	640	0	0	640	160	0	320	160	320	160	80
A/Paris/577/2007	0	0	0	40	0	0	0	0	0	0	0	0	40	80	0	80	80	320	320	320	0	0	0	0	0	0	0	0	0	0
A/SouthDakota/6/2007	0	0	0	0	0	0	0	0	0	0	0	0	0	0	0	160	160	640	0	0	320	0	0	160	160	0	0	0	0	0
A/HongKong/2387/2007	0	0	0	<40	0	0	0	0	0	0	0	40	80	80	80	320	160	0	0	0	0	0	0	0	0	0	0	0	0	0
A/HongKong/2613/2007	0	0	0	<40	0	0	0	0	0	0	0	40	80	160	80	320	160	0	0	0	0	0	0	0	0	0	0	0	0	0
A/Incheon/2647/2007	0	0	0	<40	0	0	0	0	0	0	0	40	<40	160	80	160	160	0	0	0	0	0	0	0	0	0	0	0	0	0
A/Johannesburg/141/2007	0	0	0	<40	0	0	0	0	0	0	0	40	80	160	160	640	320	0	0	0	0	0	0	0	0	0	0	0	0	0
A/Johannesburg/67/2007	0	0	0	<40	0	0	0	0	0	0	0	40	<40	320	640	320	320	0	0	0	0	<40	0	0	0	0	0	0	0	0
A/Mauritius/543/2007	0	0	0	<40	0	0	0	0	0	0	0	80	40	320	160	160	160	0	0	0	0	0	0	0	0	0	0	0	0	0
A/Pennsylvania/1/2007	0	0	0	160	0	0	0	0	0	0	0	640	1280	<40	40	40	40	0	0	0	0	320	0	0	0	0	0	0	0	0
A/Peru/1169/2007	0	0	0	<40	0	0	0	0	0	0	0	320	40	320	320	160	320	0	0	0	0	<40	0	0	0	0	0	0	0	0
A/StPetersburg/10/2007	0	0	0	80	0	0	0	0	0	0	0	320	320	<40	40	80	<40	0	0	0	0	640	0	0	0	0	0	0	0	0
A/Texas/5/2007	0	0	0	40	0	0	0	0	0	0	0	80	40	320	160	160	320	0	0	0	0	<40	0	0	0	0	0	0	0	0
A/Tula/5/2007	0	0	0	160	0	0	0	0	0	0	0	640	1280	80	80	40	<40	0	0	0	0	0	0	0	0	0	0	0	0	0
A/Ulaanbaatar/116/2007	0	0	0	<40	0	0	0	0	0	0	0	80	<40	320	320	320	320	0	0	0	0	40	0	0	0	0	0	0	0	0
A/Ulaanbaatar/2212/2007	0	0	0	<40	0	0	0	0	0	0	0	40	<40	160	160	320	160	0	0	0	0	0	0	0	0	0	0	0	0	0
A/Berlin/59/2008	0	0	0	<40	0	0	0	0	0	0	0	0	0	0	0	80	80	40	0	160	0	0	320	80	0	160	80	0	0	0
A/Ghana/2/2008	0	0	0	<40	0	0	0	0	0	0	0	0	<40	0	0	80	80	80	160	160	0	0	0	0	0	0	160	160	0	0
A/Ghana/9/2008	0	0	0	<40	0	0	0	0	0	0	0	0	<40	0	0	80	80	160	160	160	0	0	0	0	0	0	160	160	0	0
A/Ghana/152/2008	0	0	0	80	0	0	0	0	0	0	0	0	80	0	0	320	160	160	160	640	0	0	0	0	0	0	320	320	0	0
A/Ghana/163/2008	0	0	0	160	0	0	0	0	0	0	0	0	160	0	0	320	320	160	320	1280	0	0	0	0	0	0	320	320	0	0
A/Gyeonggibuk/4500/2008	0	0	0	<40	0	0	0	0	0	0	0	0	0	0	0	80	80	160	0	80	0	0	80	320	0	80	160	0	0	0
A/HongKong/1856/2008	0	0	0	40	0	0	0	0	0	0	0	0	0	0	0	320	320	40	0	160	0	0	2560	160	0	640	80	0	640	320
A/HongKong/1870/2008	0	0	0	<40	0	0	0	0	0	0	0	0	0	0	0	640	160	320	0	160	320	0	640	640	320	80	160	0	320	80
A/HongKong/3176/2008	0	0	0	<40	0	0	0	0	0	0	0	0	0	0	0	40	40	80	0	320	0	0	160	160	0	320	160	0	0	0
A/Incheon/4532/2008	0	0	0	<40	0	0	0	0	0	0	0	0	0	0	0	80	160	160	0	80	0	0	80	320	0	80	160	0	0	0
A/Mauritius/403/2008	0	0	0	<40	0	0	0	0	0	0	0	0	<40	0	0	40	<40	80	160	320	0	0	0	0	0	0	160	160	0	0
A/Minsk/179/2008	0	0	0	<40	0	0	0	0	0	0	0	0	<40	<40	0	40	40	320	320	640	0	0	0	0	0	0	0	160	0	0
A/Paris/781/2008	0	0	0	40	0	0	0	0	0	0	0	0	0	0	0	160	160	80	0	1280	0	0	640	320	0	1280	160	0	0	0
A/Perth/200/2008	0	0	0	<40	0	0	0	0	0	0	0	0	<40	0	0	640	320	320	320	160	320	0	0	640	320	0	320	0	0	0
A/Seychelles/2239/2008	0	0	0	<40	0	0	0	0	0	0	0	0	80	0	0	80	80	40	160	80	0	0	640	640	0	320	80	320	320	640
A/StPetersburg/12/2008	0	0	0	40	0	0	0	0	0	0	0	0	40	0	0	160	320	320	640	80	0	0	160	640	0	160	320	320	320	80
A/StPetersburg/5/2008	0	0	0	80	0	0	0	0	0	0	0	0	80	320	0	320	1280	640	640	640	0	0	0	0	0	0	640	640	0	0
A/Zagreb/1982/2008	0	0	0	<40	0	0	0	0	0	0	0	0	40	320	0	80	320	1280	640	160	0	0	0	0	0	0	0	0	0	0
A/Annecy/2013/2009	0	0	0	<40	0	0	0	0	0	0	0	0	0	0	0	80	40	<40	0	0	0	0	160	80	0	640	80	0	320	320
A/Ghana/FS-09-718/2009	0	0	0	<40	0	0	0	0	0	0	0	0	0	0	0	40	<40	40	0	160	0	0	640	80	0	160	40	0	320	320
A/Ghana/FS-09-791/2009	0	0	0	40	0	0	0	0	0	0	0	0	0	0	0	160	80	80	0	320	0	0	1280	160	0	320	80	0	1280	640
A/HongKong/18106/2009	0	0	0	<40	0	0	0	0	0	0	0	0	0	0	0	<40	<40	<40	0	0	0	0	<40	40	0	<40	<40	0	80	<40
A/HongKong/1988/2009	0	0	0	<40	0	0	0	0	0	0	0	0	0	0	0	80	40	40	0	80	0	0	640	80	0	160	80	0	640	320
A/HongKong/33597/2009	0	0	0	<40	0	0	0	0	0	0	0	0	0	0	0	40	<40	<40	0	0	0	0	80	40	0	640	40	0	160	320
A/HongKong/34079/2009	0	0	0	<40	0	0	0	0	0	0	0	0	0	0	0	40	40	<40	0	0	0	0	<40	80	0	40	40	0	80	40
A/Iceland/8064/2009	0	0	0	160	0	0	0	0	0	0	0	0	0	0	0	<40	<40	<40	0	0	0	0	40	80	0	40	<40	0	80	40
A/Iceland/8599/2009	0	0	0	<40	0	0	0	0	0	0	0	0	0	0	0	<40	40	40	0	80	0	0	160	160	0	80	80	0	80	40
A/Madagascar/6054/2009	0	0	0	<40	0	0	0	0	0	0	0	0	0	0	0	160	80	<40	0	0	0	0	<40	40	0	40	40	0	160	40
A/Madagascar/6081/2009	0	0	0	<40	0	0	0	0	0	0	0	0	0	0	0	40	<40	<40	0	0	0	0	40	40	0	160	40	0	80	80
A/Marrakech/510/2009	0	0	0	<40	0	0	0	0	0	0	0	0	0	0	0	80	40	40	0	320	0	0	640	160	0	160	80	0	0	0
A/Marseille/1148/2009	0	0	0	<40	0	0	0	0	0	0	0	0	0	0	0	40	80	160	0	160	0	0	320	160	0	160	80	0	320	80
A/Menya/1386/2009	0	0	0	<40	0	0	0	0	0	0	0	0	0	0	0	<40	40	40	0	80	0	0	320	80	0	160	40	0	80	80
A/Montpellier/2051/2009	0	0	0	<40	0	0	0	0	0	0	0	0	0	0	0	80	40	40	0	0	0	0	80	160	0	80	160	0	320	80
A/Moscow/2/2009	0	0	0	<40	0	0	0	0	0	0	0	0	0	0	0	80	40	40	0	1280	0	0	640	80	0	160	80	0	640	640
A/Paraguay/61/2009	0	0	0	80	0	0	0	0	0	0	0	0	0	0	0	40	80	<40	0	0	0	0	160	80	0	160	<40	0	80	80
A/Rabat/109/2009	0	0	0	<40	0	0	0	0	0	0	0	0	0	0	0	<40	40	<40	0	160	0	0	640	160	0	160	80	0	0	0
A/Singapore/10/2009	0	0	0	160	0	0	0	0	0	0	0	0	0	0	0	320	160	160	0	320	0	0	640	320	0	320	160	0	640	640
A/Wisconsin/13/2009	0	0	0	80	0	0	0	0	0	0	0	0	0	0	0	40	80	80	0	0	0	0	160	80	0	40	<40	0	80	40
Subtable 4. Subtype H1 swine influenza viruses
Virus	Ferret antisera
	sw/MN/02	sw/IA/06	WI/10/98	OH/2/07	IL/9/07	CA/07/09	MI/1/07	Bris/59/07
A/Missouri/04/06	5120	5120		5120	1280		5	5
A/Minnesota/03/08	1280	1280		5120	640		5	5
A/Texas/14/08	2560	1280		5120	640		5	5
A/SouthDakota/03/08	2560	1280		5120	1280		5	5
A/sw/Minnesota/02	2560	1280	640	5120	640	2560	5	5
A/sw/Iowa/06	1280	2560	320	5120	640	320	5	5
A/Wisconsin/10/98	1280	1280	2560	5120	1280	1280	5	5
A/Wisconsin/87/05	2560	2560		5120	2560		5	5
A/Ohio/02/07	2560	2560	1280	5120	2560	2560	5	5
A/Illinois/09/07	512	2560	640	5120	5120	2560	5	5
A/Iowa/02/09	5120	5120	5120	5120	2560	2560	5	5
A/California/07/09	1280	1280	640	2560	1280	2560	5	5
A/Michigan/09/07	5	5	5	5	80	5	320	2560
A/Brisbane/59/07	5	5	5	5	5	5	20	640
Subtable 5. Subtype H1 swine influenza viruses
Virus	Swine antisera
	874	875	876	877	532	595	589	590	596	870	871	872	873	878	879	880	881	577	558	864	865	866	867	868	869	821	581	560	592	882	883	884	885	886	887	328
A/SW/MN/02053/2008	320	320	160	160	320	320	160	640	320	20	80	40	40	40	40	<10	20	160	80	40	40	20	640	1280	640	320	320	40	80	<10	<10	<10	<10	<10	<10	<10
A/SW/MN/02093/2008	160	320	160	320	320	320	80	2560	160	10	10	<10	20	10	10	<10	20	80	80	80	160	40	2560	1280	1280	1280	640	40	160	<10	<10	<10	<10	<10	<10	<10
A/SW/MN/37866/1999	20	40	<10	40	160	160	320	640	320	<10	<10	<10	40	20	10	<10	10	80	40	80	80	10	1280	640	640	320	80	20	80	<10	<10	<10	<10	<10	<10	<10
A/SW/IA/1973	20	40	20	20	320	5120	1280	1280	1280	10	20	10	80	20	20	<10	40	160	80	40	80	<10	640	640	320	320	160	<10	1280	<10	<10	<10	<10	<10	<10	<10
A/SW/IA/1945	10	20	<10	20	160	160	1280	320	1280	<10	<10	<10	20	<10	<10	<10	<10	80	<10	40	40	<10	1280	640	640	160	80	<10	40	<10	<10	<10	<10	<10	<10	<10
A/SW/WI/1/1968	40	80	20	80	320	160	320	640	640	10	20	20	80	20	20	10	20	160	80	<10	40	10	1280	1280	1280	320	80	20	80	<10	<10	<10	<10	<10	<10	<10
A/SW/IA/15/1930	20	20	<10	20	80	320	640	640	640	<10	<10	10	20	20	10	<10	<10	40	20	<10	20	<10	640	320	160	80	20	<10	40	<10	<10	<10	<10	<10	<10	<10
A/SW/IA/02096/2008	160	40	40	40	160	640	80	1280	640	80	320	80	160	160	80	<10	40	640	640	40	80	20	320	640	160	320	320	20	160	<10	<10	<10	<10	<10	<10	<10
A/SW/KY/02086/2008	160	40	80	80	640	80	20	640	640	10	20	80	640	80	80	80	20	160	160	40	40	<10	320	160	80	160	80	20	1280	<10	<10	<10	<10	<10	<10	<10
A/SW/NE/02013/2008	80	40	20	20	160	160	80	640	640	40	80	40	160	640	160	80	40	320	160	20	80	10	640	640	160	160	40	<10	80	<10	<10	<10	<10	<10	<10	<10
A/SW/NC/02084/2008	160	40	40	20	320	160	160	640	640	40	80	40	160	320	160	160	80	320	320	40	80	10	1280	640	320	320	160	20	320	<10	<10	<10	<10	<10	<10	<10
A/SW/IA/00239/2004	80	40	40	80	320	320	320	640	320	40	40	40	160	160	160	80	40	640	160	160	80	80	640	640	640	160	160	40	320	<10	<10	<10	<10	<10	<10	<10
A/SW/NC/36883/2002	20	20	40	40	160	320	160	640	320	40	40	40	80	80	40	40	40	320	160	40	40	20	320	640	320	80	40	40	20	<10	<10	<10	<10	<10	<10	<10
A/SW/NC/02023/2008	20	40	10	20	160	80	80	320	40	<10	<10	<10	10	<10	10	<10	<10	80	20	320	320	40	640	640	640	640	320	80	80	<10	<10	<10	<10	<10	<10	<10
A/SW/OH/02026/2008	40	40	80	40	320	320	160	320	320	10	40	80	80	40	40	<10	40	160	1280	160	640	80	1280	640	640	640	640	640	320	<10	<10	<10	<10	<10	<10	10
A/SW/MO/02060/2008	20	40	10	20	160	160	80	160	<10	<10	<10	<10	<10	<10	<10	<10	<10	40	<10	80	320	40	1280	1280	2560	640	160	40	40	<10	<10	<10	<10	<10	<10	<10
A/SW/OH/511445/2007	80	320	160	160	640	320	320	2560	320	80	160	40	160	160	160	80	80	320	160	320	1280	160	2560	2560	1280	2560	1280	320	320	80	80	20	20	320	80	<10
A/SW/KS/00246/2004	80	160	40	80	320	160	80	320	80	<10	<10	<10	20	10	40	<10	20	80	40	160	160	160	640	1280	640	640	640	160	320	40	20	20	80	20	20	<10
A/SW/MN/00194/2003	40	40	10	10	80	20	20	40	20	20	10	10	10	20	10	<10	<10	20	10	40	80	40	320	320	320	160	80	640	80	40	20	20	40	40	40	10
A/SW/MN/1192/2001	40	40	10	10	320	80	160	80	<10	10	10	<10	20	10	10	<10	10	80	<10	160	640	40	1280	640	1280	640	320	80	640	10	<10	<10	10	<10	<10	<10
A/SW/TX/01976/2008	<10	<10	<10	<10	<10	<10	<10	<10	<10	<10	<10	<10	<10	<10	<10	<10	<10	<10	<10	<10	<10	<10	<10	<10	<10	<10	<10	<10	<10	40	40	<10	<10	<10	<10	10
A/SW/IA/02039/2008	<10	<10	<10	<10	<10	<10	<10	<10	<10	<10	<10	<10	<10	<10	<10	<10	<10	<10	<10	<10	<10	<10	<10	<10	<10	<10	<10	<10	<10	10	40	320	40	<10	<10	<10
A/SW/MN/02011/2008	<10	<10	<10	<10	20	<10	<10	<10	<10	<10	<10	<10	<10	<10	<10	<10	<10	<10	<10	<10	<10	<10	<10	<10	<10	<10	<10	20	40	40	40	40	20	2560	2560	40
A/SW/MN/07002083/2007	<10	<10	<10	<10	<10	<10	<10	40	<10	<10	<10	<10	<10	<10	<10	<10	<10	<10	<10	<10	10	<10	<10	10	10	<10	<10	<10	<10	160	80	20	<10	<10	<10	640
Subtable 6. 2009 H1N1 seasonal influenza viruses
Virus	Ferret antisera
	CA/07	MX/4108	NY/18	TX/15	CA/07X-179A	TH/102	MX/4487	JA/01	UK/195	IL/9	X-181	UT/20	SC/18	UT/42	UKNR/320	UKUA/N6	UKGE/69	UKGE/79	PH/2810	IQ/8529	SC/02	AS/10	IVR-158	BRIS/10	TX/77	JA/752	AS/12	X-179	MDCKMN/3	EGGMN/3	UR/1	UR/100	CI/17275	VOR/1	CH/191	UKST.P/27	UKAST/1	UKHK/3734	FL/27	MEX/254	GA/8	TX/30	NEWCO/14	MD/13	CO/14	WA/24	BA/2021	II/2192	EGGBL/559
A/CALIFORNIA/07/2009	2168.89	1280	1280	1920	1386.67	320	480	3840	2560	586.667	1536	960	1600	1280	640	640	320	320	533.333	160	1920	1600	1920	1066.67	960	1280	2560	186.667	3200	2048	1280	1635.56	3840	1280	5120	2560	1280	2560	1024	1920	160	3200	2560	1760	1920	2240	340	2133.33	1280
A/MEXICO/4108/2009	2560	3840	3840	5120	2560	1280	1280	3840	3840	0	0	0	0	0	0	0	0	0	0	0	0	0	0	0	0	0	0	0	0	0	0	0	0	0	0	0	0	0	0	0	0	0	0	0	0	0	0	0	0
A/ENGLAND/195/2009	5120	2560	2560	2560	2560	640	640	2560	2560	0	0	0	0	0	0	0	0	0	0	0	0	0	0	0	0	0	0	0	0	0	0	0	0	0	0	0	0	0	0	0	0	0	0	0	0	0	0	0	0
A/FLORIDA/13/2009	5120	2560	5120	5120	2560	1280	1280	2560	2560	0	0	0	0	0	0	0	0	0	0	0	0	0	0	0	0	0	0	0	0	0	0	0	0	0	0	0	0	0	0	0	0	0	0	0	0	0	0	0	0
A/FLORIDA/14/2009	640	320	640	640	320	160	160	1280	640	0	0	0	0	0	0	0	0	0	0	0	0	0	0	0	0	0	0	0	0	0	0	0	0	0	0	0	0	0	0	0	0	0	0	0	0	0	0	0	0
A/TEXAS/47/2009	320	320	160	160	160	160	160	320	320	0	0	0	0	0	0	0	0	0	0	0	0	0	0	0	0	0	0	0	0	0	0	0	0	0	0	0	0	0	0	0	0	0	0	0	0	0	0	0	0
A/NEW YORK/18/2009	2560	2560	2560	2560	1280	640	640	2560	1280	0	0	0	0	0	0	0	0	0	0	0	0	0	0	0	0	0	0	0	0	0	0	0	0	0	0	0	0	0	0	0	0	0	0	0	0	0	0	0	0
A/COLORADO/11/2009	5120	2560	2560	5120	2560	640	1280	5120	2560	0	0	0	0	0	0	0	0	0	0	0	0	0	0	0	0	0	0	0	0	0	0	0	0	0	0	0	0	0	0	0	0	0	0	0	0	0	0	0	0
A/COLORADO/12/2009	2560	2560	2560	2560	2560	640	640	5120	2560	0	0	0	0	0	0	0	0	0	0	0	0	0	0	0	0	0	0	0	0	0	0	0	0	0	0	0	0	0	0	0	0	0	0	0	0	0	0	0	0
A/IOWA/07/2009	5120	2560	2560	2560	2560	1280	1280	5120	2560	0	0	0	0	0	0	0	0	0	0	0	0	0	0	0	0	0	0	0	0	0	0	0	0	0	0	0	0	0	0	0	0	0	0	0	0	0	0	0	0
A/MASSACHUSETTS/29/2009	2560	2560	2560	2560	2560	1280	1280	5120	2560	0	0	0	0	0	0	0	0	0	0	0	0	0	0	0	0	0	0	0	0	0	0	0	0	0	0	0	0	0	0	0	0	0	0	0	0	0	0	0	0
A/MONTANA/15/2009	2560	1280	2560	2560	1280	640	640	2560	2560	0	0	0	0	0	0	0	0	0	0	0	0	0	0	0	0	0	0	0	0	0	0	0	0	0	0	0	0	0	0	0	0	0	0	0	0	0	0	0	0
A/CHILE/6536/2009	640	640	320	640	320	160	640	1280	1280	0	0	0	0	0	0	0	0	0	0	0	0	0	0	0	0	0	0	0	0	0	0	0	0	0	0	0	0	0	0	0	0	0	0	0	0	0	0	0	0
A/UTAH/20/2009	240	0	0	0	120	0	0	0	320	40	240	1920	1920	160	640	1280	1280	640	0	0	0	0	0	0	0	0	0	0	0	0	0	0	0	0	0	0	0	0	0	0	0	0	0	0	0	0	0	0	0
A/ILLINOIS/19/2009	1280	0	0	0	640	0	0	0	1280	320	640	320	160	0	0	0	0	0	0	0	0	0	0	0	0	0	0	0	0	0	0	0	0	0	0	0	0	0	0	0	0	0	0	0	0	0	0	0	0
A/NORTH CAROLINA/53/2009	1280	0	0	0	640	0	0	0	1280	640	640	320	160	0	0	0	0	0	0	0	0	0	0	0	0	0	0	0	0	0	0	0	0	0	0	0	0	0	0	0	0	0	0	0	0	0	0	0	0
A/HONG KONG/34360/2009	1280	0	0	0	1280	0	0	0	2560	640	1280	640	640	0	0	0	0	0	0	0	0	0	0	0	0	0	0	0	0	0	0	0	0	0	0	0	0	0	0	0	0	0	0	0	0	0	0	0	0
A/UTAH/42/2009	2240	0	0	0	800	0	0	0	2560	960	1600	1280	1120	1600	2560	2560	1280	640	0	0	0	0	0	0	0	0	0	0	0	0	0	0	0	0	0	0	0	0	0	0	0	0	0	0	0	0	0	0	0
A/NORWAY/3206/2009	640	0	0	0	160	0	0	0	160	80	320	640	640	320	2560	2560	1280	1280	0	0	0	0	0	0	0	0	0	0	0	0	0	0	0	0	0	0	0	0	0	0	0	0	0	0	0	0	0	0	0
A/LVIV/N6/2009	320	0	0	0	160	0	0	0	320	40	320	640	1280	160	1280	2560	1280	1280	0	0	0	0	0	0	0	0	0	0	0	0	0	0	0	0	0	0	0	0	0	0	0	0	0	0	0	0	0	0	0
A/BAYERN/69/2009	160	0	0	0	80	0	0	0	160	20	160	320	640	80	640	640	640	320	0	0	0	0	0	0	0	0	0	0	0	0	0	0	0	0	0	0	0	0	0	0	0	0	0	0	0	0	0	0	0
A/NORDRHEIN-WESTFALEN/79/2009	320	0	0	0	80	0	0	0	160	20	160	320	320	80	640	320	640	640	0	0	0	0	0	0	0	0	0	0	0	0	0	0	0	0	0	0	0	0	0	0	0	0	0	0	0	0	0	0	0
A/COLORADO/17/2009	2560	0	0	0	1280	0	0	0	2560	1280	1280	1280	640	1280	2560	2560	1280	640	0	0	0	0	0	0	0	0	0	0	0	0	0	0	0	0	0	0	0	0	0	0	0	0	0	0	0	0	0	0	0
A/MONTANA/22/2009	1280	0	0	0	1280	0	0	0	2560	640	1280	640	640	1280	2560	2560	1280	640	0	0	0	0	0	0	0	0	0	0	0	0	0	0	0	0	0	0	0	0	0	0	0	0	0	0	0	0	0	0	0
A/VIETNAM/2043/2009	5120	0	0	0	1280	0	0	0	2560	1280	1280	1280	640	2560	1280	1280	640	640	0	0	0	0	0	0	0	0	0	0	0	0	0	0	0	0	0	0	0	0	0	0	0	0	0	0	0	0	0	0	0
A/VIETNAM/3305/2009	2560	0	0	0	640	0	0	0	1280	640	1280	640	320	640	1280	640	640	640	0	0	0	0	0	0	0	0	0	0	0	0	0	0	0	0	0	0	0	0	0	0	0	0	0	0	0	0	0	0	0
A/INDIANA/20/2009	5120	0	0	0	2560	0	0	0	5120	1280	2560	0	1280	2560	0	0	0	0	0	0	0	0	0	0	0	0	0	0	0	0	0	0	0	0	0	0	0	0	0	0	0	0	0	0	0	0	0	0	0
A/PUERTO RICO/51/2009	2560	0	0	0	1280	0	0	0	5120	640	1280	0	640	1280	0	0	0	0	0	0	0	0	0	0	0	0	0	0	0	0	0	0	0	0	0	0	0	0	0	0	0	0	0	0	0	0	0	0	0
A/MINNESOTA/20/2009	2560	0	0	0	1280	0	0	0	2560	640	1280	0	640	1280	0	0	0	0	0	0	0	0	0	0	0	0	0	0	0	0	0	0	0	0	0	0	0	0	0	0	0	0	0	0	0	0	0	0	0
A/MAINE/14/2009	2560	0	0	0	1280	0	0	0	2560	640	1280	0	640	1280	0	0	0	0	0	0	0	0	0	0	0	0	0	0	0	0	0	0	0	0	0	0	0	0	0	0	0	0	0	0	0	0	0	0	0
A/NORTH DAKOTA/16/2009	2560	0	0	0	1280	0	0	0	5120	1280	1280	0	1280	1280	0	0	0	0	0	0	0	0	0	0	0	0	0	0	0	0	0	0	0	0	0	0	0	0	0	0	0	0	0	0	0	0	0	0	0
A/NORTH CAROLINA/56/2009	2560	0	0	0	1280	0	0	0	5120	1280	1280	0	640	1280	0	0	0	0	0	0	0	0	0	0	0	0	0	0	0	0	0	0	0	0	0	0	0	0	0	0	0	0	0	0	0	0	0	0	0
A/ILLINOIS/25/2009	2560	0	0	0	2560	0	0	0	5120	1280	1280	0	640	1280	0	0	0	0	0	0	0	0	0	0	0	0	0	0	0	0	0	0	0	0	0	0	0	0	0	0	0	0	0	0	0	0	0	0	0
A/INDIANA/21/2009	2560	0	0	0	1280	0	0	0	5120	1280	1280	0	640	2560	0	0	0	0	0	0	0	0	0	0	0	0	0	0	0	0	0	0	0	0	0	0	0	0	0	0	0	0	0	0	0	0	0	0	0
A/FLORIDA/31/2009	1280	0	0	0	1280	0	0	0	2560	640	1280	0	640	1280	0	0	0	0	0	0	0	0	0	0	0	0	0	0	0	0	0	0	0	0	0	0	0	0	0	0	0	0	0	0	0	0	0	0	0
A/FLORIDA/30/2009	640	0	0	0	320	0	0	0	1280	320	320	0	160	320	0	0	0	0	0	0	0	0	0	0	0	0	0	0	0	0	0	0	0	0	0	0	0	0	0	0	0	0	0	0	0	0	0	0	0
A/GYEONGNAM/11177/2009	640	0	0	0	160	0	0	0	640	20	320	0	640	160	0	0	0	0	0	0	0	0	0	0	0	0	0	0	0	0	0	0	0	0	0	0	0	0	0	0	0	0	0	0	0	0	0	0	0
A/IOWA/14/2009	5120	0	0	0	2560	0	0	0	5120	1280	2560	0	2560	2560	0	0	0	0	0	0	0	0	0	0	0	0	0	0	0	0	0	0	0	0	0	0	0	0	0	0	0	0	0	0	0	0	0	0	0
A/KANSAS/27/2009	5120	0	0	0	2560	0	0	0	5120	1280	2560	0	1280	2560	0	0	0	0	0	0	0	0	0	0	0	0	0	0	0	0	0	0	0	0	0	0	0	0	0	0	0	0	0	0	0	0	0	0	0
A/VERMONT/28/2009	5120	0	0	0	640	0	0	0	5120	640	1280	0	1280	2560	0	0	0	0	0	0	0	0	0	0	0	0	0	0	0	0	0	0	0	0	0	0	0	0	0	0	0	0	0	0	0	0	0	0	0
A/VERMONT/29/2009	5120	0	0	0	2560	0	0	0	5120	1280	2560	0	1280	2560	0	0	0	0	0	0	0	0	0	0	0	0	0	0	0	0	0	0	0	0	0	0	0	0	0	0	0	0	0	0	0	0	0	0	0
A/MAINE/15/2009	2560	0	0	0	1280	0	0	0	5120	640	1280	0	640	1280	0	0	0	0	0	0	0	0	0	0	0	0	0	0	0	0	0	0	0	0	0	0	0	0	0	0	0	0	0	0	0	0	0	0	0
A/BELGOROD/01/2009	2560	0	0	0	1280	0	0	0	2560	640	1280	0	640	1280	0	0	0	0	0	0	0	0	0	0	0	0	0	0	0	0	0	0	0	0	0	0	0	0	0	0	0	0	0	0	0	0	0	0	0
A/KALININGRAD/01/2009	2560	0	0	0	1280	0	0	0	5120	640	1280	0	1280	2560	0	0	0	0	0	0	0	0	0	0	0	0	0	0	0	0	0	0	0	0	0	0	0	0	0	0	0	0	0	0	0	0	0	0	0
A/ST PETERSBURG/59/2009	2560	0	0	0	1280	0	0	0	5120	640	1280	0	1280	2560	0	0	0	0	0	0	0	0	0	0	0	0	0	0	0	0	0	0	0	0	0	0	0	0	0	0	0	0	0	0	0	0	0	0	0
A/VORONEZH/01/2009	2560	0	0	0	1280	0	0	0	2560	640	1280	0	640	1280	0	0	0	0	0	0	0	0	0	0	0	0	0	0	0	0	0	0	0	0	0	0	0	0	0	0	0	0	0	0	0	0	0	0	0
A/BELGOROD/05/2009	1280	0	0	0	1280	0	0	0	5120	640	2560	0	1280	2560	0	0	0	0	0	0	0	0	0	0	0	0	0	0	0	0	0	0	0	0	0	0	0	0	0	0	0	0	0	0	0	0	0	0	0
A/GUANGDONG-XINXING/SWL1621/2009	5120	0	0	0	2560	0	0	0	5120	1280	2560	0	1280	2560	0	0	0	0	0	0	0	0	0	0	0	0	0	0	0	0	0	0	0	0	0	0	0	0	0	0	0	0	0	0	0	0	0	0	0
A/HEBEI-YUHUA/SWL1441/2009	2560	0	0	0	1280	0	0	0	2560	1280	1280	0	640	1280	0	0	0	0	0	0	0	0	0	0	0	0	0	0	0	0	0	0	0	0	0	0	0	0	0	0	0	0	0	0	0	0	0	0	0
A/CALIFORNIA/41/2009	5120	0	0	0	1280	0	0	0	5120	1280	1280	0	5120	2560	0	0	0	0	0	0	0	0	0	0	0	0	0	0	0	0	0	0	0	0	0	0	0	0	0	0	0	0	0	0	0	0	0	0	0
A/ARIZONA/20/2009	2560	0	0	0	640	0	0	0	2560	640	1280	0	640	1280	0	0	0	0	0	0	0	0	0	0	0	0	0	0	0	0	0	0	0	0	0	0	0	0	0	0	0	0	0	0	0	0	0	0	0
A/NEW MEXICO/14/2009	2560	0	0	0	640	0	0	0	2560	640	1280	0	640	1280	0	0	0	0	0	0	0	0	0	0	0	0	0	0	0	0	0	0	0	0	0	0	0	0	0	0	0	0	0	0	0	0	0	0	0
A/NEVADA/20/2009	1280	0	0	0	320	0	0	0	1280	640	1280	0	1280	1280	0	0	0	0	0	0	0	0	0	0	0	0	0	0	0	0	0	0	0	0	0	0	0	0	0	0	0	0	0	0	0	0	0	0	0
A/UTAH/59/2009	1280	0	0	0	640	0	0	0	1280	640	1280	0	640	1280	0	0	0	0	0	0	0	0	0	0	0	0	0	0	0	0	0	0	0	0	0	0	0	0	0	0	0	0	0	0	0	0	0	0	0
A/TEXAS/73/2009	640	0	0	0	160	0	0	0	160	40	320	0	1280	160	0	0	0	0	0	0	0	0	0	0	0	0	0	0	0	0	0	0	0	0	0	0	0	0	0	0	0	0	0	0	0	0	0	0	0
A/PERU/8409/2009	2560	0	0	0	640	0	0	0	1280	640	1280	0	640	640	0	0	0	0	0	0	0	0	0	0	0	0	0	0	0	0	0	0	0	0	0	0	0	0	0	0	0	0	0	0	0	0	0	0	0
A/HUNGARY/20/2009	640	0	0	0	320	0	0	0	640	320	640	0	320	320	0	0	0	0	0	0	0	0	0	0	0	0	0	0	0	0	0	0	0	0	0	0	0	0	0	0	0	0	0	0	0	0	0	0	0
A/BANGLADESH/3009/2009	5120	0	0	0	1280	0	0	0	5120	1280	2560	0	2560	2560	0	0	0	0	0	0	0	0	0	0	0	0	0	0	0	0	0	0	0	0	0	0	0	0	0	0	0	0	0	0	0	0	0	0	0
A/IRAQ/8529/2009*	320	0	0	0	160	0	0	0	160	10	0	0	1280	0	0	0	0	0	640	640	0	0	0	0	0	0	0	0	0	0	0	0	0	0	0	0	0	0	0	0	0	0	0	0	0	0	0	0	0
A/IOWA/01/2010	5120	0	0	0	2560	0	0	0	5120	1280	0	0	2560	0	0	0	0	0	1280	640	0	0	0	0	0	0	0	0	0	0	0	0	0	0	0	0	0	0	0	0	0	0	0	0	0	0	0	0	0
A/KANSAS/01/2010	5120	0	0	0	2560	0	0	0	2560	1280	0	0	1280	0	0	0	0	0	1280	640	0	0	0	0	0	0	0	0	0	0	0	0	0	0	0	0	0	0	0	0	0	0	0	0	0	0	0	0	0
A/MARYLAND/03/2010	5120	0	0	0	2560	0	0	0	5120	2560	0	0	1280	0	0	0	0	0	1280	640	0	0	0	0	0	0	0	0	0	0	0	0	0	0	0	0	0	0	0	0	0	0	0	0	0	0	0	0	0
A/NEBRASKA/23/2009	5120	0	0	0	2560	0	0	0	5120	1280	0	0	1280	0	0	0	0	0	1280	640	0	0	0	0	0	0	0	0	0	0	0	0	0	0	0	0	0	0	0	0	0	0	0	0	0	0	0	0	0
A/NEW HAMPSHIRE/01/2010	5120	0	0	0	2560	0	0	0	5120	1280	0	0	1280	0	0	0	0	0	1280	640	0	0	0	0	0	0	0	0	0	0	0	0	0	0	0	0	0	0	0	0	0	0	0	0	0	0	0	0	0
A/MINNESOTA/38/2009	2560	0	0	0	2560	0	0	0	5120	2560	0	0	2560	0	0	0	0	0	1280	640	0	0	0	0	0	0	0	0	0	0	0	0	0	0	0	0	0	0	0	0	0	0	0	0	0	0	0	0	0
A/PENNSYLVANIA/31/2009	2560	0	0	0	1280	0	0	0	2560	640	0	0	1280	0	0	0	0	0	640	320	0	0	0	0	0	0	0	0	0	0	0	0	0	0	0	0	0	0	0	0	0	0	0	0	0	0	0	0	0
A/RHODE ISLAND/25/2009	2560	0	0	0	2560	0	0	0	5120	1280	0	0	2560	0	0	0	0	0	1280	640	0	0	0	0	0	0	0	0	0	0	0	0	0	0	0	0	0	0	0	0	0	0	0	0	0	0	0	0	0
A/VIRGINIA/27/2009	2560	0	0	0	2560	0	0	0	2560	1280	0	0	1280	0	0	0	0	0	1280	640	0	0	0	0	0	0	0	0	0	0	0	0	0	0	0	0	0	0	0	0	0	0	0	0	0	0	0	0	0
A/ALASKA/47/2009	1280	0	0	0	640	0	0	0	1280	160	0	0	320	0	0	0	0	0	320	320	0	0	0	0	0	0	0	0	0	0	0	0	0	0	0	0	0	0	0	0	0	0	0	0	0	0	0	0	0
A/COLORADO/02/2010	1280	0	0	0	640	0	0	0	1280	320	0	0	320	0	0	0	0	0	320	160	0	0	0	0	0	0	0	0	0	0	0	0	0	0	0	0	0	0	0	0	0	0	0	0	0	0	0	0	0
A/FLORIDA/01/2010	1280	0	0	0	640	0	0	0	1280	320	0	0	320	0	0	0	0	0	320	160	0	0	0	0	0	0	0	0	0	0	0	0	0	0	0	0	0	0	0	0	0	0	0	0	0	0	0	0	0
A/KENTUCKY/01/2010	1280	0	0	0	320	0	0	0	1280	320	0	0	160	0	0	0	0	0	160	80	0	0	0	0	0	0	0	0	0	0	0	0	0	0	0	0	0	0	0	0	0	0	0	0	0	0	0	0	0
A/MONTANA/25/2009	1280	0	0	0	640	0	0	0	1280	640	0	0	320	0	0	0	0	0	160	160	0	0	0	0	0	0	0	0	0	0	0	0	0	0	0	0	0	0	0	0	0	0	0	0	0	0	0	0	0
A/NEW YORK/109/2009	1280	0	0	0	640	0	0	0	1280	320	0	0	320	0	0	0	0	0	320	160	0	0	0	0	0	0	0	0	0	0	0	0	0	0	0	0	0	0	0	0	0	0	0	0	0	0	0	0	0
A/MISSISSIPPI/09/2009	640	0	0	0	320	0	0	0	1280	320	0	0	160	0	0	0	0	0	160	80	0	0	0	0	0	0	0	0	0	0	0	0	0	0	0	0	0	0	0	0	0	0	0	0	0	0	0	0	0
A/TEXAS/75/2009	640	0	0	0	320	0	0	0	640	160	0	0	160	0	0	0	0	0	160	80	0	0	0	0	0	0	0	0	0	0	0	0	0	0	0	0	0	0	0	0	0	0	0	0	0	0	0	0	0
A/UTAH/01/2010	640	0	0	0	320	0	0	0	640	160	0	0	160	0	0	0	0	0	160	80	0	0	0	0	0	0	0	0	0	0	0	0	0	0	0	0	0	0	0	0	0	0	0	0	0	0	0	0	0
A/DOMINICAN REPUBLIC/3768/2009	2560	0	0	0	640	0	0	0	2560	640	0	0	640	0	0	0	0	0	320	160	0	0	0	0	0	0	0	0	0	0	0	0	0	0	0	0	0	0	0	0	0	0	0	0	0	0	0	0	0
A/MEXICO/476/2009	2560	0	0	0	1280	0	0	0	2560	640	0	0	1280	0	0	0	0	0	640	320	0	0	0	0	0	0	0	0	0	0	0	0	0	0	0	0	0	0	0	0	0	0	0	0	0	0	0	0	0
A/BANGLADESH/2001/2009	1280	0	0	0	640	0	0	0	1280	1280	0	0	640	0	0	0	0	0	320	160	0	0	0	0	0	0	0	0	0	0	0	0	0	0	0	0	0	0	0	0	0	0	0	0	0	0	0	0	0
A/IRAQ/4066/2009	640	0	0	0	160	0	0	0	320	80	0	0	160	0	0	0	0	0	160	80	0	0	0	0	0	0	0	0	0	0	0	0	0	0	0	0	0	0	0	0	0	0	0	0	0	0	0	0	0
A/JAPAN/4081/2009	640	0	0	0	320	0	0	0	640	320	0	0	320	0	0	0	0	0	320	80	0	0	0	0	0	0	0	0	0	0	0	0	0	0	0	0	0	0	0	0	0	0	0	0	0	0	0	0	0
A/KOBE/92297/2009	320	0	0	0	160	0	0	0	160	10	0	0	640	0	0	0	0	0	640	160	0	0	0	0	0	0	0	0	0	0	0	0	0	0	0	0	0	0	0	0	0	0	0	0	0	0	0	0	0
A/ETHIOPIA/45/2010	1280	0	0	0	640	0	0	0	1280	320	0	0	160	0	0	0	0	0	160	80	0	0	0	0	0	0	0	0	0	0	0	0	0	0	0	0	0	0	0	0	0	0	0	0	0	0	0	0	0
A/ETHIOPIA/06/2010	640	0	0	0	320	0	0	0	640	160	0	0	160	0	0	0	0	0	160	80	0	0	0	0	0	0	0	0	0	0	0	0	0	0	0	0	0	0	0	0	0	0	0	0	0	0	0	0	0
A/SOUTH CAROLINA/02/2010*	2133.33	0	0	0	1536	0	0	0	3200	768	0	0	0	0	0	0	0	0	746.667	0	3413.33	1920	1280	1280	1280	2560	2560	0	0	0	0	0	0	0	0	0	0	0	0	0	0	0	0	0	0	0	0	0	0
A/COLOMBIA/6868/2010	2560	0	0	0	1280	0	0	0	5120	640	0	0	0	0	0	0	0	0	640	0	2560	0	0	0	1280	1280	0	0	0	0	0	0	0	0	0	0	0	0	0	0	0	0	0	0	0	0	0	0	0
A/SANTIAGO/14851/2010	2560	0	0	0	1280	0	0	0	5120	640	0	0	0	0	0	0	0	0	640	0	2560	0	0	0	1280	1280	0	0	0	0	0	0	0	0	0	0	0	0	0	0	0	0	0	0	0	0	0	0	0
A/PUERTO MONTT/12498/2010	1280	0	0	0	1280	0	0	0	2560	320	0	0	0	0	0	0	0	0	320	0	2560	0	0	0	640	1280	0	0	0	0	0	0	0	0	0	0	0	0	0	0	0	0	0	0	0	0	0	0	0
A/GUATEMALA/483/2010	640	0	0	0	640	0	0	0	1280	320	0	0	0	0	0	0	0	0	160	0	1280	0	0	0	160	320	0	0	0	0	0	0	0	0	0	0	0	0	0	0	0	0	0	0	0	0	0	0	0
A/HONG KONG/2172/2010	1280	0	0	0	1280	0	0	0	2560	640	0	0	0	0	0	0	0	0	640	0	2560	0	0	0	1280	2560	0	0	0	0	0	0	0	0	0	0	0	0	0	0	0	0	0	0	0	0	0	0	0
A/COTE D'IVOIRE/234/2010	2560	0	0	0	1280	0	0	0	2560	640	0	0	0	0	0	0	0	0	320	0	2560	0	0	0	6450	640	0	0	0	0	0	0	0	0	0	0	0	0	0	0	0	0	0	0	0	0	0	0	0
A/BRISBANE/12/2010	2560	0	0	0	2560	0	0	0	2560	1280	0	0	0	0	0	0	0	0	1280	0	5120	5120	0	0	1280	0	2560	0	0	0	0	0	0	0	0	0	0	0	0	0	0	0	0	0	0	0	0	0	0
A/FLORIDA/13/2010	2560	0	0	0	2560	0	0	0	5120	1280	0	0	0	0	0	0	0	0	320	0	2560	5120	0	0	640	0	2560	0	0	0	0	0	0	0	0	0	0	0	0	0	0	0	0	0	0	0	0	0	0
A/MISSISSIPPI/04/2010	2560	0	0	0	2560	0	0	0	5120	2560	0	0	0	0	0	0	0	0	1280	0	5120	0	0	0	1280	0	0	0	0	0	0	0	0	0	0	0	0	0	0	0	0	0	0	0	0	0	0	0	0
A/PENNSYLVANIA/07/2010	2560	0	0	0	2560	0	0	0	5120	1280	0	0	0	0	0	0	0	0	1280	0	5120	0	0	0	640	0	0	0	0	0	0	0	0	0	0	0	0	0	0	0	0	0	0	0	0	0	0	0	0
A/WISCONSIN/08/2010 MDCK	2560	0	0	0	2560	0	0	0	5120	1280	0	0	0	0	0	0	0	0	320	0	2560	0	0	0	640	0	0	0	0	0	0	0	0	0	0	0	0	0	0	0	0	0	0	0	0	0	0	0	0
A/COLOMBIA/7779/2010	5120	0	0	0	5120	0	0	0	5120	2560	0	0	0	0	0	0	0	0	1280	0	5120	0	0	0	1280	0	0	0	0	0	0	0	0	0	0	0	0	0	0	0	0	0	0	0	0	0	0	0	0
A/SANTIAGO/17389/2010	2560	0	0	0	2560	0	0	0	5120	1280	0	0	0	0	0	0	0	0	2560	0	5120	0	0	0	2560	0	0	0	0	0	0	0	0	0	0	0	0	0	0	0	0	0	0	0	0	0	0	0	0
A/BRAZIL/7029/2010	2560	0	0	0	2560	0	0	0	2560	640	0	0	0	0	0	0	0	0	320	0	2560	0	0	0	640	0	0	0	0	0	0	0	0	0	0	0	0	0	0	0	0	0	0	0	0	0	0	0	0
A/CHRISTCHURCH/16/2010	5120	0	0	0	5120	0	0	0	5120	2560	0	0	0	0	0	0	0	0	2560	0	5120	5120	0	0	2560	0	5120	0	0	0	0	0	0	0	0	0	0	0	0	0	0	0	0	0	0	0	0	0	0
A/BRISBANE/10/2010*	1120	0	0	0	853.333	0	0	0	1120	266.667	0	0	0	0	0	0	0	0	320	0	1280	1280	2240	1280	0	0	0	0	0	0	0	0	0	0	0	0	0	0	0	0	0	0	0	0	0	0	0	0	0
A/CALIFORNIA/21/2010	2560	0	0	0	1280	0	0	0	1280	640	0	0	0	0	0	0	0	0	0	0	1280	1280	2560	0	0	0	0	0	0	0	0	0	0	0	0	0	0	0	0	0	0	0	0	0	0	0	0	0	0
A/NEW HAMPSHIRE/03/2010	2560	0	0	0	2560	0	0	0	2560	640	0	0	0	0	0	0	0	0	0	0	2560	1280	2560	0	0	0	0	0	0	0	0	0	0	0	0	0	0	0	0	0	0	0	0	0	0	0	0	0	0
A/OREGON/02/2010	2560	0	0	0	1280	0	0	0	2560	640	0	0	0	0	0	0	0	0	0	0	2560	1280	1280	0	0	0	0	0	0	0	0	0	0	0	0	0	0	0	0	0	0	0	0	0	0	0	0	0	0
A/PENNSYLVANIA/16/2010*	2560	0	0	0	2560	0	0	0	2560	640	0	0	0	0	0	0	0	0	0	0	2560	1280	2560	0	0	0	0	0	0	0	0	0	0	0	0	0	0	0	0	0	0	0	0	0	0	0	0	0	0
A/PENNSYLVANIA/17/2010	2560	0	0	0	2560	0	0	0	2560	640	0	0	0	0	0	0	0	0	0	0	2560	1280	2560	0	0	0	0	0	0	0	0	0	0	0	0	0	0	0	0	0	0	0	0	0	0	0	0	0	0
A/KENTUCKY/09/2010*	640	0	0	0	320	0	0	0	640	10	0	0	0	0	0	0	0	0	0	0	320	640	640	0	0	0	0	0	0	0	0	0	0	0	0	0	0	0	0	0	0	0	0	0	0	0	0	0	0
A/KENTUCKY/09/2010	320	0	0	0	80	0	0	0	320	5	0	0	0	0	0	0	0	0	0	0	320	320	320	0	0	0	0	0	0	0	0	0	0	0	0	0	0	0	0	0	0	0	0	0	0	0	0	0	0
A/GUATEMALA/175/2010	2560	0	0	0	2560	0	0	0	260	320	0	0	0	0	0	0	0	0	0	0	2560	640	1280	0	0	0	0	0	0	0	0	0	0	0	0	0	0	0	0	0	0	0	0	0	0	0	0	0	0
A/DELAWARE/05/2010	2560	0	0	0	0	0	0	0	2560	640	0	0	0	0	0	0	0	0	0	0	1280	0	1280	640	0	0	0	0	0	0	0	0	0	0	0	0	0	0	0	0	0	0	0	0	0	0	0	0	0
A/MONTANA/06/2010	2560	0	0	0	0	0	0	0	2560	640	0	0	0	0	0	0	0	0	0	0	2560	0	5120	2560	0	0	0	0	0	0	0	0	0	0	0	0	0	0	0	0	0	0	0	0	0	0	0	0	0
A/NORTH CAROLINA/14/2010	2560	0	0	0	0	0	0	0	2560	640	0	0	0	0	0	0	0	0	0	0	2560	0	1280	1280	0	0	0	0	0	0	0	0	0	0	0	0	0	0	0	0	0	0	0	0	0	0	0	0	0
A/PENNSYLVANIA/34/2010	2560	0	0	0	0	0	0	0	5120	1280	0	0	0	0	0	0	0	0	0	0	2560	0	2560	1280	0	0	0	0	0	0	0	0	0	0	0	0	0	0	0	0	0	0	0	0	0	0	0	0	0
A/TEXAS/14/2010	2560	0	0	0	0	0	0	0	1280	640	0	0	0	0	0	0	0	0	0	0	1280	0	640	1280	0	0	0	0	0	0	0	0	0	0	0	0	0	0	0	0	0	0	0	0	0	0	0	0	0
A/CALIFORNIA/23/2010	1280	0	0	0	0	0	0	0	1280	320	0	0	0	0	0	0	0	0	0	0	1280	0	320	320	0	0	0	0	0	0	0	0	0	0	0	0	0	0	0	0	0	0	0	0	0	0	0	0	0
A/HAWAII/16/2010	1280	0	0	0	0	0	0	0	1280	320	0	0	0	0	0	0	0	0	0	0	1280	0	640	320	0	0	0	0	0	0	0	0	0	0	0	0	0	0	0	0	0	0	0	0	0	0	0	0	0
A/OKLAHOMA/01/2010	1280	0	0	0	0	0	0	0	1280	320	0	0	0	0	0	0	0	0	0	0	1280	0	640	640	0	0	0	0	0	0	0	0	0	0	0	0	0	0	0	0	0	0	0	0	0	0	0	0	0
A/PARAGUAY/813/2010	1280	0	0	0	0	0	0	0	1280	320	0	0	0	0	0	0	0	0	0	0	1280	0	640	640	0	0	0	0	0	0	0	0	0	0	0	0	0	0	0	0	0	0	0	0	0	0	0	0	0
A/PARAGUAY/901/2010	640	0	0	0	0	0	0	0	1280	20	0	0	0	0	0	0	0	0	0	0	640	0	640	640	0	0	0	0	0	0	0	0	0	0	0	0	0	0	0	0	0	0	0	0	0	0	0	0	0
A/TAIWAN/439/2010	1280	0	0	0	0	0	0	0	1280	640	0	0	0	0	0	0	0	0	0	0	1280	0	2560	1280	0	0	0	0	0	0	0	0	0	0	0	0	0	0	0	0	0	0	0	0	0	0	0	0	0
A/TAIWAN/459/2010	640	0	0	0	0	0	0	0	1280	160	0	0	0	0	0	0	0	0	0	0	1280	0	1280	1280	0	0	0	0	0	0	0	0	0	0	0	0	0	0	0	0	0	0	0	0	0	0	0	0	0
A/KENYA/6362/2010	1280	0	0	0	0	0	0	0	2560	640	0	0	0	0	0	0	0	0	0	0	1280	0	1280	640	0	0	0	0	0	0	0	0	0	0	0	0	0	0	0	0	0	0	0	0	0	0	0	0	0
A/KANSAS/08/2010	2560	0	0	0	2560	0	0	0	2560	640	0	0	0	0	0	0	0	0	0	0	2560	0	1280	1280	0	0	0	0	0	0	0	0	0	0	0	0	0	0	0	0	0	0	0	0	0	0	0	0	0
A/NEW YORK/11/2010	2560	0	0	0	1280	0	0	0	2560	320	0	0	0	0	0	0	0	0	0	0	2560	0	2560	1280	0	0	0	0	0	0	0	0	0	0	0	0	0	0	0	0	0	0	0	0	0	0	0	0	0
A/CALIFORNIA/31/2010	1280	0	0	0	640	0	0	0	1280	320	0	0	0	0	0	0	0	0	0	0	1280	0	640	640	0	0	0	0	0	0	0	0	0	0	0	0	0	0	0	0	0	0	0	0	0	0	0	0	0
A/DELAWARE/08/2010	1280	0	0	0	1280	0	0	0	1280	320	0	0	0	0	0	0	0	0	0	0	2560	0	1280	640	0	0	0	0	0	0	0	0	0	0	0	0	0	0	0	0	0	0	0	0	0	0	0	0	0
A/GEORGIA/21/2010	1280	0	0	0	640	0	0	0	1280	320	0	0	0	0	0	0	0	0	0	0	1280	0	640	640	0	0	0	0	0	0	0	0	0	0	0	0	0	0	0	0	0	0	0	0	0	0	0	0	0
A/IOWA/16/2010	1280	0	0	0	640	0	0	0	1280	160	0	0	0	0	0	0	0	0	0	0	1280	0	1280	1280	0	0	0	0	0	0	0	0	0	0	0	0	0	0	0	0	0	0	0	0	0	0	0	0	0
A/IOWA/18/2010	1280	0	0	0	1280	0	0	0	1280	320	0	0	0	0	0	0	0	0	0	0	1280	0	1280	640	0	0	0	0	0	0	0	0	0	0	0	0	0	0	0	0	0	0	0	0	0	0	0	0	0
A/MINNESOTA/15/2010	1280	0	0	0	640	0	0	0	1280	320	0	0	0	0	0	0	0	0	0	0	1280	0	640	640	0	0	0	0	0	0	0	0	0	0	0	0	0	0	0	0	0	0	0	0	0	0	0	0	0
A/RHODE ISLAND/03/2010	1280	0	0	0	1280	0	0	0	1280	320	0	0	0	0	0	0	0	0	0	0	2560	0	1280	640	0	0	0	0	0	0	0	0	0	0	0	0	0	0	0	0	0	0	0	0	0	0	0	0	0
A/TAIWAN/733/2010	1280	0	0	0	640	0	0	0	640	320	0	0	0	0	0	0	0	0	0	0	1280	0	2560	2560	0	0	0	0	0	0	0	0	0	0	0	0	0	0	0	0	0	0	0	0	0	0	0	0	0
A/ARKANSAS/06/2010	640	0	0	0	160	0	0	0	640	80	0	0	0	0	0	0	0	0	0	0	640	0	320	320	0	0	0	0	0	0	0	0	0	0	0	0	0	0	0	0	0	0	0	0	0	0	0	0	0
A/HAWAII/19/2010	640	0	0	0	640	0	0	0	640	160	0	0	0	0	0	0	0	0	0	0	1280	0	1280	1280	0	0	0	0	0	0	0	0	0	0	0	0	0	0	0	0	0	0	0	0	0	0	0	0	0
A/ONTARIO/RV0019/2011	1280	0	0	0	1280	0	0	0	640	320	0	0	0	0	0	0	0	0	0	0	1280	0	640	640	0	0	0	0	0	0	0	0	0	0	0	0	0	0	0	0	0	0	0	0	0	0	0	0	0
A/HONG KONG/6931/2010	2560	0	0	0	1280	0	0	0	1280	640	0	0	0	0	0	0	0	0	0	0	2560	0	1280	640	0	0	0	0	0	0	0	0	0	0	0	0	0	0	0	0	0	0	0	0	0	0	0	0	0
A/INDIANA/09/2010	5120	0	0	0	2560	0	0	0	2560	1280	0	0	0	0	0	0	0	0	0	0	2560	0	2560	1280	0	0	0	0	0	0	0	0	0	0	0	0	0	0	0	0	0	0	0	0	0	0	0	0	0
A/WISCONSIN/02/2011	5120	0	0	0	640	0	0	0	1280	320	0	0	0	0	0	0	0	0	0	0	1280	0	1280	640	0	0	0	0	0	0	0	0	0	0	0	0	0	0	0	0	0	0	0	0	0	0	0	0	0
A/WYOMING/01/2011	5120	0	0	0	1280	0	0	0	1280	640	0	0	0	0	0	0	0	0	0	0	1280	0	640	320	0	0	0	0	0	0	0	0	0	0	0	0	0	0	0	0	0	0	0	0	0	0	0	0	0
A/MAINE/03/2010	2560	0	0	0	1280	0	0	0	2560	640	0	0	0	0	0	0	0	0	0	0	2560	0	1280	1280	0	0	0	0	0	0	0	0	0	0	0	0	0	0	0	0	0	0	0	0	0	0	0	0	0
A/NEBRASKA/04/2011	2560	0	0	0	1280	0	0	0	2560	640	0	0	0	0	0	0	0	0	0	0	1280	0	1280	640	0	0	0	0	0	0	0	0	0	0	0	0	0	0	0	0	0	0	0	0	0	0	0	0	0
A/UTAH/02/2011	2560	0	0	0	1280	0	0	0	1280	320	0	0	0	0	0	0	0	0	0	0	1280	0	640	640	0	0	0	0	0	0	0	0	0	0	0	0	0	0	0	0	0	0	0	0	0	0	0	0	0
A/NEVADA/01/2011	1280	0	0	0	640	0	0	0	1280	320	0	0	0	0	0	0	0	0	0	0	1280	0	640	640	0	0	0	0	0	0	0	0	0	0	0	0	0	0	0	0	0	0	0	0	0	0	0	0	0
A/ILLINOIS/02/2010	640	0	0	0	320	0	0	0	640	40	0	0	0	0	0	0	0	0	0	0	640	0	320	320	0	0	0	0	0	0	0	0	0	0	0	0	0	0	0	0	0	0	0	0	0	0	0	0	0
A/ARGENTINA/07/2011	1280	0	0	0	640	0	0	0	640	160	0	0	0	0	0	0	0	0	0	0	1280	0	640	320	0	0	0	0	0	0	0	0	0	0	0	0	0	0	0	0	0	0	0	0	0	0	0	0	0
A/SURINAME/220/2011	1280	0	0	0	640	0	0	0	1280	320	0	0	0	0	0	0	0	0	0	0	1280	0	320	320	0	0	0	0	0	0	0	0	0	0	0	0	0	0	0	0	0	0	0	0	0	0	0	0	0
A/SURINAME/221/2011	640	0	0	0	320	0	0	0	640	160	0	0	0	0	0	0	0	0	0	0	640	0	320	160	0	0	0	0	0	0	0	0	0	0	0	0	0	0	0	0	0	0	0	0	0	0	0	0	0
A/DEAJEON/2780/2010	1280	0	0	0	1280	0	0	0	1280	640	0	0	0	0	0	0	0	0	0	0	1280	0	1280	640	0	0	0	0	0	0	0	0	0	0	0	0	0	0	0	0	0	0	0	0	0	0	0	0	0
A/KOREA/664/2010	640	0	0	0	320	0	0	0	1280	160	0	0	0	0	0	0	0	0	0	0	1280	0	640	320	0	0	0	0	0	0	0	0	0	0	0	0	0	0	0	0	0	0	0	0	0	0	0	0	0
A/MINNESOTA/03/2011	3040	0	0	0	1440	0	0	0	0	0	0	0	0	0	0	0	0	0	0	0	0	0	0	0	0	0	0	170	3360	2080	1462.86	1645.71	0	640	1280	2560	2560	2560	0	0	0	0	0	0	0	0	0	0	0
A/MINNESOTA/03/2011*	2432	0	0	0	1408	0	0	0	0	0	0	0	0	0	0	0	0	0	0	0	0	0	0	0	0	0	0	124.444	2240	1728	1422.22	1351.11	5120	640	2560	2560	1280	1280	0	0	0	0	0	0	0	0	0	0	0
A/VORONEZH/01/2011*	3584	0	0	0	1984	0	0	0	0	0	0	0	0	0	0	0	0	0	0	0	0	0	0	0	0	0	0	248.889	3680	2688	2275.56	2417.78	5120	2560	5120	5120	5120	2560	0	0	0	0	0	0	0	0	0	0	0
A/ST PETERSBURG/100/2011*	2702.22	0	0	0	2346.67	0	0	0	0	0	0	0	0	0	0	0	0	0	0	0	0	0	0	0	0	0	0	180	3108.57	2062.22	1777.78	1777.78	5120	0	0	2560	2560	2560	0	0	0	0	0	0	0	0	0	0	0
A/CONNECTICUT/08/2011	5120	0	0	0	2560	0	0	0	0	0	0	0	0	0	0	0	0	0	0	0	0	0	0	0	0	0	0	320	5120	5120	2560	2560	0	0	0	0	0	0	0	0	0	0	0	0	0	0	0	0	0
A/CHILE/293/2011	2560	0	0	0	640	0	0	0	0	0	0	0	0	0	0	0	0	0	0	0	0	0	0	0	0	0	0	80	2560	1280	640	640	0	0	0	0	0	0	0	0	0	0	0	0	0	0	0	0	0
A/INDIA/4947/2011	5120	0	0	0	1280	0	0	0	0	0	0	0	0	0	0	0	0	0	0	0	0	0	0	0	0	0	0	160	5120	2560	1280	1280	0	0	0	0	0	0	0	0	0	0	0	0	0	0	0	0	0
A/KENYA/6758/2011	2560	0	0	0	640	0	0	0	0	0	0	0	0	0	0	0	0	0	0	0	0	0	0	0	0	0	0	80	2560	1280	640	640	0	0	0	0	0	0	0	0	0	0	0	0	0	0	0	0	0
A/NEW YORK/09/2011	2560	0	0	0	640	0	0	0	0	0	0	0	0	0	0	0	0	0	0	0	0	0	0	0	0	0	0	80	1280	1280	0	0	0	640	2560	0	0	0	0	0	0	0	0	0	0	0	0	0	0
A/HUNAN-JISHOU/1116/2011	5120	0	0	0	2560	0	0	0	0	0	0	0	0	0	0	0	0	0	0	0	0	0	0	0	0	0	0	320	5120	2560	0	0	0	2560	5120	0	0	0	0	0	0	0	0	0	0	0	0	0	0
A/NONTHABURI/78/2011	5120	0	0	0	2560	0	0	0	0	0	0	0	0	0	0	0	0	0	0	0	0	0	0	0	0	0	0	320	5120	5120	0	0	0	5120	5120	0	0	0	0	0	0	0	0	0	0	0	0	0	0
A/TAIWAN/967/2011	5120	0	0	0	1280	0	0	0	0	0	0	0	0	0	0	0	0	0	0	0	0	0	0	0	0	0	0	80	5120	2560	0	0	0	2560	5120	0	0	0	0	0	0	0	0	0	0	0	0	0	0
A/NIGERIA/4280/2011	5120	0	0	0	2560	0	0	0	0	0	0	0	0	0	0	0	0	0	0	0	0	0	0	0	0	0	0	320	5120	5120	0	0	0	2560	5120	0	0	0	0	0	0	0	0	0	0	0	0	0	0
A/TEXAS/10/2011	5120	0	0	0	2560	0	0	0	0	0	0	0	0	0	0	0	0	0	0	0	0	0	0	0	0	0	0	160	5120	2560	2560	2560	0	0	0	0	0	0	0	0	0	0	0	0	0	0	0	0	0
A/FLORIDA/19/2011	2560	0	0	0	1280	0	0	0	0	0	0	0	0	0	0	0	0	0	0	0	0	0	0	0	0	0	0	320	2560	1280	1280	1280	0	0	0	0	0	0	0	0	0	0	0	0	0	0	0	0	0
A/ARGENTINA/63/2011	5120	0	0	0	2560	0	0	0	0	0	0	0	0	0	0	0	0	0	0	0	0	0	0	0	0	0	0	160	5120	5120	2560	1280	0	0	0	0	0	0	0	0	0	0	0	0	0	0	0	0	0
A/HONG KONG/3973/2011	5120	0	0	0	1280	0	0	0	0	0	0	0	0	0	0	0	0	0	0	0	0	0	0	0	0	0	0	160	2560	1280	1280	1280	0	0	0	0	0	0	0	0	0	0	0	0	0	0	0	0	0
A/BANGLADESH/8324/2011	2560	0	0	0	1280	0	0	0	0	0	0	0	0	0	0	0	0	0	0	0	0	0	0	0	0	0	0	160	2560	1280	1280	1280	0	0	0	0	0	0	0	0	0	0	0	0	0	0	0	0	0
A/UGANDA/2707/2011	2560	0	0	0	1280	0	0	0	0	0	0	0	0	0	0	0	0	0	0	0	0	0	0	0	0	0	0	160	2560	1280	2560	1280	0	0	0	0	0	0	0	0	0	0	0	0	0	0	0	0	0
A/PANAMA/309335/2011	5120	0	0	0	1280	0	0	0	0	0	0	0	0	0	0	0	0	0	0	0	0	0	0	0	0	0	0	160	2560	2560	2560	2560	0	0	0	0	0	0	0	0	0	0	0	0	0	0	0	0	0
A/SANTIAGO/15129/2011	2560	0	0	0	1280	0	0	0	0	0	0	0	0	0	0	0	0	0	0	0	0	0	0	0	0	0	0	160	2560	2560	2560	2560	0	0	0	0	0	0	0	0	0	0	0	0	0	0	0	0	0
A/DOMINICAN REPUBLIC/5542/2011	1280	0	0	0	320	0	0	0	0	0	0	0	0	0	0	0	0	0	0	0	0	0	0	0	0	0	0	40	640	640	640	640	0	0	0	0	0	0	0	0	0	0	0	0	0	0	0	0	0
A/SANTIAGO/14453/2011	640	0	0	0	160	0	0	0	0	0	0	0	0	0	0	0	0	0	0	0	0	0	0	0	0	0	0	80	320	320	160	160	0	0	0	0	0	0	0	0	0	0	0	0	0	0	0	0	0
A/KENYA/4494/2011	1280	0	0	0	640	0	0	0	0	0	0	0	0	0	0	0	0	0	0	0	0	0	0	0	0	0	0	40	1280	640	640	640	0	0	0	0	0	0	0	0	0	0	0	0	0	0	0	0	0
A/TRINIDAD/1648/2011	5120	0	0	0	2560	0	0	0	0	0	0	0	0	0	0	0	0	0	0	0	0	0	0	0	0	0	0	320	5120	2560	2560	2560	0	0	0	0	0	0	0	0	0	0	0	0	0	0	0	0	0
A/BRAZIL/8201/2011	2560	0	0	0	1280	0	0	0	0	0	0	0	0	0	0	0	0	0	0	0	0	0	0	0	0	0	0	160	5120	2560	2560	1280	0	0	0	0	0	0	0	0	0	0	0	0	0	0	0	0	0
A/PAKISTAN/680/2011	5120	0	0	0	1280	0	0	0	0	0	0	0	0	0	0	0	0	0	0	0	0	0	0	0	0	0	0	80	5120	2560	2560	2560	0	0	0	0	0	0	0	0	0	0	0	0	0	0	0	0	0
A/HONG KONG/3976/2011	1280	0	0	0	640	0	0	0	0	0	0	0	0	0	0	0	0	0	0	0	0	0	0	0	0	0	0	80	1280	640	640	640	0	0	0	0	0	0	0	0	0	0	0	0	0	0	0	0	0
A/TANZANIA/412/2011	5120	0	0	0	1280	0	0	0	0	0	0	0	0	0	0	0	0	0	0	0	0	0	0	0	0	0	0	160	5120	2560	2560	2560	0	0	0	0	0	0	0	0	0	0	0	0	0	0	0	0	0
A/KENYA/2994/2011**	320	0	0	0	160	0	0	0	0	0	0	0	0	0	0	0	0	0	0	0	0	0	0	0	0	0	0	80	640	160	80	160	0	0	0	0	0	0	0	0	0	0	0	0	0	0	0	0	0
A/ARGENTINA/656/2011	320	0	0	0	160	0	0	0	0	0	0	0	0	0	0	0	0	0	0	0	0	0	0	0	0	0	0	160	160	160	80	160	0	0	0	160	160	160	0	0	0	0	0	0	0	0	0	0	0
A/BRISBANE/70/2011	2560	0	0	0	1280	0	0	0	0	0	0	0	0	0	0	0	0	0	0	0	0	0	0	0	0	0	0	320	2560	1280	640	1280	0	0	0	1280	1280	1280	0	0	0	0	0	0	0	0	0	0	0
A/SAPPORO/163/2011*	160	0	0	0	80	0	0	0	0	0	0	0	0	0	0	0	0	0	0	0	0	0	0	0	0	0	0	80	160	160	80	80	0	0	0	160	80	160	0	0	0	0	0	0	0	0	0	0	0
A/FLORIDA/27/2011	2560	0	0	0	1280	0	0	0	0	0	0	0	0	0	0	0	0	0	0	0	0	0	0	0	0	0	0	160	2560	1280	1280	1280	0	0	0	0	0	0	0	0	0	0	0	0	0	0	0	0	0
A/CALIFORNIA/32/2011	1280	0	0	0	1280	0	0	0	0	0	0	0	0	0	0	0	0	0	0	0	0	0	0	0	0	0	0	80	1280	1280	1280	1280	0	0	0	0	0	0	0	0	0	0	0	0	0	0	0	0	0
A/COLORADO/18/2011	1280	0	0	0	640	0	0	0	0	0	0	0	0	0	0	0	0	0	0	0	0	0	0	0	0	0	0	40	1280	640	640	640	0	0	0	0	0	0	0	0	0	0	0	0	0	0	0	0	0
A/FLORIDA/34/2011	1280	0	0	0	640	0	0	0	0	0	0	0	0	0	0	0	0	0	0	0	0	0	0	0	0	0	0	40	1280	640	640	640	0	0	0	0	0	0	0	0	0	0	0	0	0	0	0	0	0
A/HAWAII/05/2011	1280	0	0	0	1280	0	0	0	0	0	0	0	0	0	0	0	0	0	0	0	0	0	0	0	0	0	0	80	2560	1280	640	1280	0	0	0	0	0	0	0	0	0	0	0	0	0	0	0	0	0
A/COSTA RICA/6796/2011	5120	0	0	0	1280	0	0	0	0	0	0	0	0	0	0	0	0	0	0	0	0	0	0	0	0	0	0	80	2560	1280	1280	1280	0	0	0	0	0	0	0	0	0	0	0	0	0	0	0	0	0
A/BANGLADESH/2110/2011	2560	0	0	0	2560	0	0	0	0	0	0	0	0	0	0	0	0	0	0	0	0	0	0	0	0	0	0	160	2560	1280	2560	2560	0	0	0	0	0	0	0	0	0	0	0	0	0	0	0	0	0
A/CAMBODIA/311/2011	640	0	0	0	320	0	0	0	0	0	0	0	0	0	0	0	0	0	0	0	0	0	0	0	0	0	0	160	320	320	320	640	0	0	0	0	0	0	0	0	0	0	0	0	0	0	0	0	0
A/PENNSYLVANIA/16/2011	2560	0	0	0	1280	0	0	0	0	0	0	0	0	0	0	0	0	0	0	0	0	0	0	0	0	0	0	80	2560	1280	1280	1280	0	0	0	0	0	0	0	0	0	0	0	0	0	0	0	0	0
A/FLORIDA/36/2011	1280	0	0	0	640	0	0	0	0	0	0	0	0	0	0	0	0	0	0	0	0	0	0	0	0	0	0	40	1280	1280	640	640	0	0	0	0	0	0	0	0	0	0	0	0	0	0	0	0	0
A/PUERTO RICO/8233/2011	1280	0	0	0	640	0	0	0	0	0	0	0	0	0	0	0	0	0	0	0	0	0	0	0	0	0	0	40	1280	1280	640	640	0	0	0	0	0	0	0	0	0	0	0	0	0	0	0	0	0
A/FLORIDA/35/2011	160	0	0	0	40	0	0	0	0	0	0	0	0	0	0	0	0	0	0	0	0	0	0	0	0	0	0	20	320	80	40	80	0	0	0	0	0	0	0	0	0	0	0	0	0	0	0	0	0
A/PARAGUAY/188/2011	1280	0	0	0	320	0	0	0	0	0	0	0	0	0	0	0	0	0	0	0	0	0	0	0	0	0	0	160	2560	1280	640	640	0	0	0	0	0	0	0	0	0	0	0	0	0	0	0	0	0
A/PARAGUAY/191/2011	640	0	0	0	320	0	0	0	0	0	0	0	0	0	0	0	0	0	0	0	0	0	0	0	0	0	0	80	1280	320	320	160	0	0	0	0	0	0	0	0	0	0	0	0	0	0	0	0	0
A/KENYA/3294/2011	160	0	0	0	80	0	0	0	0	0	0	0	0	0	0	0	0	0	0	0	0	0	0	0	0	0	0	20	160	160	80	160	0	0	0	0	0	0	0	0	0	0	0	0	0	0	0	0	0
A/VALPARAISO/17275/2011	1920	0	0	0	640	0	0	0	0	0	0	0	0	0	0	0	0	0	0	0	0	0	0	0	0	0	0	40	0	1280	640	640	1280	0	0	0	0	0	0	0	0	0	0	0	0	0	0	0	0
A/TEXAS/02/2012	1280	0	0	0	640	0	0	0	0	0	0	0	0	0	0	0	0	0	0	0	0	0	0	0	0	0	0	0	0	640	640	640	1280	0	0	0	0	0	0	0	0	0	0	0	0	0	0	0	0
A/VERMONT/16/2011	1280	0	0	0	640	0	0	0	0	0	0	0	0	0	0	0	0	0	0	0	0	0	0	0	0	0	0	0	0	1280	640	640	1280	0	0	0	0	0	0	0	0	0	0	0	0	0	0	0	0
A/ONTARIO/RV0003/2011	2560	0	0	0	640	0	0	0	0	0	0	0	0	0	0	0	0	0	0	0	0	0	0	0	0	0	0	0	0	640	640	640	1280	0	0	0	0	0	0	0	0	0	0	0	0	0	0	0	0
A/PARAGUAY/105/2011	640	0	0	0	160	0	0	0	0	0	0	0	0	0	0	0	0	0	0	0	0	0	0	0	0	0	0	0	0	320	160	320	320	0	0	0	0	0	0	0	0	0	0	0	0	0	0	0	0
A/ALABAMA/01/2012	5120	0	0	0	1280	0	0	0	0	0	0	0	0	0	0	0	0	0	0	0	0	0	0	0	0	0	0	160	0	2560	1280	2560	5120	0	0	0	0	0	0	0	0	0	0	0	0	0	0	0	0
A/CALIFORNIA/52/2011	5120	0	0	0	5120	0	0	0	0	0	0	0	0	0	0	0	0	0	0	0	0	0	0	0	0	0	0	80	0	5120	5120	2560	5120	0	0	0	0	0	0	0	0	0	0	0	0	0	0	0	0
A/OREGON/13/2011	5120	0	0	0	1280	0	0	0	0	0	0	0	0	0	0	0	0	0	0	0	0	0	0	0	0	0	0	160	0	2560	1280	2560	5120	0	0	0	0	0	0	0	0	0	0	0	0	0	0	0	0
A/TEXAS/04/2012	5120	0	0	0	1280	0	0	0	0	0	0	0	0	0	0	0	0	0	0	0	0	0	0	0	0	0	0	40	0	2560	1280	1280	2560	0	0	0	0	0	0	0	0	0	0	0	0	0	0	0	0
A/COLORADO/01/2012	2560	0	0	0	2560	0	0	0	0	0	0	0	0	0	0	0	0	0	0	0	0	0	0	0	0	0	0	160	0	2560	1280	1280	2560	0	0	0	0	0	0	0	0	0	0	0	0	0	0	0	0
A/TEXAS/05/2012	2560	0	0	0	1280	0	0	0	0	0	0	0	0	0	0	0	0	0	0	0	0	0	0	0	0	0	0	40	0	1280	640	1280	1280	0	0	0	0	0	0	0	0	0	0	0	0	0	0	0	0
A/UTAH/01/2012	2560	0	0	0	2560	0	0	0	0	0	0	0	0	0	0	0	0	0	0	0	0	0	0	0	0	0	0	160	0	2560	2560	2560	2560	0	0	0	0	0	0	0	0	0	0	0	0	0	0	0	0
A/FLORIDA/01/2012	1280	0	0	0	640	0	0	0	0	0	0	0	0	0	0	0	0	0	0	0	0	0	0	0	0	0	0	40	0	1280	640	640	1280	0	0	0	0	0	0	0	0	0	0	0	0	0	0	0	0
A/MAINE/01/2012	1280	0	0	0	640	0	0	0	0	0	0	0	0	0	0	0	0	0	0	0	0	0	0	0	0	0	0	40	0	1280	640	640	1280	0	0	0	0	0	0	0	0	0	0	0	0	0	0	0	0
A/NEW YORK/21/2011	640	0	0	0	160	0	0	0	0	0	0	0	0	0	0	0	0	0	0	0	0	0	0	0	0	0	0	80	0	320	160	160	640	0	0	0	0	0	0	0	0	0	0	0	0	0	0	0	0
A/MEXICO/210/2012	5120	0	0	0	2560	0	0	0	0	0	0	0	0	0	0	0	0	0	0	0	0	0	0	0	0	0	0	320	0	5120	2560	2560	5120	0	0	0	0	0	0	0	0	0	0	0	0	0	0	0	0
A/MEXICO/3720/2011	5120	0	0	0	5120	0	0	0	0	0	0	0	0	0	0	0	0	0	0	0	0	0	0	0	0	0	0	160	0	5120	5120	5120	5120	0	0	0	0	0	0	0	0	0	0	0	0	0	0	0	0
A/MEXICO/3723/2011	5120	0	0	0	5120	0	0	0	0	0	0	0	0	0	0	0	0	0	0	0	0	0	0	0	0	0	0	160	0	2560	5120	5120	2560	0	0	0	0	0	0	0	0	0	0	0	0	0	0	0	0
A/MEXICO/52/2011	5120	0	0	0	1280	0	0	0	0	0	0	0	0	0	0	0	0	0	0	0	0	0	0	0	0	0	0	320	0	2560	1280	1280	2560	0	0	0	0	0	0	0	0	0	0	0	0	0	0	0	0
A/MEXICO/56/2011	5120	0	0	0	1280	0	0	0	0	0	0	0	0	0	0	0	0	0	0	0	0	0	0	0	0	0	0	160	0	1280	640	1280	1280	0	0	0	0	0	0	0	0	0	0	0	0	0	0	0	0
A/MEXICO/254/2012	1920	0	0	0	640	0	0	0	0	0	0	0	0	0	0	0	0	0	0	0	0	0	0	0	0	0	0	70	0	0	0	0	0	0	0	0	0	0	1066.67	1600	160	3413.33	1280	0	0	0	0	0	0
A/QUEBEC/RV1432/2011	1280	0	0	0	640	0	0	0	0	0	0	0	0	0	0	0	0	0	0	0	0	0	0	0	0	0	0	40	0	640	320	1280	640	0	0	0	0	0	0	0	0	0	0	0	0	0	0	0	0
A/INDIA/5756/2011	2560	0	0	0	1280	0	0	0	0	0	0	0	0	0	0	0	0	0	0	0	0	0	0	0	0	0	0	80	0	1280	1280	1280	2560	0	0	0	0	0	0	0	0	0	0	0	0	0	0	0	0
A/MEXICO/254/2012*	1280	0	0	0	640	0	0	0	0	0	0	0	0	0	0	0	0	0	0	0	0	0	0	0	0	0	0	80	0	0	0	0	0	0	0	0	0	0	1280	1280	160	2560	1280	0	0	0	0	0	0
A/IDAHO/15/2012	2560	0	0	0	2560	0	0	0	0	0	0	0	0	0	0	0	0	0	0	0	0	0	0	0	0	0	0	160	0	0	0	0	0	0	0	0	0	0	1280	2560	0	0	0	0	0	0	0	0	0
A/FLORIDA/15/2012	1280	0	0	0	640	0	0	0	0	0	0	0	0	0	0	0	0	0	0	0	0	0	0	0	0	0	0	80	0	0	0	0	0	0	0	0	0	0	1280	1280	0	0	0	0	0	0	0	0	0
A/IDAHO/15/2012*	1280	0	0	0	1280	0	0	0	0	0	0	0	0	0	0	0	0	0	0	0	0	0	0	0	0	0	0	160	0	0	0	0	0	0	0	0	0	0	1280	1280	0	0	0	0	0	0	0	0	0
A/MARYLAND/16/2012	640	0	0	0	640	0	0	0	0	0	0	0	0	0	0	0	0	0	0	0	0	0	0	0	0	0	0	40	0	0	0	0	0	0	0	0	0	0	640	640	0	0	0	0	0	0	0	0	0
A/WISCONSIN/14/2012	640	0	0	0	640	0	0	0	0	0	0	0	0	0	0	0	0	0	0	0	0	0	0	0	0	0	0	40	0	0	0	0	0	0	0	0	0	0	640	640	0	0	0	0	0	0	0	0	0
A/IDAHO/16/2012	320	0	0	0	320	0	0	0	0	0	0	0	0	0	0	0	0	0	0	0	0	0	0	0	0	0	0	40	0	0	0	0	0	0	0	0	0	0	320	320	0	0	0	0	0	0	0	0	0
A/EL SALVADOR/530/2012	640	0	0	0	640	0	0	0	0	0	0	0	0	0	0	0	0	0	0	0	0	0	0	0	0	0	0	80	0	0	0	0	0	0	0	0	0	0	640	640	0	0	0	0	0	0	0	0	0
A/BAHRAIN/20/2012	1280	0	0	0	1280	0	0	0	0	0	0	0	0	0	0	0	0	0	0	0	0	0	0	0	0	0	0	80	0	0	0	0	0	0	0	0	0	0	1280	1280	0	0	0	0	0	0	0	0	0
A/GEORGIA/08/2012	320	0	0	0	0	0	0	0	0	0	0	0	0	0	0	0	0	0	0	0	0	0	0	0	0	0	0	160	0	0	0	0	0	0	0	0	0	0	160	160	640	320	0	0	0	0	0	0	0
A/TEXAS/30/2012	1792	0	0	0	0	0	0	0	0	0	0	0	0	0	0	0	0	0	0	0	0	0	0	0	0	0	0	80	0	0	0	0	0	0	0	0	0	0	1120	2133.33	160	3840	1280	1280	1280	1280	0	0	0
A/WASHINGTON/24/2012*	1280	0	0	0	0	0	0	0	0	0	0	0	0	0	0	0	0	0	0	0	0	0	0	0	0	0	0	160	0	0	0	0	0	0	0	0	0	0	1280	1280	160	2560	0	1280	1280	2560	0	0	0
A/WISCONSIN/16/2012	2560	0	0	0	0	0	0	0	0	0	0	0	0	0	0	0	0	0	0	0	0	0	0	0	0	0	0	80	0	0	0	0	0	0	0	0	0	0	1280	1280	320	2560	0	0	0	0	0	0	0
A/NEW MEXICO/14/2012	1280	0	0	0	0	0	0	0	0	0	0	0	0	0	0	0	0	0	0	0	0	0	0	0	0	0	0	40	0	0	0	0	0	0	0	0	0	0	640	640	80	2560	0	0	0	0	0	0	0
A/WASHINGTON/24/2012	1280	0	0	0	0	0	0	0	0	0	0	0	0	0	0	0	0	0	0	0	0	0	0	0	0	0	0	80	0	0	0	0	0	0	0	0	0	0	1280	1280	80	2560	0	0	0	0	0	0	0
A/GUYANE/118/2012	2560	0	0	0	0	0	0	0	0	0	0	0	0	0	0	0	0	0	0	0	0	0	0	0	0	0	0	160	0	0	0	0	0	0	0	0	0	0	1280	2560	320	5120	0	0	0	0	0	0	0
A/BRAZIL/1203/2012	1280	0	0	0	0	0	0	0	0	0	0	0	0	0	0	0	0	0	0	0	0	0	0	0	0	0	0	80	0	0	0	0	0	0	0	0	0	0	640	1280	160	2560	0	0	0	0	0	0	0
A/BRAZIL/8746/2012	1280	0	0	0	0	0	0	0	0	0	0	0	0	0	0	0	0	0	0	0	0	0	0	0	0	0	0	40	0	0	0	0	0	0	0	0	0	0	640	1280	80	2560	0	0	0	0	0	0	0
A/NONTHABURI/74/2012	1280	0	0	0	0	0	0	0	0	0	0	0	0	0	0	0	0	0	0	0	0	0	0	0	0	0	0	80	0	0	0	0	0	0	0	0	0	0	640	640	160	1280	0	0	0	0	0	0	0
A/SAINSHAND/1940/2012	640	0	0	0	0	0	0	0	0	0	0	0	0	0	0	0	0	0	0	0	0	0	0	0	0	0	0	320	0	0	0	0	0	0	0	0	0	0	320	320	640	1280	0	0	0	0	0	0	0
A/BANGLADESH/3341/2012	80	0	0	0	0	0	0	0	0	0	0	0	0	0	0	0	0	0	0	0	0	0	0	0	0	0	0	80	0	0	0	0	0	0	0	0	0	0	80	80	80	160	0	0	0	0	0	0	0
A/PARAGUAY/233/2012	2560	0	0	0	0	0	0	0	0	0	0	0	0	0	0	0	0	0	0	0	0	0	0	0	0	0	0	80	0	0	0	0	0	0	0	0	0	0	0	1280	0	2560	0	0	0	0	0	0	0
A/PARAGUAY/293/2012	1280	0	0	0	0	0	0	0	0	0	0	0	0	0	0	0	0	0	0	0	0	0	0	0	0	0	0	80	0	0	0	0	0	0	0	0	0	0	0	1280	0	2560	0	0	0	0	0	0	0
A/PARAGUAY/191/2012	80	0	0	0	0	0	0	0	0	0	0	0	0	0	0	0	0	0	0	0	0	0	0	0	0	0	0	80	0	0	0	0	0	0	0	0	0	0	0	40	0	160	0	0	0	0	0	0	0
A/BANGLADESH/9003/2012	1280	0	0	0	0	0	0	0	0	0	0	0	0	0	0	0	0	0	0	0	0	0	0	0	0	0	0	40	0	0	0	0	0	0	0	0	0	0	0	640	0	1280	0	0	0	0	0	0	0
A/INDIA/8557/2012	1280	0	0	0	0	0	0	0	0	0	0	0	0	0	0	0	0	0	0	0	0	0	0	0	0	0	0	40	0	0	0	0	0	0	0	0	0	0	0	1280	0	2560	0	0	0	0	0	0	0
A/BANGLADESH/2014/2012	160	0	0	0	0	0	0	0	0	0	0	0	0	0	0	0	0	0	0	0	0	0	0	0	0	0	0	40	0	0	0	0	0	0	0	0	0	0	0	160	0	320	0	0	0	0	0	0	0
A/ETHIOPIA/205/2012	1280	0	0	0	0	0	0	0	0	0	0	0	0	0	0	0	0	0	0	0	0	0	0	0	0	0	0	80	0	0	0	0	0	0	0	0	0	0	0	640	0	1280	0	0	0	0	0	0	0
A/ETHIOPIA/180/2012	640	0	0	0	0	0	0	0	0	0	0	0	0	0	0	0	0	0	0	0	0	0	0	0	0	0	0	20	0	0	0	0	0	0	0	0	0	0	0	640	0	1280	0	0	0	0	0	0	0
A/ETHIOPIA/198/2012	640	0	0	0	0	0	0	0	0	0	0	0	0	0	0	0	0	0	0	0	0	0	0	0	0	0	0	40	0	0	0	0	0	0	0	0	0	0	0	640	0	1280	0	0	0	0	0	0	0
A/ETHIOPIA/185/2012	80	0	0	0	0	0	0	0	0	0	0	0	0	0	0	0	0	0	0	0	0	0	0	0	0	0	0	160	0	0	0	0	0	0	0	0	0	0	0	80	0	160	0	0	0	0	0	0	0
A/COLORADO/14/2012*	1280	0	0	0	0	0	0	0	0	0	0	0	0	0	0	0	0	0	0	0	0	0	0	0	0	0	0	80	0	0	0	0	0	0	0	0	0	0	853.333	1280	0	960	1280	1280	1280	2560	0	0	0
A/PUERTO RICO/05/2012	1280	0	0	0	0	0	0	0	0	0	0	0	0	0	0	0	0	0	0	0	0	0	0	0	0	0	0	40	0	0	0	0	0	0	0	0	0	0	640	1280	0	1280	1280	0	0	0	0	0	0
A/PUERTO RICO/06/2012	1280	0	0	0	0	0	0	0	0	0	0	0	0	0	0	0	0	0	0	0	0	0	0	0	0	0	0	40	0	0	0	0	0	0	0	0	0	0	640	1280	0	1280	1280	0	0	0	0	0	0
A/PUERTO RICO/20/2012	1280	0	0	0	0	0	0	0	0	0	0	0	0	0	0	0	0	0	0	0	0	0	0	0	0	0	0	40	0	0	0	0	0	0	0	0	0	0	320	640	0	640	640	0	0	0	0	0	0
A/ARGENTINA/41/2012	2560	0	0	0	0	0	0	0	0	0	0	0	0	0	0	0	0	0	0	0	0	0	0	0	0	0	0	80	0	0	0	0	0	0	0	0	0	0	1280	2560	0	2560	2560	0	0	0	0	0	0
A/ARGENTINA/40/2012	1280	0	0	0	0	0	0	0	0	0	0	0	0	0	0	0	0	0	0	0	0	0	0	0	0	0	0	80	0	0	0	0	0	0	0	0	0	0	1280	1280	0	1280	1280	0	0	0	0	0	0
A/BRAZIL/7250/2012	1280	0	0	0	0	0	0	0	0	0	0	0	0	0	0	0	0	0	0	0	0	0	0	0	0	0	0	80	0	0	0	0	0	0	0	0	0	0	640	1280	0	1280	1280	0	0	0	0	0	0
A/PARAGUAY/177/2012	1280	0	0	0	0	0	0	0	0	0	0	0	0	0	0	0	0	0	0	0	0	0	0	0	0	0	0	160	0	0	0	0	0	0	0	0	0	0	1280	2560	0	2560	1280	0	0	0	0	0	0
A/SURINAME/503/2012	1280	0	0	0	0	0	0	0	0	0	0	0	0	0	0	0	0	0	0	0	0	0	0	0	0	0	0	40	0	0	0	0	0	0	0	0	0	0	640	1280	0	1280	1280	0	0	0	0	0	0
A/MEXICO/5698/2012	640	0	0	0	0	0	0	0	0	0	0	0	0	0	0	0	0	0	0	0	0	0	0	0	0	0	0	40	0	0	0	0	0	0	0	0	0	0	320	640	0	640	640	0	0	0	0	0	0
A/PARAGUAY/249/2012	320	0	0	0	0	0	0	0	0	0	0	0	0	0	0	0	0	0	0	0	0	0	0	0	0	0	0	320	0	0	0	0	0	0	0	0	0	0	160	160	0	320	640	0	0	0	0	0	0
A/JAMAICA/764/2012	320	0	0	0	0	0	0	0	0	0	0	0	0	0	0	0	0	0	0	0	0	0	0	0	0	0	0	320	0	0	0	0	0	0	0	0	0	0	160	160	0	320	640	0	0	0	0	0	0
A/HONG KONG/7568/2012	1280	0	0	0	0	0	0	0	0	0	0	0	0	0	0	0	0	0	0	0	0	0	0	0	0	0	0	80	0	0	0	0	0	0	0	0	0	0	640	1280	0	640	1280	0	0	0	0	0	0
A/HONG KONG/6293/2012	320	0	0	0	0	0	0	0	0	0	0	0	0	0	0	0	0	0	0	0	0	0	0	0	0	0	0	80	0	0	0	0	0	0	0	0	0	0	80	160	0	160	320	0	0	0	0	0	0
A/MARYLAND/13/2012*	1920	0	0	0	0	0	0	0	0	0	0	0	0	0	0	0	0	0	0	0	0	0	0	0	0	0	0	120	0	0	0	0	0	0	0	0	0	0	1280	0	0	2560	0	2080	2560	2925.71	133.333	2346.67	2560
A/MARYLAND/21/2012	2560	0	0	0	0	0	0	0	0	0	0	0	0	0	0	0	0	0	0	0	0	0	0	0	0	0	0	160	0	0	0	0	0	0	0	0	0	0	1280	0	0	2560	0	2560	2560	0	0	0	0
A/PUERTO RICO/06/2012	2560	0	0	0	0	0	0	0	0	0	0	0	0	0	0	0	0	0	0	0	0	0	0	0	0	0	0	160	0	0	0	0	0	0	0	0	0	0	1280	0	0	2560	0	2560	2560	0	0	0	0
A/SOUTH CAROLINA/13/2012	1280	0	0	0	0	0	0	0	0	0	0	0	0	0	0	0	0	0	0	0	0	0	0	0	0	0	0	80	0	0	0	0	0	0	0	0	0	0	1280	0	0	2560	0	2560	2560	0	0	0	0
A/NEBRASKA/10/2012	640	0	0	0	0	0	0	0	0	0	0	0	0	0	0	0	0	0	0	0	0	0	0	0	0	0	0	40	0	0	0	0	0	0	0	0	0	0	640	0	0	640	0	640	640	0	0	0	0
A/WASHINGTON/34/2012	320	0	0	0	0	0	0	0	0	0	0	0	0	0	0	0	0	0	0	0	0	0	0	0	0	0	0	160	0	0	0	0	0	0	0	0	0	0	320	0	0	320	0	640	640	0	0	0	0
A/HONDURAS/9720/2012	2560	0	0	0	0	0	0	0	0	0	0	0	0	0	0	0	0	0	0	0	0	0	0	0	0	0	0	160	0	0	0	0	0	0	0	0	0	0	2560	0	0	5120	0	2560	2560	0	0	0	0
A/HONDURAS/9746/2012	2560	0	0	0	0	0	0	0	0	0	0	0	0	0	0	0	0	0	0	0	0	0	0	0	0	0	0	80	0	0	0	0	0	0	0	0	0	0	1280	0	0	2560	0	2560	2560	0	0	0	0
A/PERU/234/2012	2560	0	0	0	0	0	0	0	0	0	0	0	0	0	0	0	0	0	0	0	0	0	0	0	0	0	0	160	0	0	0	0	0	0	0	0	0	0	1280	0	0	2560	0	2560	2560	0	0	0	0
A/ARGENTINA/42/2012	1280	0	0	0	0	0	0	0	0	0	0	0	0	0	0	0	0	0	0	0	0	0	0	0	0	0	0	40	0	0	0	0	0	0	0	0	0	0	320	0	0	640	0	640	640	0	0	0	0
A/BELIZE/334/2012	1280	0	0	0	0	0	0	0	0	0	0	0	0	0	0	0	0	0	0	0	0	0	0	0	0	0	0	80	0	0	0	0	0	0	0	0	0	0	1280	0	0	2560	0	1280	1280	0	0	0	0
A/PANAMA/310521/2012	1280	0	0	0	0	0	0	0	0	0	0	0	0	0	0	0	0	0	0	0	0	0	0	0	0	0	0	40	0	0	0	0	0	0	0	0	0	0	640	0	0	1280	0	640	1280	0	0	0	0
A/PANAMA/310630/2012	1280	0	0	0	0	0	0	0	0	0	0	0	0	0	0	0	0	0	0	0	0	0	0	0	0	0	0	40	0	0	0	0	0	0	0	0	0	0	640	0	0	1280	0	640	640	0	0	0	0
A/PARAGUAY/20199/2012	1280	0	0	0	0	0	0	0	0	0	0	0	0	0	0	0	0	0	0	0	0	0	0	0	0	0	0	80	0	0	0	0	0	0	0	0	0	0	640	0	0	1280	0	1280	1280	0	0	0	0
A/SURINAME/265/2012	1280	0	0	0	0	0	0	0	0	0	0	0	0	0	0	0	0	0	0	0	0	0	0	0	0	0	0	80	0	0	0	0	0	0	0	0	0	0	1280	0	0	2560	0	1280	1280	0	0	0	0
A/ARGENTINA/48/2012	640	0	0	0	0	0	0	0	0	0	0	0	0	0	0	0	0	0	0	0	0	0	0	0	0	0	0	40	0	0	0	0	0	0	0	0	0	0	320	0	0	640	0	640	640	0	0	0	0
A/BRAZIL/7250/2012	640	0	0	0	0	0	0	0	0	0	0	0	0	0	0	0	0	0	0	0	0	0	0	0	0	0	0	80	0	0	0	0	0	0	0	0	0	0	640	0	0	640	0	640	640	0	0	0	0
A/PANAMA/310657/2012	640	0	0	0	0	0	0	0	0	0	0	0	0	0	0	0	0	0	0	0	0	0	0	0	0	0	0	40	0	0	0	0	0	0	0	0	0	0	640	0	0	640	0	640	640	0	0	0	0
A/INDIA/7710/2012	5120	0	0	0	0	0	0	0	0	0	0	0	0	0	0	0	0	0	0	0	0	0	0	0	0	0	0	160	0	0	0	0	0	0	0	0	0	0	2560	0	0	5120	0	5120	5120	0	0	0	0
A/INDIA/447/2012	2560	0	0	0	0	0	0	0	0	0	0	0	0	0	0	0	0	0	0	0	0	0	0	0	0	0	0	80	0	0	0	0	0	0	0	0	0	0	1280	0	0	2560	0	1280	2560	0	0	0	0
A/INDIA/449/2012	2560	0	0	0	0	0	0	0	0	0	0	0	0	0	0	0	0	0	0	0	0	0	0	0	0	0	0	160	0	0	0	0	0	0	0	0	0	0	1280	0	0	2560	0	2560	2560	0	0	0	0
A/INDIA/7764/2012	2560	0	0	0	0	0	0	0	0	0	0	0	0	0	0	0	0	0	0	0	0	0	0	0	0	0	0	160	0	0	0	0	0	0	0	0	0	0	1280	0	0	2560	0	2560	2560	0	0	0	0
A/IQUIQUE/44427/2012	5120	0	0	0	0	0	0	0	0	0	0	0	0	0	0	0	0	0	0	0	0	0	0	0	0	0	0	320	0	0	0	0	0	0	0	0	0	0	2560	0	0	5120	0	2560	2560	2560	0	0	0
A/NATAL/119715/2012	640	0	0	0	0	0	0	0	0	0	0	0	0	0	0	0	0	0	0	0	0	0	0	0	0	0	0	160	0	0	0	0	0	0	0	0	0	0	320	0	0	320	0	320	640	640	0	0	0
A/BRAZIL/2320/2012	320	0	0	0	0	0	0	0	0	0	0	0	0	0	0	0	0	0	0	0	0	0	0	0	0	0	0	320	0	0	0	0	0	0	0	0	0	0	160	0	0	320	0	160	320	640	0	0	0
A/MARYLAND/13/2012	1280	0	0	0	0	0	0	0	0	0	0	0	0	0	0	0	0	0	0	0	0	0	0	0	0	0	0	0	0	0	0	0	0	0	0	0	0	0	0	0	0	0	0	1280	0	2560	160	2560	2560
A/BANGLADESH/2021/2012*	93.3333	0	0	0	0	0	0	0	0	0	0	0	0	0	0	0	0	0	0	0	0	0	0	0	0	0	0	0	0	0	0	0	0	0	0	0	0	0	0	0	0	0	0	120	0	109.091	822.857	146.667	133.333
A/INDIA/2192/2012	1066.67	0	0	0	0	0	0	0	0	0	0	0	0	0	0	0	0	0	0	0	0	0	0	0	0	0	0	0	0	0	0	0	0	0	0	0	0	0	0	0	0	0	0	1493.33	0	1493.33	106.667	1706.67	640
A/WASHINGTON/24/2012	1493.33	0	0	0	0	0	0	0	0	0	0	0	0	0	0	0	0	0	0	0	0	0	0	0	0	0	0	0	0	0	0	0	0	0	0	0	0	0	0	0	0	0	0	1920	0	1861.82	174.545	1920	1280
A/FLORIDA/16/2013	1280	0	0	0	0	0	0	0	0	0	0	0	0	0	0	0	0	0	0	0	0	0	0	0	0	0	0	0	0	0	0	0	0	0	0	0	0	0	0	0	0	0	0	1280	0	2560	160	2560	0
A/FLORIDA/19/2013	1280	0	0	0	0	0	0	0	0	0	0	0	0	0	0	0	0	0	0	0	0	0	0	0	0	0	0	0	0	0	0	0	0	0	0	0	0	0	0	0	0	0	0	2560	0	2560	80	2560	0
A/PUERTO RICO/03/2013	1280	0	0	0	0	0	0	0	0	0	0	0	0	0	0	0	0	0	0	0	0	0	0	0	0	0	0	0	0	0	0	0	0	0	0	0	0	0	0	0	0	0	0	1280	0	1280	80	1280	0
A/KENTUCKY/06/2013	640	0	0	0	0	0	0	0	0	0	0	0	0	0	0	0	0	0	0	0	0	0	0	0	0	0	0	0	0	0	0	0	0	0	0	0	0	0	0	0	0	0	0	1280	0	1280	80	1280	0
A/FLORIDA/18/2013	640	0	0	0	0	0	0	0	0	0	0	0	0	0	0	0	0	0	0	0	0	0	0	0	0	0	0	0	0	0	0	0	0	0	0	0	0	0	0	0	0	0	0	1280	0	1280	80	1280	0
A/BOLIVIA/559/2013*	1280	0	0	0	0	0	0	0	0	0	0	0	0	0	0	0	0	0	0	0	0	0	0	0	0	0	0	0	0	0	0	0	0	0	0	0	0	0	0	0	0	0	0	2560	0	2560	320	2560	0
A/HAITI/1790/2013	320	0	0	0	0	0	0	0	0	0	0	0	0	0	0	0	0	0	0	0	0	0	0	0	0	0	0	0	0	0	0	0	0	0	0	0	0	0	0	0	0	0	0	320	0	320	80	320	0
A/SURINAME/90/2013	320	0	0	0	0	0	0	0	0	0	0	0	0	0	0	0	0	0	0	0	0	0	0	0	0	0	0	0	0	0	0	0	0	0	0	0	0	0	0	0	0	0	0	640	0	640	80	640	0
A/SURINAME/107/2013	320	0	0	0	0	0	0	0	0	0	0	0	0	0	0	0	0	0	0	0	0	0	0	0	0	0	0	0	0	0	0	0	0	0	0	0	0	0	0	0	0	0	0	640	0	320	40	640	0
A/HONG KONG/1889/2013	1280	0	0	0	0	0	0	0	0	0	0	0	0	0	0	0	0	0	0	0	0	0	0	0	0	0	0	0	0	0	0	0	0	0	0	0	0	0	0	0	0	0	0	1280	0	1280	80	1280	0
A/BANGLADESH/8207/2013	640	0	0	0	0	0	0	0	0	0	0	0	0	0	0	0	0	0	0	0	0	0	0	0	0	0	0	0	0	0	0	0	0	0	0	0	0	0	0	0	0	0	0	1280	0	1280	80	1280	0
A/CONNECTICUT/02/2013	1280	0	0	0	0	0	0	0	0	0	0	0	0	0	0	0	0	0	0	0	0	0	0	0	0	0	0	0	0	0	0	0	0	0	0	0	0	0	0	0	0	0	0	1280	0	1280	80	1280	0
A/FLORIDA/20/2013	1280	0	0	0	0	0	0	0	0	0	0	0	0	0	0	0	0	0	0	0	0	0	0	0	0	0	0	0	0	0	0	0	0	0	0	0	0	0	0	0	0	0	0	1280	0	1280	80	1280	0
A/SOUTH CAROLINA/01/2013	1280	0	0	0	0	0	0	0	0	0	0	0	0	0	0	0	0	0	0	0	0	0	0	0	0	0	0	0	0	0	0	0	0	0	0	0	0	0	0	0	0	0	0	1280	0	1280	80	1280	0
A/PUERTO RICO/05/2013	160	0	0	0	0	0	0	0	0	0	0	0	0	0	0	0	0	0	0	0	0	0	0	0	0	0	0	0	0	0	0	0	0	0	0	0	0	0	0	0	0	0	0	160	0	80	160	160	0
A/MANAGUA/687/2013	1280	0	0	0	0	0	0	0	0	0	0	0	0	0	0	0	0	0	0	0	0	0	0	0	0	0	0	0	0	0	0	0	0	0	0	0	0	0	0	0	0	0	0	1280	0	1280	80	1280	0
A/ARGENTINA/508/2013	1280	0	0	0	0	0	0	0	0	0	0	0	0	0	0	0	0	0	0	0	0	0	0	0	0	0	0	0	0	0	0	0	0	0	0	0	0	0	0	0	0	0	0	1280	0	2560	80	2560	0
A/HAITI/2030/2013	640	0	0	0	0	0	0	0	0	0	0	0	0	0	0	0	0	0	0	0	0	0	0	0	0	0	0	0	0	0	0	0	0	0	0	0	0	0	0	0	0	0	0	640	0	640	80	640	0
A/MANAGUA/601/2013	640	0	0	0	0	0	0	0	0	0	0	0	0	0	0	0	0	0	0	0	0	0	0	0	0	0	0	0	0	0	0	0	0	0	0	0	0	0	0	0	0	0	0	1280	0	1280	80	1280	0
A/SURINAME/133/2013	320	0	0	0	0	0	0	0	0	0	0	0	0	0	0	0	0	0	0	0	0	0	0	0	0	0	0	0	0	0	0	0	0	0	0	0	0	0	0	0	0	0	0	640	0	640	80	320	0
A/INDIANA/12/2013	2560	0	0	0	0	0	0	0	0	0	0	0	0	0	0	0	0	0	0	0	0	0	0	0	0	0	0	0	0	0	0	0	0	0	0	0	0	0	0	0	0	0	0	2560	0	5120	80	5120	0
A/INDIANA/20/2013	1280	0	0	0	0	0	0	0	0	0	0	0	0	0	0	0	0	0	0	0	0	0	0	0	0	0	0	0	0	0	0	0	0	0	0	0	0	0	0	0	0	0	0	1280	0	1280	40	1280	0
A/CONNECTICUT/02/2013	640	0	0	0	0	0	0	0	0	0	0	0	0	0	0	0	0	0	0	0	0	0	0	0	0	0	0	0	0	0	0	0	0	0	0	0	0	0	0	0	0	0	0	640	0	640	160	1280	0
A/PUERTO RICO/01/2013	640	0	0	0	0	0	0	0	0	0	0	0	0	0	0	0	0	0	0	0	0	0	0	0	0	0	0	0	0	0	0	0	0	0	0	0	0	0	0	0	0	0	0	640	0	1280	80	1280	0
A/ARGENTINA/362/2013	2560	0	0	0	0	0	0	0	0	0	0	0	0	0	0	0	0	0	0	0	0	0	0	0	0	0	0	0	0	0	0	0	0	0	0	0	0	0	0	0	0	0	0	2560	0	2560	160	2560	0
A/ARGENTINA/749/2013	2560	0	0	0	0	0	0	0	0	0	0	0	0	0	0	0	0	0	0	0	0	0	0	0	0	0	0	0	0	0	0	0	0	0	0	0	0	0	0	0	0	0	0	2560	0	5120	160	2560	0
A/HAITI/1792/2013	1280	0	0	0	0	0	0	0	0	0	0	0	0	0	0	0	0	0	0	0	0	0	0	0	0	0	0	0	0	0	0	0	0	0	0	0	0	0	0	0	0	0	0	2560	0	2560	160	1280	0
A/ARGENTINA/102/2013	1280	0	0	0	0	0	0	0	0	0	0	0	0	0	0	0	0	0	0	0	0	0	0	0	0	0	0	0	0	0	0	0	0	0	0	0	0	0	0	0	0	0	0	2560	0	2560	80	2560	0
A/ARGENTINA/911/2013	1280	0	0	0	0	0	0	0	0	0	0	0	0	0	0	0	0	0	0	0	0	0	0	0	0	0	0	0	0	0	0	0	0	0	0	0	0	0	0	0	0	0	0	2560	0	2560	80	2560	0
A/BRAZIL/0301/2013	1280	0	0	0	0	0	0	0	0	0	0	0	0	0	0	0	0	0	0	0	0	0	0	0	0	0	0	0	0	0	0	0	0	0	0	0	0	0	0	0	0	0	0	1280	0	2560	80	2560	0
A/BRAZIL/0737/2013	1280	0	0	0	0	0	0	0	0	0	0	0	0	0	0	0	0	0	0	0	0	0	0	0	0	0	0	0	0	0	0	0	0	0	0	0	0	0	0	0	0	0	0	2560	0	2560	160	2560	0
A/MANAGUA/30074.01/2013	640	0	0	0	0	0	0	0	0	0	0	0	0	0	0	0	0	0	0	0	0	0	0	0	0	0	0	0	0	0	0	0	0	0	0	0	0	0	0	0	0	0	0	1280	0	2560	40	1280	0
A/MATAGALPA/1076/2013	640	0	0	0	0	0	0	0	0	0	0	0	0	0	0	0	0	0	0	0	0	0	0	0	0	0	0	0	0	0	0	0	0	0	0	0	0	0	0	0	0	0	0	1280	0	1280	40	1280	0
A/BRAZIL/0394/2013	640	0	0	0	0	0	0	0	0	0	0	0	0	0	0	0	0	0	0	0	0	0	0	0	0	0	0	0	0	0	0	0	0	0	0	0	0	0	0	0	0	0	0	1280	0	1280	80	1280	0
A/HAITI/2036/2013	320	0	0	0	0	0	0	0	0	0	0	0	0	0	0	0	0	0	0	0	0	0	0	0	0	0	0	0	0	0	0	0	0	0	0	0	0	0	0	0	0	0	0	320	0	640	160	640	0
A/VIETNAM/3041/2013	1280	0	0	0	0	0	0	0	0	0	0	0	0	0	0	0	0	0	0	0	0	0	0	0	0	0	0	0	0	0	0	0	0	0	0	0	0	0	0	0	0	0	0	1280	0	2560	80	2560	0
A/VIETNAM/3025/2013	160	0	0	0	0	0	0	0	0	0	0	0	0	0	0	0	0	0	0	0	0	0	0	0	0	0	0	0	0	0	0	0	0	0	0	0	0	0	0	0	0	0	0	160	0	160	80	160	0
A/VIETNAM/3028/2013	80	0	0	0	0	0	0	0	0	0	0	0	0	0	0	0	0	0	0	0	0	0	0	0	0	0	0	0	0	0	0	0	0	0	0	0	0	0	0	0	0	0	0	80	0	80	80	160	0
A/VIETNAM/3029/2013	160	0	0	0	0	0	0	0	0	0	0	0	0	0	0	0	0	0	0	0	0	0	0	0	0	0	0	0	0	0	0	0	0	0	0	0	0	0	0	0	0	0	0	160	0	80	80	160	0
A/NEVADA/06/2013	1280	0	0	0	0	0	0	0	0	0	0	0	0	0	0	0	0	0	0	0	0	0	0	0	0	0	0	0	0	0	0	0	0	0	0	0	0	0	0	0	0	0	0	2560	0	2560	160	2560	0
A/NORTH CAROLINA/08/2013	1280	0	0	0	0	0	0	0	0	0	0	0	0	0	0	0	0	0	0	0	0	0	0	0	0	0	0	0	0	0	0	0	0	0	0	0	0	0	0	0	0	0	0	2560	0	2560	160	2560	0
A/TEXAS/13/2013	640	0	0	0	0	0	0	0	0	0	0	0	0	0	0	0	0	0	0	0	0	0	0	0	0	0	0	0	0	0	0	0	0	0	0	0	0	0	0	0	0	0	0	1280	0	2560	80	1280	0
A/WISCONSIN/12/2013	640	0	0	0	0	0	0	0	0	0	0	0	0	0	0	0	0	0	0	0	0	0	0	0	0	0	0	0	0	0	0	0	0	0	0	0	0	0	0	0	0	0	0	1280	0	1280	80	1280	0
A/FLORIDA/22/2013	160	0	0	0	0	0	0	0	0	0	0	0	0	0	0	0	0	0	0	0	0	0	0	0	0	0	0	0	0	0	0	0	0	0	0	0	0	0	0	0	0	0	0	320	0	320	160	320	0
A/VENEZUELA/17/2013	2560	0	0	0	0	0	0	0	0	0	0	0	0	0	0	0	0	0	0	0	0	0	0	0	0	0	0	0	0	0	0	0	0	0	0	0	0	0	0	0	0	0	0	2560	0	2560	160	2560	0
A/BRAZIL/791/2013	1280	0	0	0	0	0	0	0	0	0	0	0	0	0	0	0	0	0	0	0	0	0	0	0	0	0	0	0	0	0	0	0	0	0	0	0	0	0	0	0	0	0	0	2560	0	2560	80	2560	0
A/VENEZUELA/20/2013	1280	0	0	0	0	0	0	0	0	0	0	0	0	0	0	0	0	0	0	0	0	0	0	0	0	0	0	0	0	0	0	0	0	0	0	0	0	0	0	0	0	0	0	2560	0	2560	160	2560	0
A/VENEZUELA/10/2013	640	0	0	0	0	0	0	0	0	0	0	0	0	0	0	0	0	0	0	0	0	0	0	0	0	0	0	0	0	0	0	0	0	0	0	0	0	0	0	0	0	0	0	1280	0	1280	80	1280	0
A/HAITI/1790/2013	320	0	0	0	0	0	0	0	0	0	0	0	0	0	0	0	0	0	0	0	0	0	0	0	0	0	0	0	0	0	0	0	0	0	0	0	0	0	0	0	0	0	0	640	0	640	160	640	0
A/VIETNAM/10/2013	1280	0	0	0	0	0	0	0	0	0	0	0	0	0	0	0	0	0	0	0	0	0	0	0	0	0	0	0	0	0	0	0	0	0	0	0	0	0	0	0	0	0	0	2560	0	2560	160	2560	0
A/HUNAN-YANFENG/1178/2013	640	0	0	0	0	0	0	0	0	0	0	0	0	0	0	0	0	0	0	0	0	0	0	0	0	0	0	0	0	0	0	0	0	0	0	0	0	0	0	0	0	0	0	1280	0	1280	80	1280	0
A/GUANGXI-LONGAN/1167/2013	160	0	0	0	0	0	0	0	0	0	0	0	0	0	0	0	0	0	0	0	0	0	0	0	0	0	0	0	0	0	0	0	0	0	0	0	0	0	0	0	0	0	0	160	0	80	160	160	0
A/UTAH/08/2013	1280	0	0	0	0	0	0	0	0	0	0	0	0	0	0	0	0	0	0	0	0	0	0	0	0	0	0	0	0	0	0	0	0	0	0	0	0	0	0	0	0	0	0	1280	0	1280	80	1280	0
A/DELAWARE/09/2013	640	0	0	0	0	0	0	0	0	0	0	0	0	0	0	0	0	0	0	0	0	0	0	0	0	0	0	0	0	0	0	0	0	0	0	0	0	0	0	0	0	0	0	1280	0	1280	80	1280	0
A/VENEZUELA/19/2013	2560	0	0	0	0	0	0	0	0	0	0	0	0	0	0	0	0	0	0	0	0	0	0	0	0	0	0	0	0	0	0	0	0	0	0	0	0	0	0	0	0	0	0	2560	0	2560	160	2560	0
A/BRAZIL/759/2013	1280	0	0	0	0	0	0	0	0	0	0	0	0	0	0	0	0	0	0	0	0	0	0	0	0	0	0	0	0	0	0	0	0	0	0	0	0	0	0	0	0	0	0	1280	0	2560	80	2560	0
A/PERU/2001/2013	1280	0	0	0	0	0	0	0	0	0	0	0	0	0	0	0	0	0	0	0	0	0	0	0	0	0	0	0	0	0	0	0	0	0	0	0	0	0	0	0	0	0	0	1280	0	2560	80	2560	0
A/SANTIAGO/43667/2013	1280	0	0	0	0	0	0	0	0	0	0	0	0	0	0	0	0	0	0	0	0	0	0	0	0	0	0	0	0	0	0	0	0	0	0	0	0	0	0	0	0	0	0	2560	0	2560	80	2560	0
A/CHIANG RAI/157/2013	1280	0	0	0	0	0	0	0	0	0	0	0	0	0	0	0	0	0	0	0	0	0	0	0	0	0	0	0	0	0	0	0	0	0	0	0	0	0	0	0	0	0	0	1280	0	1280	80	1280	0
A/BOLIVIA/559/2013*	1280	0	0	0	0	0	0	0	0	0	0	0	0	0	0	0	0	0	0	0	0	0	0	0	0	0	0	0	0	0	0	0	0	0	0	0	0	0	0	0	0	0	0	2560	0	2560	160	2560	2560
A/BOLIVIA/559/2013	2560	0	0	0	0	0	0	0	0	0	0	0	0	0	0	0	0	0	0	0	0	0	0	0	0	0	0	0	0	0	0	0	0	0	0	0	0	0	0	0	0	0	0	2560	0	2560	160	2560	2560
A/DOMINICAN REPUBLIC/7293/2013*	1280	0	0	0	0	0	0	0	0	0	0	0	0	0	0	0	0	0	0	0	0	0	0	0	0	0	0	0	0	0	0	0	0	0	0	0	0	0	0	0	0	0	0	2560	0	1280	160	2560	1280
A/DOMINICAN REPUBLIC/7293/2013	1280	0	0	0	0	0	0	0	0	0	0	0	0	0	0	0	0	0	0	0	0	0	0	0	0	0	0	0	0	0	0	0	0	0	0	0	0	0	0	0	0	0	0	2560	0	2560	160	2560	1280
A/CALIFORNIA/24/2013	1280	0	0	0	0	0	0	0	0	0	0	0	0	0	0	0	0	0	0	0	0	0	0	0	0	0	0	0	0	0	0	0	0	0	0	0	0	0	0	0	0	0	0	2560	0	2560	160	2560	2560
A/FLORIDA/38/2013	1280	0	0	0	0	0	0	0	0	0	0	0	0	0	0	0	0	0	0	0	0	0	0	0	0	0	0	0	0	0	0	0	0	0	0	0	0	0	0	0	0	0	0	1280	0	1280	80	1280	1280
A/TEXAS/15/2013	1280	0	0	0	0	0	0	0	0	0	0	0	0	0	0	0	0	0	0	0	0	0	0	0	0	0	0	0	0	0	0	0	0	0	0	0	0	0	0	0	0	0	0	1280	0	1280	80	2560	1280
A/INDIANA/22/2013	640	0	0	0	0	0	0	0	0	0	0	0	0	0	0	0	0	0	0	0	0	0	0	0	0	0	0	0	0	0	0	0	0	0	0	0	0	0	0	0	0	0	0	1280	0	640	80	640	640
A/PUERTO RICO/01/2013	640	0	0	0	0	0	0	0	0	0	0	0	0	0	0	0	0	0	0	0	0	0	0	0	0	0	0	0	0	0	0	0	0	0	0	0	0	0	0	0	0	0	0	640	0	640	80	640	640
A/MEXICO/2410/2013	1280	0	0	0	0	0	0	0	0	0	0	0	0	0	0	0	0	0	0	0	0	0	0	0	0	0	0	0	0	0	0	0	0	0	0	0	0	0	0	0	0	0	0	2560	0	2560	80	2560	2560
A/BOLIVIA/1351/2013	1280	0	0	0	0	0	0	0	0	0	0	0	0	0	0	0	0	0	0	0	0	0	0	0	0	0	0	0	0	0	0	0	0	0	0	0	0	0	0	0	0	0	0	2560	0	2560	160	2560	2560
A/BOLIVIA/696/2013	1280	0	0	0	0	0	0	0	0	0	0	0	0	0	0	0	0	0	0	0	0	0	0	0	0	0	0	0	0	0	0	0	0	0	0	0	0	0	0	0	0	0	0	1280	0	1280	80	1280	1280
A/BRAZIL/4325/2013	1280	0	0	0	0	0	0	0	0	0	0	0	0	0	0	0	0	0	0	0	0	0	0	0	0	0	0	0	0	0	0	0	0	0	0	0	0	0	0	0	0	0	0	2560	0	2560	160	2560	2560
A/BRAZIL/5606/2013	1280	0	0	0	0	0	0	0	0	0	0	0	0	0	0	0	0	0	0	0	0	0	0	0	0	0	0	0	0	0	0	0	0	0	0	0	0	0	0	0	0	0	0	2560	0	2560	80	2560	1280
A/CURICO/47136/2013	1280	0	0	0	0	0	0	0	0	0	0	0	0	0	0	0	0	0	0	0	0	0	0	0	0	0	0	0	0	0	0	0	0	0	0	0	0	0	0	0	0	0	0	1280	0	2560	80	2560	1280
A/DOMINICAN REPUBLIC/7603/2013	1280	0	0	0	0	0	0	0	0	0	0	0	0	0	0	0	0	0	0	0	0	0	0	0	0	0	0	0	0	0	0	0	0	0	0	0	0	0	0	0	0	0	0	1280	0	1280	80	2560	1280
A/DOMINICAN REPUBLIC/7703/2013	1280	0	0	0	0	0	0	0	0	0	0	0	0	0	0	0	0	0	0	0	0	0	0	0	0	0	0	0	0	0	0	0	0	0	0	0	0	0	0	0	0	0	0	2560	0	2560	160	2560	1280
A/FRENCH GUIANA/1097/2013	1280	0	0	0	0	0	0	0	0	0	0	0	0	0	0	0	0	0	0	0	0	0	0	0	0	0	0	0	0	0	0	0	0	0	0	0	0	0	0	0	0	0	0	2560	0	2560	160	2560	1280
A/FRENCH GUIANA/3078/2013	1280	0	0	0	0	0	0	0	0	0	0	0	0	0	0	0	0	0	0	0	0	0	0	0	0	0	0	0	0	0	0	0	0	0	0	0	0	0	0	0	0	0	0	2560	0	2560	160	2560	1280
A/MAR DEL PLATA/10091/2013	1280	0	0	0	0	0	0	0	0	0	0	0	0	0	0	0	0	0	0	0	0	0	0	0	0	0	0	0	0	0	0	0	0	0	0	0	0	0	0	0	0	0	0	2560	0	2560	80	2560	1280
A/PANAMA/313202/2013	1280	0	0	0	0	0	0	0	0	0	0	0	0	0	0	0	0	0	0	0	0	0	0	0	0	0	0	0	0	0	0	0	0	0	0	0	0	0	0	0	0	0	0	2560	0	2560	160	2560	1280
A/SANTIAGO/46965/2013	1280	0	0	0	0	0	0	0	0	0	0	0	0	0	0	0	0	0	0	0	0	0	0	0	0	0	0	0	0	0	0	0	0	0	0	0	0	0	0	0	0	0	0	2560	0	2560	160	2560	1280
A/URUGUAY/279/2013	1280	0	0	0	0	0	0	0	0	0	0	0	0	0	0	0	0	0	0	0	0	0	0	0	0	0	0	0	0	0	0	0	0	0	0	0	0	0	0	0	0	0	0	2560	0	2560	160	2560	1280
A/URUGUAY/472/2013	1280	0	0	0	0	0	0	0	0	0	0	0	0	0	0	0	0	0	0	0	0	0	0	0	0	0	0	0	0	0	0	0	0	0	0	0	0	0	0	0	0	0	0	2560	0	2560	160	2560	1280
A/URUGUAY/538/2013	1280	0	0	0	0	0	0	0	0	0	0	0	0	0	0	0	0	0	0	0	0	0	0	0	0	0	0	0	0	0	0	0	0	0	0	0	0	0	0	0	0	0	0	2560	0	2560	80	2560	1280
A/PERU/152/2013	640	0	0	0	0	0	0	0	0	0	0	0	0	0	0	0	0	0	0	0	0	0	0	0	0	0	0	0	0	0	0	0	0	0	0	0	0	0	0	0	0	0	0	1280	0	1280	80	1280	640
A/PERU/155/2013	80	0	0	0	0	0	0	0	0	0	0	0	0	0	0	0	0	0	0	0	0	0	0	0	0	0	0	0	0	0	0	0	0	0	0	0	0	0	0	0	0	0	0	160	0	80	80	160	160
A/CALIFORNIA/07/2009	0	0	0	0	0	0	0	0	0	0	0	0	0	0	0	0	0	0	0	0	0	0	0	0	0	0	0	0	0	0	0	0	0	0	0	0	0	0	0	0	0	0	0	0	0	1536	301.818	0	1706.67
A/SOUTH AUSTRALIA/17/2013	0	0	0	0	0	0	0	0	0	0	0	0	0	0	0	0	0	0	0	0	0	0	0	0	0	0	0	0	0	0	0	0	0	0	0	0	0	0	0	0	0	0	0	0	0	2048	192	0	0
A/MISSISSIPPI/10/2013	0	0	0	0	0	0	0	0	0	0	0	0	0	0	0	0	0	0	0	0	0	0	0	0	0	0	0	0	0	0	0	0	0	0	0	0	0	0	0	0	0	0	0	0	0	2560	120	0	0
A/NEW HAMPSHIRE/04/2013*	1280	0	0	0	0	0	0	0	0	0	0	0	0	0	0	0	0	0	0	0	0	0	0	0	0	0	0	0	0	0	0	0	0	0	0	0	0	0	0	0	0	0	0	2560	0	2133.33	186.667	2560	1280
A/MICHIGAN/14/2013	0	0	0	0	0	0	0	0	0	0	0	0	0	0	0	0	0	0	0	0	0	0	0	0	0	0	0	0	0	0	0	0	0	0	0	0	0	0	0	0	0	0	0	0	0	2560	160	0	0
A/MISSISSIPPI/29/2013	0	0	0	0	0	0	0	0	0	0	0	0	0	0	0	0	0	0	0	0	0	0	0	0	0	0	0	0	0	0	0	0	0	0	0	0	0	0	0	0	0	0	0	0	0	2560	160	0	0
A/NEBRASKA/15/2013	0	0	0	0	0	0	0	0	0	0	0	0	0	0	0	0	0	0	0	0	0	0	0	0	0	0	0	0	0	0	0	0	0	0	0	0	0	0	0	0	0	0	0	0	0	2560	160	0	0
A/NEW YORK/25/2013	0	0	0	0	0	0	0	0	0	0	0	0	0	0	0	0	0	0	0	0	0	0	0	0	0	0	0	0	0	0	0	0	0	0	0	0	0	0	0	0	0	0	0	0	0	1280	160	0	0
A/NORTH CAROLINA/16/2013	0	0	0	0	0	0	0	0	0	0	0	0	0	0	0	0	0	0	0	0	0	0	0	0	0	0	0	0	0	0	0	0	0	0	0	0	0	0	0	0	0	0	0	0	0	1280	160	0	0
A/OKLAHOMA/14/2013	0	0	0	0	0	0	0	0	0	0	0	0	0	0	0	0	0	0	0	0	0	0	0	0	0	0	0	0	0	0	0	0	0	0	0	0	0	0	0	0	0	0	0	0	0	2560	160	0	0
A/GEORGIA/14/2013	0	0	0	0	0	0	0	0	0	0	0	0	0	0	0	0	0	0	0	0	0	0	0	0	0	0	0	0	0	0	0	0	0	0	0	0	0	0	0	0	0	0	0	0	0	2560	80	0	0
A/MAINE/07/2013	0	0	0	0	0	0	0	0	0	0	0	0	0	0	0	0	0	0	0	0	0	0	0	0	0	0	0	0	0	0	0	0	0	0	0	0	0	0	0	0	0	0	0	0	0	2560	160	0	0
A/NORTH DAKOTA/10/2013	0	0	0	0	0	0	0	0	0	0	0	0	0	0	0	0	0	0	0	0	0	0	0	0	0	0	0	0	0	0	0	0	0	0	0	0	0	0	0	0	0	0	0	0	0	1280	80	0	0
A/OHIO/08/2013	0	0	0	0	0	0	0	0	0	0	0	0	0	0	0	0	0	0	0	0	0	0	0	0	0	0	0	0	0	0	0	0	0	0	0	0	0	0	0	0	0	0	0	0	0	1280	80	0	0
A/RHODE ISLAND/07/2013	0	0	0	0	0	0	0	0	0	0	0	0	0	0	0	0	0	0	0	0	0	0	0	0	0	0	0	0	0	0	0	0	0	0	0	0	0	0	0	0	0	0	0	0	0	2560	160	0	0
A/MARYLAND/17/2013	0	0	0	0	0	0	0	0	0	0	0	0	0	0	0	0	0	0	0	0	0	0	0	0	0	0	0	0	0	0	0	0	0	0	0	0	0	0	0	0	0	0	0	0	0	1280	80	0	0
A/SASKATCHEWAN/RV2330/2013	0	0	0	0	0	0	0	0	0	0	0	0	0	0	0	0	0	0	0	0	0	0	0	0	0	0	0	0	0	0	0	0	0	0	0	0	0	0	0	0	0	0	0	0	0	2560	160	0	0
A/ONTARIO/RV2333/2013	0	0	0	0	0	0	0	0	0	0	0	0	0	0	0	0	0	0	0	0	0	0	0	0	0	0	0	0	0	0	0	0	0	0	0	0	0	0	0	0	0	0	0	0	0	2560	80	0	0
A/RHODE ISLAND/09/2013	0	0	0	0	0	0	0	0	0	0	0	0	0	0	0	0	0	0	0	0	0	0	0	0	0	0	0	0	0	0	0	0	0	0	0	0	0	0	0	0	0	0	0	0	0	2560	160	0	0
A/UTAH/31/2013	0	0	0	0	0	0	0	0	0	0	0	0	0	0	0	0	0	0	0	0	0	0	0	0	0	0	0	0	0	0	0	0	0	0	0	0	0	0	0	0	0	0	0	0	0	1280	80	0	0
A/WISCONSIN/35/2013	0	0	0	0	0	0	0	0	0	0	0	0	0	0	0	0	0	0	0	0	0	0	0	0	0	0	0	0	0	0	0	0	0	0	0	0	0	0	0	0	0	0	0	0	0	1280	80	0	0
A/IOWA/19/2013	0	0	0	0	0	0	0	0	0	0	0	0	0	0	0	0	0	0	0	0	0	0	0	0	0	0	0	0	0	0	0	0	0	0	0	0	0	0	0	0	0	0	0	0	0	2560	80	0	0
A/KANSAS/13/2013	0	0	0	0	0	0	0	0	0	0	0	0	0	0	0	0	0	0	0	0	0	0	0	0	0	0	0	0	0	0	0	0	0	0	0	0	0	0	0	0	0	0	0	0	0	1280	80	0	0
A/MICHIGAN/15/2013	0	0	0	0	0	0	0	0	0	0	0	0	0	0	0	0	0	0	0	0	0	0	0	0	0	0	0	0	0	0	0	0	0	0	0	0	0	0	0	0	0	0	0	0	0	1280	80	0	0
A/KENTUCKY/12/2013	0	0	0	0	0	0	0	0	0	0	0	0	0	0	0	0	0	0	0	0	0	0	0	0	0	0	0	0	0	0	0	0	0	0	0	0	0	0	0	0	0	0	0	0	0	640	20	0	0
A/VIETNAM/091/2013	0	0	0	0	0	0	0	0	0	0	0	0	0	0	0	0	0	0	0	0	0	0	0	0	0	0	0	0	0	0	0	0	0	0	0	0	0	0	0	0	0	0	0	0	0	80	80	0	0
A/KENYA/144/2013	0	0	0	0	0	0	0	0	0	0	0	0	0	0	0	0	0	0	0	0	0	0	0	0	0	0	0	0	0	0	0	0	0	0	0	0	0	0	0	0	0	0	0	0	0	320	160	0	0
A/ALABAMA/19/2013	0	0	0	0	0	0	0	0	0	0	0	0	0	0	0	0	0	0	0	0	0	0	0	0	0	0	0	0	0	0	0	0	0	0	0	0	0	0	0	0	0	0	0	0	0	2560	160	0	0
A/MISSISSIPPI/30/2013	0	0	0	0	0	0	0	0	0	0	0	0	0	0	0	0	0	0	0	0	0	0	0	0	0	0	0	0	0	0	0	0	0	0	0	0	0	0	0	0	0	0	0	0	0	2560	160	0	0
A/NEW YORK/01/2014	0	0	0	0	0	0	0	0	0	0	0	0	0	0	0	0	0	0	0	0	0	0	0	0	0	0	0	0	0	0	0	0	0	0	0	0	0	0	0	0	0	0	0	0	0	2560	160	0	0
A/NEW YORK/33/2013	0	0	0	0	0	0	0	0	0	0	0	0	0	0	0	0	0	0	0	0	0	0	0	0	0	0	0	0	0	0	0	0	0	0	0	0	0	0	0	0	0	0	0	0	0	2560	160	0	0
A/TENNESSEE/01/2014	0	0	0	0	0	0	0	0	0	0	0	0	0	0	0	0	0	0	0	0	0	0	0	0	0	0	0	0	0	0	0	0	0	0	0	0	0	0	0	0	0	0	0	0	0	2560	320	0	0
A/TEXAS/100/2013	0	0	0	0	0	0	0	0	0	0	0	0	0	0	0	0	0	0	0	0	0	0	0	0	0	0	0	0	0	0	0	0	0	0	0	0	0	0	0	0	0	0	0	0	0	2560	160	0	0
A/VIRGINIA/07/2013	0	0	0	0	0	0	0	0	0	0	0	0	0	0	0	0	0	0	0	0	0	0	0	0	0	0	0	0	0	0	0	0	0	0	0	0	0	0	0	0	0	0	0	0	0	2560	160	0	0
A/GEORGIA/22/2013	0	0	0	0	0	0	0	0	0	0	0	0	0	0	0	0	0	0	0	0	0	0	0	0	0	0	0	0	0	0	0	0	0	0	0	0	0	0	0	0	0	0	0	0	0	1280	160	0	0
A/GEORGIA/24/2013	0	0	0	0	0	0	0	0	0	0	0	0	0	0	0	0	0	0	0	0	0	0	0	0	0	0	0	0	0	0	0	0	0	0	0	0	0	0	0	0	0	0	0	0	0	2560	160	0	0
A/GEORGIA/25/2013	0	0	0	0	0	0	0	0	0	0	0	0	0	0	0	0	0	0	0	0	0	0	0	0	0	0	0	0	0	0	0	0	0	0	0	0	0	0	0	0	0	0	0	0	0	2560	160	0	0
A/NEW HAMPSHIRE/15/2013	0	0	0	0	0	0	0	0	0	0	0	0	0	0	0	0	0	0	0	0	0	0	0	0	0	0	0	0	0	0	0	0	0	0	0	0	0	0	0	0	0	0	0	0	0	2560	160	0	0
A/NEW JERSEY/22/2013	0	0	0	0	0	0	0	0	0	0	0	0	0	0	0	0	0	0	0	0	0	0	0	0	0	0	0	0	0	0	0	0	0	0	0	0	0	0	0	0	0	0	0	0	0	1280	160	0	0
A/CALIFORNIA/54/2013	0	0	0	0	0	0	0	0	0	0	0	0	0	0	0	0	0	0	0	0	0	0	0	0	0	0	0	0	0	0	0	0	0	0	0	0	0	0	0	0	0	0	0	0	0	1280	80	0	0
A/LISBON/137/2013*	0	0	0	0	0	0	0	0	0	0	0	0	0	0	0	0	0	0	0	0	0	0	0	0	0	0	0	0	0	0	0	0	0	0	0	0	0	0	0	0	0	0	0	0	0	320	160	0	0
A/MASSACHUSETTS/15/2013*	0	0	0	0	0	0	0	0	0	0	0	0	0	0	0	0	0	0	0	0	0	0	0	0	0	0	0	0	0	0	0	0	0	0	0	0	0	0	0	0	0	0	0	0	0	2560	256	0	0
A/MASSACHUSETTS/15/2013	0	0	0	0	0	0	0	0	0	0	0	0	0	0	0	0	0	0	0	0	0	0	0	0	0	0	0	0	0	0	0	0	0	0	0	0	0	0	0	0	0	0	0	0	0	1280	208	0	0
A/ALABAMA/01/2014	0	0	0	0	0	0	0	0	0	0	0	0	0	0	0	0	0	0	0	0	0	0	0	0	0	0	0	0	0	0	0	0	0	0	0	0	0	0	0	0	0	0	0	0	0	2560	160	0	0
A/FLORIDA/01/2014	0	0	0	0	0	0	0	0	0	0	0	0	0	0	0	0	0	0	0	0	0	0	0	0	0	0	0	0	0	0	0	0	0	0	0	0	0	0	0	0	0	0	0	0	0	2560	160	0	0
A/MINNESOTA/19/2013	0	0	0	0	0	0	0	0	0	0	0	0	0	0	0	0	0	0	0	0	0	0	0	0	0	0	0	0	0	0	0	0	0	0	0	0	0	0	0	0	0	0	0	0	0	2560	160	0	0
A/MONTANA/01/2014	0	0	0	0	0	0	0	0	0	0	0	0	0	0	0	0	0	0	0	0	0	0	0	0	0	0	0	0	0	0	0	0	0	0	0	0	0	0	0	0	0	0	0	0	0	2560	80	0	0
A/NEW JERSEY/27/2013	0	0	0	0	0	0	0	0	0	0	0	0	0	0	0	0	0	0	0	0	0	0	0	0	0	0	0	0	0	0	0	0	0	0	0	0	0	0	0	0	0	0	0	0	0	2560	160	0	0
A/NORTH CAROLINA/22/2013	0	0	0	0	0	0	0	0	0	0	0	0	0	0	0	0	0	0	0	0	0	0	0	0	0	0	0	0	0	0	0	0	0	0	0	0	0	0	0	0	0	0	0	0	0	2560	160	0	0
A/OREGON/17/2013	0	0	0	0	0	0	0	0	0	0	0	0	0	0	0	0	0	0	0	0	0	0	0	0	0	0	0	0	0	0	0	0	0	0	0	0	0	0	0	0	0	0	0	0	0	1280	160	0	0
A/RHODE ISLAND/03/2014	0	0	0	0	0	0	0	0	0	0	0	0	0	0	0	0	0	0	0	0	0	0	0	0	0	0	0	0	0	0	0	0	0	0	0	0	0	0	0	0	0	0	0	0	0	2560	160	0	0
A/WISCONSIN/03/2014	0	0	0	0	0	0	0	0	0	0	0	0	0	0	0	0	0	0	0	0	0	0	0	0	0	0	0	0	0	0	0	0	0	0	0	0	0	0	0	0	0	0	0	0	0	1280	160	0	0
A/WYOMING/01/2014	0	0	0	0	0	0	0	0	0	0	0	0	0	0	0	0	0	0	0	0	0	0	0	0	0	0	0	0	0	0	0	0	0	0	0	0	0	0	0	0	0	0	0	0	0	2560	160	0	0
A/COLORADO/03/2014	0	0	0	0	0	0	0	0	0	0	0	0	0	0	0	0	0	0	0	0	0	0	0	0	0	0	0	0	0	0	0	0	0	0	0	0	0	0	0	0	0	0	0	0	0	2560	80	0	0
A/FLORIDA/05/2014	0	0	0	0	0	0	0	0	0	0	0	0	0	0	0	0	0	0	0	0	0	0	0	0	0	0	0	0	0	0	0	0	0	0	0	0	0	0	0	0	0	0	0	0	0	1280	80	0	0
A/MICHIGAN/02/2014	0	0	0	0	0	0	0	0	0	0	0	0	0	0	0	0	0	0	0	0	0	0	0	0	0	0	0	0	0	0	0	0	0	0	0	0	0	0	0	0	0	0	0	0	0	2560	80	0	0
A/MISSISSIPPI/31/2013	0	0	0	0	0	0	0	0	0	0	0	0	0	0	0	0	0	0	0	0	0	0	0	0	0	0	0	0	0	0	0	0	0	0	0	0	0	0	0	0	0	0	0	0	0	1280	80	0	0
A/NEVADA/01/2014	0	0	0	0	0	0	0	0	0	0	0	0	0	0	0	0	0	0	0	0	0	0	0	0	0	0	0	0	0	0	0	0	0	0	0	0	0	0	0	0	0	0	0	0	0	2560	80	0	0
A/NEVADA/02/2014	0	0	0	0	0	0	0	0	0	0	0	0	0	0	0	0	0	0	0	0	0	0	0	0	0	0	0	0	0	0	0	0	0	0	0	0	0	0	0	0	0	0	0	0	0	1280	80	0	0
A/NEW MEXICO/24/2013	0	0	0	0	0	0	0	0	0	0	0	0	0	0	0	0	0	0	0	0	0	0	0	0	0	0	0	0	0	0	0	0	0	0	0	0	0	0	0	0	0	0	0	0	0	2560	80	0	0
A/TEXAS/02/2014	0	0	0	0	0	0	0	0	0	0	0	0	0	0	0	0	0	0	0	0	0	0	0	0	0	0	0	0	0	0	0	0	0	0	0	0	0	0	0	0	0	0	0	0	0	2560	160	0	0
A/VERMONT/06/2013	0	0	0	0	0	0	0	0	0	0	0	0	0	0	0	0	0	0	0	0	0	0	0	0	0	0	0	0	0	0	0	0	0	0	0	0	0	0	0	0	0	0	0	0	0	1280	160	0	0
A/WASHINGTON/50/2013	0	0	0	0	0	0	0	0	0	0	0	0	0	0	0	0	0	0	0	0	0	0	0	0	0	0	0	0	0	0	0	0	0	0	0	0	0	0	0	0	0	0	0	0	0	2560	80	0	0
A/VIETNAM/3050/2013	0	0	0	0	0	0	0	0	0	0	0	0	0	0	0	0	0	0	0	0	0	0	0	0	0	0	0	0	0	0	0	0	0	0	0	0	0	0	0	0	0	0	0	0	0	160	320	0	0
A/VIETNAM/CM380/2013	0	0	0	0	0	0	0	0	0	0	0	0	0	0	0	0	0	0	0	0	0	0	0	0	0	0	0	0	0	0	0	0	0	0	0	0	0	0	0	0	0	0	0	0	0	2560	160	0	0
A/TEXAS/07/2014	0	0	0	0	0	0	0	0	0	0	0	0	0	0	0	0	0	0	0	0	0	0	0	0	0	0	0	0	0	0	0	0	0	0	0	0	0	0	0	0	0	0	0	0	0	2560	160	0	0
A/TEXAS/08/2014	0	0	0	0	0	0	0	0	0	0	0	0	0	0	0	0	0	0	0	0	0	0	0	0	0	0	0	0	0	0	0	0	0	0	0	0	0	0	0	0	0	0	0	0	0	2560	160	0	0
A/WASHINGTON/04/2014	0	0	0	0	0	0	0	0	0	0	0	0	0	0	0	0	0	0	0	0	0	0	0	0	0	0	0	0	0	0	0	0	0	0	0	0	0	0	0	0	0	0	0	0	0	2560	80	0	0
A/FLORIDA/07/2014	0	0	0	0	0	0	0	0	0	0	0	0	0	0	0	0	0	0	0	0	0	0	0	0	0	0	0	0	0	0	0	0	0	0	0	0	0	0	0	0	0	0	0	0	0	2560	160	0	0
A/LOUISIANA/34/2013	0	0	0	0	0	0	0	0	0	0	0	0	0	0	0	0	0	0	0	0	0	0	0	0	0	0	0	0	0	0	0	0	0	0	0	0	0	0	0	0	0	0	0	0	0	2560	80	0	0
A/NEVADA/04/2014	0	0	0	0	0	0	0	0	0	0	0	0	0	0	0	0	0	0	0	0	0	0	0	0	0	0	0	0	0	0	0	0	0	0	0	0	0	0	0	0	0	0	0	0	0	1280	80	0	0
A/TEXAS/117/2013	0	0	0	0	0	0	0	0	0	0	0	0	0	0	0	0	0	0	0	0	0	0	0	0	0	0	0	0	0	0	0	0	0	0	0	0	0	0	0	0	0	0	0	0	0	1280	80	0	0
A/MEXICO/06/2013	0	0	0	0	0	0	0	0	0	0	0	0	0	0	0	0	0	0	0	0	0	0	0	0	0	0	0	0	0	0	0	0	0	0	0	0	0	0	0	0	0	0	0	0	0	2560	160	0	0
A/MEXICO/3334/2013	0	0	0	0	0	0	0	0	0	0	0	0	0	0	0	0	0	0	0	0	0	0	0	0	0	0	0	0	0	0	0	0	0	0	0	0	0	0	0	0	0	0	0	0	0	2560	160	0	0
A/EL SALVADOR/2293/2013	0	0	0	0	0	0	0	0	0	0	0	0	0	0	0	0	0	0	0	0	0	0	0	0	0	0	0	0	0	0	0	0	0	0	0	0	0	0	0	0	0	0	0	0	0	2560	80	0	0
A/EL SALVADOR/2388/2013	0	0	0	0	0	0	0	0	0	0	0	0	0	0	0	0	0	0	0	0	0	0	0	0	0	0	0	0	0	0	0	0	0	0	0	0	0	0	0	0	0	0	0	0	0	1280	80	0	0
A/SANTIAGO/80550/2013	0	0	0	0	0	0	0	0	0	0	0	0	0	0	0	0	0	0	0	0	0	0	0	0	0	0	0	0	0	0	0	0	0	0	0	0	0	0	0	0	0	0	0	0	0	1280	80	0	0
A/MEXICO/3280/2013	0	0	0	0	0	0	0	0	0	0	0	0	0	0	0	0	0	0	0	0	0	0	0	0	0	0	0	0	0	0	0	0	0	0	0	0	0	0	0	0	0	0	0	0	0	40	40	0	0
A/HONG KONG/5992/2013	0	0	0	0	0	0	0	0	0	0	0	0	0	0	0	0	0	0	0	0	0	0	0	0	0	0	0	0	0	0	0	0	0	0	0	0	0	0	0	0	0	0	0	0	0	2560	160	0	0
A/TAIWAN/874/2013	0	0	0	0	0	0	0	0	0	0	0	0	0	0	0	0	0	0	0	0	0	0	0	0	0	0	0	0	0	0	0	0	0	0	0	0	0	0	0	0	0	0	0	0	0	2560	160	0	0
A/VIETNAM/CD309/2013	0	0	0	0	0	0	0	0	0	0	0	0	0	0	0	0	0	0	0	0	0	0	0	0	0	0	0	0	0	0	0	0	0	0	0	0	0	0	0	0	0	0	0	0	0	2560	160	0	0
A/HONG KONG/5991/2013	0	0	0	0	0	0	0	0	0	0	0	0	0	0	0	0	0	0	0	0	0	0	0	0	0	0	0	0	0	0	0	0	0	0	0	0	0	0	0	0	0	0	0	0	0	1280	80	0	0
A/VIETNAM/CD291/2013	0	0	0	0	0	0	0	0	0	0	0	0	0	0	0	0	0	0	0	0	0	0	0	0	0	0	0	0	0	0	0	0	0	0	0	0	0	0	0	0	0	0	0	0	0	160	320	0	0
A/NIAKHAR/2069/2013	0	0	0	0	0	0	0	0	0	0	0	0	0	0	0	0	0	0	0	0	0	0	0	0	0	0	0	0	0	0	0	0	0	0	0	0	0	0	0	0	0	0	0	0	0	2560	160	0	0
A/NIAKHAR/2064/2013	0	0	0	0	0	0	0	0	0	0	0	0	0	0	0	0	0	0	0	0	0	0	0	0	0	0	0	0	0	0	0	0	0	0	0	0	0	0	0	0	0	0	0	0	0	1280	80	0	0
A/NIAKHAR/951/2013	0	0	0	0	0	0	0	0	0	0	0	0	0	0	0	0	0	0	0	0	0	0	0	0	0	0	0	0	0	0	0	0	0	0	0	0	0	0	0	0	0	0	0	0	0	2560	160	0	0
A/NIAKHAR/2136/2013	0	0	0	0	0	0	0	0	0	0	0	0	0	0	0	0	0	0	0	0	0	0	0	0	0	0	0	0	0	0	0	0	0	0	0	0	0	0	0	0	0	0	0	0	0	160	160	0	0
A/NIAKHAR/2685/2013	0	0	0	0	0	0	0	0	0	0	0	0	0	0	0	0	0	0	0	0	0	0	0	0	0	0	0	0	0	0	0	0	0	0	0	0	0	0	0	0	0	0	0	0	0	160	80	0	0
A/HONG KONG/5008/2013	0	0	0	0	0	0	0	0	0	0	0	0	0	0	0	0	0	0	0	0	0	0	0	0	0	0	0	0	0	0	0	0	0	0	0	0	0	0	0	0	0	0	0	0	0	0	213.333	0	0
A/PENNSYLVANIA/07/2013	0	0	0	0	0	0	0	0	0	0	0	0	0	0	0	0	0	0	0	0	0	0	0	0	0	0	0	0	0	0	0	0	0	0	0	0	0	0	0	0	0	0	0	0	0	0	304	0	1280
A/CALIFORNIA/13/2014	0	0	0	0	0	0	0	0	0	0	0	0	0	0	0	0	0	0	0	0	0	0	0	0	0	0	0	0	0	0	0	0	0	0	0	0	0	0	0	0	0	0	0	0	0	0	160	0	0
A/NEVADA/10/2014	0	0	0	0	0	0	0	0	0	0	0	0	0	0	0	0	0	0	0	0	0	0	0	0	0	0	0	0	0	0	0	0	0	0	0	0	0	0	0	0	0	0	0	0	0	0	160	0	0
A/PUERTO RICO/01/2014	0	0	0	0	0	0	0	0	0	0	0	0	0	0	0	0	0	0	0	0	0	0	0	0	0	0	0	0	0	0	0	0	0	0	0	0	0	0	0	0	0	0	0	0	0	0	160	0	0
A/PUERTO RICO/02/2014	0	0	0	0	0	0	0	0	0	0	0	0	0	0	0	0	0	0	0	0	0	0	0	0	0	0	0	0	0	0	0	0	0	0	0	0	0	0	0	0	0	0	0	0	0	0	320	0	0
A/BAHAMAS/798/2014	0	0	0	0	0	0	0	0	0	0	0	0	0	0	0	0	0	0	0	0	0	0	0	0	0	0	0	0	0	0	0	0	0	0	0	0	0	0	0	0	0	0	0	0	0	0	320	0	0
A/FRENCH GUIANA/1065/2014	0	0	0	0	0	0	0	0	0	0	0	0	0	0	0	0	0	0	0	0	0	0	0	0	0	0	0	0	0	0	0	0	0	0	0	0	0	0	0	0	0	0	0	0	0	0	160	0	0
A/BERMUDA/524/2014	0	0	0	0	0	0	0	0	0	0	0	0	0	0	0	0	0	0	0	0	0	0	0	0	0	0	0	0	0	0	0	0	0	0	0	0	0	0	0	0	0	0	0	0	0	0	160	0	0
A/KHABAROVSK/05/2014	0	0	0	0	0	0	0	0	0	0	0	0	0	0	0	0	0	0	0	0	0	0	0	0	0	0	0	0	0	0	0	0	0	0	0	0	0	0	0	0	0	0	0	0	0	0	320	0	0
A/NOVOSIBIRSK/02/2014	0	0	0	0	0	0	0	0	0	0	0	0	0	0	0	0	0	0	0	0	0	0	0	0	0	0	0	0	0	0	0	0	0	0	0	0	0	0	0	0	0	0	0	0	0	0	320	0	0
A/ST PETERSBURG/59/2014	0	0	0	0	0	0	0	0	0	0	0	0	0	0	0	0	0	0	0	0	0	0	0	0	0	0	0	0	0	0	0	0	0	0	0	0	0	0	0	0	0	0	0	0	0	0	320	0	0
A/KENYA/103/2014	0	0	0	0	0	0	0	0	0	0	0	0	0	0	0	0	0	0	0	0	0	0	0	0	0	0	0	0	0	0	0	0	0	0	0	0	0	0	0	0	0	0	0	0	0	0	320	0	0
A/KANSAS/05/2014	0	0	0	0	0	0	0	0	0	0	0	0	0	0	0	0	0	0	0	0	0	0	0	0	0	0	0	0	0	0	0	0	0	0	0	0	0	0	0	0	0	0	0	0	0	0	160	0	0
A/MARYLAND/12/2014	0	0	0	0	0	0	0	0	0	0	0	0	0	0	0	0	0	0	0	0	0	0	0	0	0	0	0	0	0	0	0	0	0	0	0	0	0	0	0	0	0	0	0	0	0	0	320	0	0
A/ONTARIO/RV2184/2014	0	0	0	0	0	0	0	0	0	0	0	0	0	0	0	0	0	0	0	0	0	0	0	0	0	0	0	0	0	0	0	0	0	0	0	0	0	0	0	0	0	0	0	0	0	0	320	0	0
A/MEXICO/818/2014	0	0	0	0	0	0	0	0	0	0	0	0	0	0	0	0	0	0	0	0	0	0	0	0	0	0	0	0	0	0	0	0	0	0	0	0	0	0	0	0	0	0	0	0	0	0	320	0	0
A/BRAZIL/9061/2014	0	0	0	0	0	0	0	0	0	0	0	0	0	0	0	0	0	0	0	0	0	0	0	0	0	0	0	0	0	0	0	0	0	0	0	0	0	0	0	0	0	0	0	0	0	0	160	0	0
A/DNIPRO/133/2014	0	0	0	0	0	0	0	0	0	0	0	0	0	0	0	0	0	0	0	0	0	0	0	0	0	0	0	0	0	0	0	0	0	0	0	0	0	0	0	0	0	0	0	0	0	0	320	0	0
A/UKRAINE/183/2014	0	0	0	0	0	0	0	0	0	0	0	0	0	0	0	0	0	0	0	0	0	0	0	0	0	0	0	0	0	0	0	0	0	0	0	0	0	0	0	0	0	0	0	0	0	0	320	0	0
A/ST PETERSBURG/40/2014	0	0	0	0	0	0	0	0	0	0	0	0	0	0	0	0	0	0	0	0	0	0	0	0	0	0	0	0	0	0	0	0	0	0	0	0	0	0	0	0	0	0	0	0	0	0	40	0	0
A/BAHRAIN/247/2014	0	0	0	0	0	0	0	0	0	0	0	0	0	0	0	0	0	0	0	0	0	0	0	0	0	0	0	0	0	0	0	0	0	0	0	0	0	0	0	0	0	0	0	0	0	0	320	0	0
A/BAHRAIN/232/2014	0	0	0	0	0	0	0	0	0	0	0	0	0	0	0	0	0	0	0	0	0	0	0	0	0	0	0	0	0	0	0	0	0	0	0	0	0	0	0	0	0	0	0	0	0	0	160	0	0
A/KENYA/106/2014	0	0	0	0	0	0	0	0	0	0	0	0	0	0	0	0	0	0	0	0	0	0	0	0	0	0	0	0	0	0	0	0	0	0	0	0	0	0	0	0	0	0	0	0	0	0	160	0	0
A/MINNESOTA/08/2014	0	0	0	0	0	0	0	0	0	0	0	0	0	0	0	0	0	0	0	0	0	0	0	0	0	0	0	0	0	0	0	0	0	0	0	0	0	0	0	0	0	0	0	0	0	0	320	0	0
A/NEW ZEALAND/0491/2014	0	0	0	0	0	0	0	0	0	0	0	0	0	0	0	0	0	0	0	0	0	0	0	0	0	0	0	0	0	0	0	0	0	0	0	0	0	0	0	0	0	0	0	0	0	0	160	0	0
A/NEW ZEALAND/0498/2014	0	0	0	0	0	0	0	0	0	0	0	0	0	0	0	0	0	0	0	0	0	0	0	0	0	0	0	0	0	0	0	0	0	0	0	0	0	0	0	0	0	0	0	0	0	0	160	0	0
A/HONG KONG/5958/2014	0	0	0	0	0	0	0	0	0	0	0	0	0	0	0	0	0	0	0	0	0	0	0	0	0	0	0	0	0	0	0	0	0	0	0	0	0	0	0	0	0	0	0	0	0	0	320	0	0
A/HONG KONG/5994/2014	0	0	0	0	0	0	0	0	0	0	0	0	0	0	0	0	0	0	0	0	0	0	0	0	0	0	0	0	0	0	0	0	0	0	0	0	0	0	0	0	0	0	0	0	0	0	320	0	0
A/INDIA/6427/2014	0	0	0	0	0	0	0	0	0	0	0	0	0	0	0	0	0	0	0	0	0	0	0	0	0	0	0	0	0	0	0	0	0	0	0	0	0	0	0	0	0	0	0	0	0	0	320	0	0
A/GUANGDONG-ZHONGSHAN/1474/20	0	0	0	0	0	0	0	0	0	0	0	0	0	0	0	0	0	0	0	0	0	0	0	0	0	0	0	0	0	0	0	0	0	0	0	0	0	0	0	0	0	0	0	0	0	0	320	0	0
A/HONG KONG/5997/2014	0	0	0	0	0	0	0	0	0	0	0	0	0	0	0	0	0	0	0	0	0	0	0	0	0	0	0	0	0	0	0	0	0	0	0	0	0	0	0	0	0	0	0	0	0	0	320	0	0
A/INDIA/1027/2013	0	0	0	0	0	0	0	0	0	0	0	0	0	0	0	0	0	0	0	0	0	0	0	0	0	0	0	0	0	0	0	0	0	0	0	0	0	0	0	0	0	0	0	0	0	0	320	0	0
A/INDIA/2167/2013	0	0	0	0	0	0	0	0	0	0	0	0	0	0	0	0	0	0	0	0	0	0	0	0	0	0	0	0	0	0	0	0	0	0	0	0	0	0	0	0	0	0	0	0	0	0	160	0	0
A/INDIA/5964/2014	0	0	0	0	0	0	0	0	0	0	0	0	0	0	0	0	0	0	0	0	0	0	0	0	0	0	0	0	0	0	0	0	0	0	0	0	0	0	0	0	0	0	0	0	0	0	160	0	0
A/JIANGSU-GUANGLING/1711/2014	0	0	0	0	0	0	0	0	0	0	0	0	0	0	0	0	0	0	0	0	0	0	0	0	0	0	0	0	0	0	0	0	0	0	0	0	0	0	0	0	0	0	0	0	0	0	320	0	0
A/JIANGSU-TINGHU/1363/2014	0	0	0	0	0	0	0	0	0	0	0	0	0	0	0	0	0	0	0	0	0	0	0	0	0	0	0	0	0	0	0	0	0	0	0	0	0	0	0	0	0	0	0	0	0	0	320	0	0
A/NORTH CAROLINA/4/2014*	0	0	0	0	0	0	0	0	0	0	0	0	0	0	0	0	0	0	0	0	0	0	0	0	0	0	0	0	0	0	0	0	0	0	0	0	0	0	0	0	0	0	0	0	0	0	320	0	0
A/NORTH CAROLINA/4/2014	0	0	0	0	0	0	0	0	0	0	0	0	0	0	0	0	0	0	0	0	0	0	0	0	0	0	0	0	0	0	0	0	0	0	0	0	0	0	0	0	0	0	0	0	0	0	385.455	0	1280
A/ALASKA/36/2014	0	0	0	0	0	0	0	0	0	0	0	0	0	0	0	0	0	0	0	0	0	0	0	0	0	0	0	0	0	0	0	0	0	0	0	0	0	0	0	0	0	0	0	0	0	0	320	0	0
A/ALASKA/36/2014*	0	0	0	0	0	0	0	0	0	0	0	0	0	0	0	0	0	0	0	0	0	0	0	0	0	0	0	0	0	0	0	0	0	0	0	0	0	0	0	0	0	0	0	0	0	0	320	0	0
A/ALASKA/37/2014	0	0	0	0	0	0	0	0	0	0	0	0	0	0	0	0	0	0	0	0	0	0	0	0	0	0	0	0	0	0	0	0	0	0	0	0	0	0	0	0	0	0	0	0	0	0	320	0	0
A/ALASKA/38/2014	0	0	0	0	0	0	0	0	0	0	0	0	0	0	0	0	0	0	0	0	0	0	0	0	0	0	0	0	0	0	0	0	0	0	0	0	0	0	0	0	0	0	0	0	0	0	160	0	0
A/WISCONSIN/28/2014	0	0	0	0	0	0	0	0	0	0	0	0	0	0	0	0	0	0	0	0	0	0	0	0	0	0	0	0	0	0	0	0	0	0	0	0	0	0	0	0	0	0	0	0	0	0	320	0	0
A/MINNESOTA/23/2014	0	0	0	0	0	0	0	0	0	0	0	0	0	0	0	0	0	0	0	0	0	0	0	0	0	0	0	0	0	0	0	0	0	0	0	0	0	0	0	0	0	0	0	0	0	0	160	0	0
A/BRAZIL/8301/2014	0	0	0	0	0	0	0	0	0	0	0	0	0	0	0	0	0	0	0	0	0	0	0	0	0	0	0	0	0	0	0	0	0	0	0	0	0	0	0	0	0	0	0	0	0	0	320	0	0
A/COSTA RICA/3550/2014	0	0	0	0	0	0	0	0	0	0	0	0	0	0	0	0	0	0	0	0	0	0	0	0	0	0	0	0	0	0	0	0	0	0	0	0	0	0	0	0	0	0	0	0	0	0	160	0	0
A/BOLIVIA/973/2014	0	0	0	0	0	0	0	0	0	0	0	0	0	0	0	0	0	0	0	0	0	0	0	0	0	0	0	0	0	0	0	0	0	0	0	0	0	0	0	0	0	0	0	0	0	0	320	0	0
A/BOLIVIA/975/2014	0	0	0	0	0	0	0	0	0	0	0	0	0	0	0	0	0	0	0	0	0	0	0	0	0	0	0	0	0	0	0	0	0	0	0	0	0	0	0	0	0	0	0	0	0	0	160	0	0
A/COSTA RICA/2681/2014	0	0	0	0	0	0	0	0	0	0	0	0	0	0	0	0	0	0	0	0	0	0	0	0	0	0	0	0	0	0	0	0	0	0	0	0	0	0	0	0	0	0	0	0	0	0	160	0	0
A/FLORIDA/62/2014	0	0	0	0	0	0	0	0	0	0	0	0	0	0	0	0	0	0	0	0	0	0	0	0	0	0	0	0	0	0	0	0	0	0	0	0	0	0	0	0	0	0	0	0	0	0	320	0	0
A/FLORIDA/63/2014	0	0	0	0	0	0	0	0	0	0	0	0	0	0	0	0	0	0	0	0	0	0	0	0	0	0	0	0	0	0	0	0	0	0	0	0	0	0	0	0	0	0	0	0	0	0	320	0	0
A/HAWAII/55/2014	0	0	0	0	0	0	0	0	0	0	0	0	0	0	0	0	0	0	0	0	0	0	0	0	0	0	0	0	0	0	0	0	0	0	0	0	0	0	0	0	0	0	0	0	0	0	320	0	0
A/IDAHO/05/2014	0	0	0	0	0	0	0	0	0	0	0	0	0	0	0	0	0	0	0	0	0	0	0	0	0	0	0	0	0	0	0	0	0	0	0	0	0	0	0	0	0	0	0	0	0	0	320	0	0
A/ILLINOIS/08/2014	0	0	0	0	0	0	0	0	0	0	0	0	0	0	0	0	0	0	0	0	0	0	0	0	0	0	0	0	0	0	0	0	0	0	0	0	0	0	0	0	0	0	0	0	0	0	320	0	0
A/MASSACHUSETTS/15/2014	0	0	0	0	0	0	0	0	0	0	0	0	0	0	0	0	0	0	0	0	0	0	0	0	0	0	0	0	0	0	0	0	0	0	0	0	0	0	0	0	0	0	0	0	0	0	320	0	0
A/WISCONSIN/51/2014	0	0	0	0	0	0	0	0	0	0	0	0	0	0	0	0	0	0	0	0	0	0	0	0	0	0	0	0	0	0	0	0	0	0	0	0	0	0	0	0	0	0	0	0	0	0	320	0	0
A/HAWAII/57/2014	0	0	0	0	0	0	0	0	0	0	0	0	0	0	0	0	0	0	0	0	0	0	0	0	0	0	0	0	0	0	0	0	0	0	0	0	0	0	0	0	0	0	0	0	0	0	160	0	0
A/IOWA/19/2014	0	0	0	0	0	0	0	0	0	0	0	0	0	0	0	0	0	0	0	0	0	0	0	0	0	0	0	0	0	0	0	0	0	0	0	0	0	0	0	0	0	0	0	0	0	0	320	0	0
A/IOWA/19/2014	0	0	0	0	0	0	0	0	0	0	0	0	0	0	0	0	0	0	0	0	0	0	0	0	0	0	0	0	0	0	0	0	0	0	0	0	0	0	0	0	0	0	0	0	0	0	320	0	0
A/CALIFORNIA/37/2014	0	0	0	0	0	0	0	0	0	0	0	0	0	0	0	0	0	0	0	0	0	0	0	0	0	0	0	0	0	0	0	0	0	0	0	0	0	0	0	0	0	0	0	0	0	0	320	0	0
A/IOWA/23/2014	0	0	0	0	0	0	0	0	0	0	0	0	0	0	0	0	0	0	0	0	0	0	0	0	0	0	0	0	0	0	0	0	0	0	0	0	0	0	0	0	0	0	0	0	0	0	320	0	0
A/HAWAII/64/2014	0	0	0	0	0	0	0	0	0	0	0	0	0	0	0	0	0	0	0	0	0	0	0	0	0	0	0	0	0	0	0	0	0	0	0	0	0	0	0	0	0	0	0	0	0	0	320	0	0
A/IOWA/24/2014	0	0	0	0	0	0	0	0	0	0	0	0	0	0	0	0	0	0	0	0	0	0	0	0	0	0	0	0	0	0	0	0	0	0	0	0	0	0	0	0	0	0	0	0	0	0	320	0	0
A/IOWA/25/2014	0	0	0	0	0	0	0	0	0	0	0	0	0	0	0	0	0	0	0	0	0	0	0	0	0	0	0	0	0	0	0	0	0	0	0	0	0	0	0	0	0	0	0	0	0	0	320	0	0
A/IOWA/26/2014	0	0	0	0	0	0	0	0	0	0	0	0	0	0	0	0	0	0	0	0	0	0	0	0	0	0	0	0	0	0	0	0	0	0	0	0	0	0	0	0	0	0	0	0	0	0	320	0	0
A/IOWA/27/2014	0	0	0	0	0	0	0	0	0	0	0	0	0	0	0	0	0	0	0	0	0	0	0	0	0	0	0	0	0	0	0	0	0	0	0	0	0	0	0	0	0	0	0	0	0	0	320	0	0
A/IOWA/01/2015	0	0	0	0	0	0	0	0	0	0	0	0	0	0	0	0	0	0	0	0	0	0	0	0	0	0	0	0	0	0	0	0	0	0	0	0	0	0	0	0	0	0	0	0	0	0	320	0	0
A/IOWA/02/2015	0	0	0	0	0	0	0	0	0	0	0	0	0	0	0	0	0	0	0	0	0	0	0	0	0	0	0	0	0	0	0	0	0	0	0	0	0	0	0	0	0	0	0	0	0	0	320	0	0
A/UTAH/28/2014	0	0	0	0	0	0	0	0	0	0	0	0	0	0	0	0	0	0	0	0	0	0	0	0	0	0	0	0	0	0	0	0	0	0	0	0	0	0	0	0	0	0	0	0	0	0	320	0	0
A/NEW HAMPSHIRE/01/2015	0	0	0	0	0	0	0	0	0	0	0	0	0	0	0	0	0	0	0	0	0	0	0	0	0	0	0	0	0	0	0	0	0	0	0	0	0	0	0	0	0	0	0	0	0	0	320	0	0
A/NEW HAMPSHIRE/02/2015	0	0	0	0	0	0	0	0	0	0	0	0	0	0	0	0	0	0	0	0	0	0	0	0	0	0	0	0	0	0	0	0	0	0	0	0	0	0	0	0	0	0	0	0	0	0	160	0	0
A/ONTARIO/RV3535/2014	0	0	0	0	0	0	0	0	0	0	0	0	0	0	0	0	0	0	0	0	0	0	0	0	0	0	0	0	0	0	0	0	0	0	0	0	0	0	0	0	0	0	0	0	0	0	80	0	0
A/SANTIAGO/66221/2014	0	0	0	0	0	0	0	0	0	0	0	0	0	0	0	0	0	0	0	0	0	0	0	0	0	0	0	0	0	0	0	0	0	0	0	0	0	0	0	0	0	0	0	0	0	0	160	0	0
A/HONG KONG/7561/2014	0	0	0	0	0	0	0	0	0	0	0	0	0	0	0	0	0	0	0	0	0	0	0	0	0	0	0	0	0	0	0	0	0	0	0	0	0	0	0	0	0	0	0	0	0	0	320	0	0
A/LAOS/951/2014	0	0	0	0	0	0	0	0	0	0	0	0	0	0	0	0	0	0	0	0	0	0	0	0	0	0	0	0	0	0	0	0	0	0	0	0	0	0	0	0	0	0	0	0	0	0	320	0	0
A/HONG KONG/7572/2014	0	0	0	0	0	0	0	0	0	0	0	0	0	0	0	0	0	0	0	0	0	0	0	0	0	0	0	0	0	0	0	0	0	0	0	0	0	0	0	0	0	0	0	0	0	0	160	0	0
A/HONG KONG/7573/2014	0	0	0	0	0	0	0	0	0	0	0	0	0	0	0	0	0	0	0	0	0	0	0	0	0	0	0	0	0	0	0	0	0	0	0	0	0	0	0	0	0	0	0	0	0	0	320	0	0
A/LAOS/952/2014	0	0	0	0	0	0	0	0	0	0	0	0	0	0	0	0	0	0	0	0	0	0	0	0	0	0	0	0	0	0	0	0	0	0	0	0	0	0	0	0	0	0	0	0	0	0	320	0	0
A/BOLIVIA/559/2013	0	0	0	0	0	0	0	0	0	0	0	0	0	0	0	0	0	0	0	0	0	0	0	0	0	0	0	0	0	0	0	0	0	0	0	0	0	0	0	0	0	0	0	0	0	0	320	0	2133.33
A/CALIFORNIA/23/2015	0	0	0	0	0	0	0	0	0	0	0	0	0	0	0	0	0	0	0	0	0	0	0	0	0	0	0	0	0	0	0	0	0	0	0	0	0	0	0	0	0	0	0	0	0	0	320	0	1280
A/CALIFORNIA/49/2015	0	0	0	0	0	0	0	0	0	0	0	0	0	0	0	0	0	0	0	0	0	0	0	0	0	0	0	0	0	0	0	0	0	0	0	0	0	0	0	0	0	0	0	0	0	0	320	0	1280
A/HAWAII/17/2015	0	0	0	0	0	0	0	0	0	0	0	0	0	0	0	0	0	0	0	0	0	0	0	0	0	0	0	0	0	0	0	0	0	0	0	0	0	0	0	0	0	0	0	0	0	0	160	0	1280
A/HAWAII/18/2015	0	0	0	0	0	0	0	0	0	0	0	0	0	0	0	0	0	0	0	0	0	0	0	0	0	0	0	0	0	0	0	0	0	0	0	0	0	0	0	0	0	0	0	0	0	0	320	0	1280
A/HAWAII/25/2015	0	0	0	0	0	0	0	0	0	0	0	0	0	0	0	0	0	0	0	0	0	0	0	0	0	0	0	0	0	0	0	0	0	0	0	0	0	0	0	0	0	0	0	0	0	0	640	0	1280
A/HAWAII/26/2015	0	0	0	0	0	0	0	0	0	0	0	0	0	0	0	0	0	0	0	0	0	0	0	0	0	0	0	0	0	0	0	0	0	0	0	0	0	0	0	0	0	0	0	0	0	0	320	0	640
A/MINNESOTA/04/2015	0	0	0	0	0	0	0	0	0	0	0	0	0	0	0	0	0	0	0	0	0	0	0	0	0	0	0	0	0	0	0	0	0	0	0	0	0	0	0	0	0	0	0	0	0	0	320	0	1280
A/NEW MEXICO/17/2015*	0	0	0	0	0	0	0	0	0	0	0	0	0	0	0	0	0	0	0	0	0	0	0	0	0	0	0	0	0	0	0	0	0	0	0	0	0	0	0	0	0	0	0	0	0	0	320	0	1280
A/OHIO/08/2015	0	0	0	0	0	0	0	0	0	0	0	0	0	0	0	0	0	0	0	0	0	0	0	0	0	0	0	0	0	0	0	0	0	0	0	0	0	0	0	0	0	0	0	0	0	0	320	0	1280
A/WASHINGTON/19/2015	0	0	0	0	0	0	0	0	0	0	0	0	0	0	0	0	0	0	0	0	0	0	0	0	0	0	0	0	0	0	0	0	0	0	0	0	0	0	0	0	0	0	0	0	0	0	320	0	1280
A/DELAWARE/39/2015	0	0	0	0	0	0	0	0	0	0	0	0	0	0	0	0	0	0	0	0	0	0	0	0	0	0	0	0	0	0	0	0	0	0	0	0	0	0	0	0	0	0	0	0	0	0	160	0	640
A/DELAWARE/40/2015	0	0	0	0	0	0	0	0	0	0	0	0	0	0	0	0	0	0	0	0	0	0	0	0	0	0	0	0	0	0	0	0	0	0	0	0	0	0	0	0	0	0	0	0	0	0	160	0	1280
A/WASHINGTON/23/2015	0	0	0	0	0	0	0	0	0	0	0	0	0	0	0	0	0	0	0	0	0	0	0	0	0	0	0	0	0	0	0	0	0	0	0	0	0	0	0	0	0	0	0	0	0	0	320	0	640
A/WISCONSIN/25/2015	0	0	0	0	0	0	0	0	0	0	0	0	0	0	0	0	0	0	0	0	0	0	0	0	0	0	0	0	0	0	0	0	0	0	0	0	0	0	0	0	0	0	0	0	0	0	160	0	640
A/INDIA/1245/2015	0	0	0	0	0	0	0	0	0	0	0	0	0	0	0	0	0	0	0	0	0	0	0	0	0	0	0	0	0	0	0	0	0	0	0	0	0	0	0	0	0	0	0	0	0	0	640	0	1280
A/INDIA/1508/2015	0	0	0	0	0	0	0	0	0	0	0	0	0	0	0	0	0	0	0	0	0	0	0	0	0	0	0	0	0	0	0	0	0	0	0	0	0	0	0	0	0	0	0	0	0	0	640	0	1280
A/INDIA/1214/2015	0	0	0	0	0	0	0	0	0	0	0	0	0	0	0	0	0	0	0	0	0	0	0	0	0	0	0	0	0	0	0	0	0	0	0	0	0	0	0	0	0	0	0	0	0	0	320	0	1280
A/NEW JERSEY/47/2015	0	0	0	0	0	0	0	0	0	0	0	0	0	0	0	0	0	0	0	0	0	0	0	0	0	0	0	0	0	0	0	0	0	0	0	0	0	0	0	0	0	0	0	0	0	0	160	0	0
A/SOUTH DAKOTA/16/2015	0	0	0	0	0	0	0	0	0	0	0	0	0	0	0	0	0	0	0	0	0	0	0	0	0	0	0	0	0	0	0	0	0	0	0	0	0	0	0	0	0	0	0	0	0	0	160	0	0
A/FLORIDA/47/2015	0	0	0	0	0	0	0	0	0	0	0	0	0	0	0	0	0	0	0	0	0	0	0	0	0	0	0	0	0	0	0	0	0	0	0	0	0	0	0	0	0	0	0	0	0	0	320	0	0
A/LOUISIANA/03/2015	0	0	0	0	0	0	0	0	0	0	0	0	0	0	0	0	0	0	0	0	0	0	0	0	0	0	0	0	0	0	0	0	0	0	0	0	0	0	0	0	0	0	0	0	0	0	320	0	0
A/LOUISIANA/04/2015	0	0	0	0	0	0	0	0	0	0	0	0	0	0	0	0	0	0	0	0	0	0	0	0	0	0	0	0	0	0	0	0	0	0	0	0	0	0	0	0	0	0	0	0	0	0	320	0	0
A/HAWAII/29/2015	0	0	0	0	0	0	0	0	0	0	0	0	0	0	0	0	0	0	0	0	0	0	0	0	0	0	0	0	0	0	0	0	0	0	0	0	0	0	0	0	0	0	0	0	0	0	320	0	0
A/HAWAII/30/2015	0	0	0	0	0	0	0	0	0	0	0	0	0	0	0	0	0	0	0	0	0	0	0	0	0	0	0	0	0	0	0	0	0	0	0	0	0	0	0	0	0	0	0	0	0	0	320	0	0
A/CALIFORNIA/80/2015	0	0	0	0	0	0	0	0	0	0	0	0	0	0	0	0	0	0	0	0	0	0	0	0	0	0	0	0	0	0	0	0	0	0	0	0	0	0	0	0	0	0	0	0	0	0	320	0	0
A/FLORIDA/62/2014*	0	0	0	0	0	0	0	0	0	0	0	0	0	0	0	0	0	0	0	0	0	0	0	0	0	0	0	0	0	0	0	0	0	0	0	0	0	0	0	0	0	0	0	0	0	0	462.222	0	1920
A/SOUTH AFRICA/3626/2013*	0	0	0	0	0	0	0	0	0	0	0	0	0	0	0	0	0	0	0	0	0	0	0	0	0	0	0	0	0	0	0	0	0	0	0	0	0	0	0	0	0	0	0	0	0	0	568.889	0	2560
A/HAWAII/40/2015	0	0	0	0	0	0	0	0	0	0	0	0	0	0	0	0	0	0	0	0	0	0	0	0	0	0	0	0	0	0	0	0	0	0	0	0	0	0	0	0	0	0	0	0	0	0	320	0	0
A/HAWAII/41/2015	0	0	0	0	0	0	0	0	0	0	0	0	0	0	0	0	0	0	0	0	0	0	0	0	0	0	0	0	0	0	0	0	0	0	0	0	0	0	0	0	0	0	0	0	0	0	160	0	0
A/ODESSA/391/2015	0	0	0	0	0	0	0	0	0	0	0	0	0	0	0	0	0	0	0	0	0	0	0	0	0	0	0	0	0	0	0	0	0	0	0	0	0	0	0	0	0	0	0	0	0	0	320	0	0
A/UKRAINE/422/2015	0	0	0	0	0	0	0	0	0	0	0	0	0	0	0	0	0	0	0	0	0	0	0	0	0	0	0	0	0	0	0	0	0	0	0	0	0	0	0	0	0	0	0	0	0	0	230	0	0
A/KHMELNITSKY/461/2015	0	0	0	0	0	0	0	0	0	0	0	0	0	0	0	0	0	0	0	0	0	0	0	0	0	0	0	0	0	0	0	0	0	0	0	0	0	0	0	0	0	0	0	0	0	0	320	0	0
A/KHMELNITSKY/462/2015	0	0	0	0	0	0	0	0	0	0	0	0	0	0	0	0	0	0	0	0	0	0	0	0	0	0	0	0	0	0	0	0	0	0	0	0	0	0	0	0	0	0	0	0	0	0	320	0	0
A/ST PETERSBURG/46/2015	0	0	0	0	0	0	0	0	0	0	0	0	0	0	0	0	0	0	0	0	0	0	0	0	0	0	0	0	0	0	0	0	0	0	0	0	0	0	0	0	0	0	0	0	0	0	320	0	0
A/UKRAINE/404/2015	0	0	0	0	0	0	0	0	0	0	0	0	0	0	0	0	0	0	0	0	0	0	0	0	0	0	0	0	0	0	0	0	0	0	0	0	0	0	0	0	0	0	0	0	0	0	320	0	0
A/UKRAINE/434/2015	0	0	0	0	0	0	0	0	0	0	0	0	0	0	0	0	0	0	0	0	0	0	0	0	0	0	0	0	0	0	0	0	0	0	0	0	0	0	0	0	0	0	0	0	0	0	320	0	0
A/ST PETERSBURG/83/2015	0	0	0	0	0	0	0	0	0	0	0	0	0	0	0	0	0	0	0	0	0	0	0	0	0	0	0	0	0	0	0	0	0	0	0	0	0	0	0	0	0	0	0	0	0	0	160	0	0
A/UKRAINE/161/2015	0	0	0	0	0	0	0	0	0	0	0	0	0	0	0	0	0	0	0	0	0	0	0	0	0	0	0	0	0	0	0	0	0	0	0	0	0	0	0	0	0	0	0	0	0	0	320	0	0
A/UKRAINE/171/2015	0	0	0	0	0	0	0	0	0	0	0	0	0	0	0	0	0	0	0	0	0	0	0	0	0	0	0	0	0	0	0	0	0	0	0	0	0	0	0	0	0	0	0	0	0	0	160	0	0
A/ST PETERSBURG/61/2015	0	0	0	0	0	0	0	0	0	0	0	0	0	0	0	0	0	0	0	0	0	0	0	0	0	0	0	0	0	0	0	0	0	0	0	0	0	0	0	0	0	0	0	0	0	0	120	0	320
A/LAOS/55/2015	0	0	0	0	0	0	0	0	0	0	0	0	0	0	0	0	0	0	0	0	0	0	0	0	0	0	0	0	0	0	0	0	0	0	0	0	0	0	0	0	0	0	0	0	0	0	320	0	0
A/BUSAN/733/2015	0	0	0	0	0	0	0	0	0	0	0	0	0	0	0	0	0	0	0	0	0	0	0	0	0	0	0	0	0	0	0	0	0	0	0	0	0	0	0	0	0	0	0	0	0	0	320	0	0
A/CHUNGNAM/794/2015	0	0	0	0	0	0	0	0	0	0	0	0	0	0	0	0	0	0	0	0	0	0	0	0	0	0	0	0	0	0	0	0	0	0	0	0	0	0	0	0	0	0	0	0	0	0	320	0	0
A/DAEGU/1210/2015	0	0	0	0	0	0	0	0	0	0	0	0	0	0	0	0	0	0	0	0	0	0	0	0	0	0	0	0	0	0	0	0	0	0	0	0	0	0	0	0	0	0	0	0	0	0	320	0	0
A/DAEGU/653/2015	0	0	0	0	0	0	0	0	0	0	0	0	0	0	0	0	0	0	0	0	0	0	0	0	0	0	0	0	0	0	0	0	0	0	0	0	0	0	0	0	0	0	0	0	0	0	320	0	0
A/GYEONGBUK/776/2015	0	0	0	0	0	0	0	0	0	0	0	0	0	0	0	0	0	0	0	0	0	0	0	0	0	0	0	0	0	0	0	0	0	0	0	0	0	0	0	0	0	0	0	0	0	0	320	0	0
A/LAOS/56/2015	0	0	0	0	0	0	0	0	0	0	0	0	0	0	0	0	0	0	0	0	0	0	0	0	0	0	0	0	0	0	0	0	0	0	0	0	0	0	0	0	0	0	0	0	0	0	320	0	0
A/LAOS/65/2015	0	0	0	0	0	0	0	0	0	0	0	0	0	0	0	0	0	0	0	0	0	0	0	0	0	0	0	0	0	0	0	0	0	0	0	0	0	0	0	0	0	0	0	0	0	0	320	0	0
A/BANGLADESH/3002/2015*	0	0	0	0	0	0	0	0	0	0	0	0	0	0	0	0	0	0	0	0	0	0	0	0	0	0	0	0	0	0	0	0	0	0	0	0	0	0	0	0	0	0	0	0	0	0	160	0	0
A/GYEONGBUK/408/2015	0	0	0	0	0	0	0	0	0	0	0	0	0	0	0	0	0	0	0	0	0	0	0	0	0	0	0	0	0	0	0	0	0	0	0	0	0	0	0	0	0	0	0	0	0	0	160	0	0
A/GYEONGGI/591/2015	0	0	0	0	0	0	0	0	0	0	0	0	0	0	0	0	0	0	0	0	0	0	0	0	0	0	0	0	0	0	0	0	0	0	0	0	0	0	0	0	0	0	0	0	0	0	160	0	0
A/JEONBUK/312/2015	0	0	0	0	0	0	0	0	0	0	0	0	0	0	0	0	0	0	0	0	0	0	0	0	0	0	0	0	0	0	0	0	0	0	0	0	0	0	0	0	0	0	0	0	0	0	160	0	0
A/KAZAKHSTAN/1157/2015	0	0	0	0	0	0	0	0	0	0	0	0	0	0	0	0	0	0	0	0	0	0	0	0	0	0	0	0	0	0	0	0	0	0	0	0	0	0	0	0	0	0	0	0	0	0	160	0	0
A/LAOS/185/2015	0	0	0	0	0	0	0	0	0	0	0	0	0	0	0	0	0	0	0	0	0	0	0	0	0	0	0	0	0	0	0	0	0	0	0	0	0	0	0	0	0	0	0	0	0	0	160	0	0
A/LAOS/68/2015	0	0	0	0	0	0	0	0	0	0	0	0	0	0	0	0	0	0	0	0	0	0	0	0	0	0	0	0	0	0	0	0	0	0	0	0	0	0	0	0	0	0	0	0	0	0	160	0	0
A/FLORIDA/56/2015	0	0	0	0	0	0	0	0	0	0	0	0	0	0	0	0	0	0	0	0	0	0	0	0	0	0	0	0	0	0	0	0	0	0	0	0	0	0	0	0	0	0	0	0	0	0	640	0	0
A/INDIANA/08/2015	0	0	0	0	0	0	0	0	0	0	0	0	0	0	0	0	0	0	0	0	0	0	0	0	0	0	0	0	0	0	0	0	0	0	0	0	0	0	0	0	0	0	0	0	0	0	320	0	0
A/INDIANA/08/2015*	0	0	0	0	0	0	0	0	0	0	0	0	0	0	0	0	0	0	0	0	0	0	0	0	0	0	0	0	0	0	0	0	0	0	0	0	0	0	0	0	0	0	0	0	0	0	320	0	0
A/NEW MEXICO/17/2015	0	0	0	0	0	0	0	0	0	0	0	0	0	0	0	0	0	0	0	0	0	0	0	0	0	0	0	0	0	0	0	0	0	0	0	0	0	0	0	0	0	0	0	0	0	0	320	0	0
A/EL SALVADOR/365/2015	0	0	0	0	0	0	0	0	0	0	0	0	0	0	0	0	0	0	0	0	0	0	0	0	0	0	0	0	0	0	0	0	0	0	0	0	0	0	0	0	0	0	0	0	0	0	640	0	0
A/EL SALVADOR/410/2015	0	0	0	0	0	0	0	0	0	0	0	0	0	0	0	0	0	0	0	0	0	0	0	0	0	0	0	0	0	0	0	0	0	0	0	0	0	0	0	0	0	0	0	0	0	0	320	0	0
A/PERU/11/2015	0	0	0	0	0	0	0	0	0	0	0	0	0	0	0	0	0	0	0	0	0	0	0	0	0	0	0	0	0	0	0	0	0	0	0	0	0	0	0	0	0	0	0	0	0	0	160	0	0
A/PERU/16/2015	0	0	0	0	0	0	0	0	0	0	0	0	0	0	0	0	0	0	0	0	0	0	0	0	0	0	0	0	0	0	0	0	0	0	0	0	0	0	0	0	0	0	0	0	0	0	160	0	0
A/PERU/18/2015	0	0	0	0	0	0	0	0	0	0	0	0	0	0	0	0	0	0	0	0	0	0	0	0	0	0	0	0	0	0	0	0	0	0	0	0	0	0	0	0	0	0	0	0	0	0	160	0	0
A/BRAZIL/2085/2015	0	0	0	0	0	0	0	0	0	0	0	0	0	0	0	0	0	0	0	0	0	0	0	0	0	0	0	0	0	0	0	0	0	0	0	0	0	0	0	0	0	0	0	0	0	0	160	0	0
A/PERU/03/2015	0	0	0	0	0	0	0	0	0	0	0	0	0	0	0	0	0	0	0	0	0	0	0	0	0	0	0	0	0	0	0	0	0	0	0	0	0	0	0	0	0	0	0	0	0	0	160	0	0
A/PERU/10/2015	0	0	0	0	0	0	0	0	0	0	0	0	0	0	0	0	0	0	0	0	0	0	0	0	0	0	0	0	0	0	0	0	0	0	0	0	0	0	0	0	0	0	0	0	0	0	160	0	0
A/PERU/06/2015	0	0	0	0	0	0	0	0	0	0	0	0	0	0	0	0	0	0	0	0	0	0	0	0	0	0	0	0	0	0	0	0	0	0	0	0	0	0	0	0	0	0	0	0	0	0	160	0	0
A/MOSCOW/107/2015	0	0	0	0	0	0	0	0	0	0	0	0	0	0	0	0	0	0	0	0	0	0	0	0	0	0	0	0	0	0	0	0	0	0	0	0	0	0	0	0	0	0	0	0	0	0	640	0	0
A/MOSCOW/91/2015	0	0	0	0	0	0	0	0	0	0	0	0	0	0	0	0	0	0	0	0	0	0	0	0	0	0	0	0	0	0	0	0	0	0	0	0	0	0	0	0	0	0	0	0	0	0	640	0	0
A/MOSCOW/147/2015	0	0	0	0	0	0	0	0	0	0	0	0	0	0	0	0	0	0	0	0	0	0	0	0	0	0	0	0	0	0	0	0	0	0	0	0	0	0	0	0	0	0	0	0	0	0	320	0	0
A/UKRAINE/428/2015	0	0	0	0	0	0	0	0	0	0	0	0	0	0	0	0	0	0	0	0	0	0	0	0	0	0	0	0	0	0	0	0	0	0	0	0	0	0	0	0	0	0	0	0	0	0	320	0	0
A/MOSCOW/92/2015	0	0	0	0	0	0	0	0	0	0	0	0	0	0	0	0	0	0	0	0	0	0	0	0	0	0	0	0	0	0	0	0	0	0	0	0	0	0	0	0	0	0	0	0	0	0	320	0	0
A/HONG KONG/12244/2015	0	0	0	0	0	0	0	0	0	0	0	0	0	0	0	0	0	0	0	0	0	0	0	0	0	0	0	0	0	0	0	0	0	0	0	0	0	0	0	0	0	0	0	0	0	0	320	0	0
A/LAOS/1187/2014	0	0	0	0	0	0	0	0	0	0	0	0	0	0	0	0	0	0	0	0	0	0	0	0	0	0	0	0	0	0	0	0	0	0	0	0	0	0	0	0	0	0	0	0	0	0	320	0	0
A/LAOS/1187/2014*	0	0	0	0	0	0	0	0	0	0	0	0	0	0	0	0	0	0	0	0	0	0	0	0	0	0	0	0	0	0	0	0	0	0	0	0	0	0	0	0	0	0	0	0	0	0	640	0	0
A/BANGLADESH/05/2015	0	0	0	0	0	0	0	0	0	0	0	0	0	0	0	0	0	0	0	0	0	0	0	0	0	0	0	0	0	0	0	0	0	0	0	0	0	0	0	0	0	0	0	0	0	0	320	0	0
A/BANGLADESH/3050/2015	0	0	0	0	0	0	0	0	0	0	0	0	0	0	0	0	0	0	0	0	0	0	0	0	0	0	0	0	0	0	0	0	0	0	0	0	0	0	0	0	0	0	0	0	0	0	160	0	0
A/BANGLADESH/3510/2015	0	0	0	0	0	0	0	0	0	0	0	0	0	0	0	0	0	0	0	0	0	0	0	0	0	0	0	0	0	0	0	0	0	0	0	0	0	0	0	0	0	0	0	0	0	0	320	0	0
A/BANGLADESH/9584/2015	0	0	0	0	0	0	0	0	0	0	0	0	0	0	0	0	0	0	0	0	0	0	0	0	0	0	0	0	0	0	0	0	0	0	0	0	0	0	0	0	0	0	0	0	0	0	640	0	0
A/HONG KONG/11699/2015	0	0	0	0	0	0	0	0	0	0	0	0	0	0	0	0	0	0	0	0	0	0	0	0	0	0	0	0	0	0	0	0	0	0	0	0	0	0	0	0	0	0	0	0	0	0	320	0	0
A/BANGLADESH/1735/2015	0	0	0	0	0	0	0	0	0	0	0	0	0	0	0	0	0	0	0	0	0	0	0	0	0	0	0	0	0	0	0	0	0	0	0	0	0	0	0	0	0	0	0	0	0	0	640	0	0
A/BANGLADESH/1735/2015*	0	0	0	0	0	0	0	0	0	0	0	0	0	0	0	0	0	0	0	0	0	0	0	0	0	0	0	0	0	0	0	0	0	0	0	0	0	0	0	0	0	0	0	0	0	0	320	0	0
A/BANGLADESH/03/2015	0	0	0	0	0	0	0	0	0	0	0	0	0	0	0	0	0	0	0	0	0	0	0	0	0	0	0	0	0	0	0	0	0	0	0	0	0	0	0	0	0	0	0	0	0	0	160	0	0
A/BANGLADESH/10003/2015	0	0	0	0	0	0	0	0	0	0	0	0	0	0	0	0	0	0	0	0	0	0	0	0	0	0	0	0	0	0	0	0	0	0	0	0	0	0	0	0	0	0	0	0	0	0	160	0	0
A/BANGLADESH/3003/2015	0	0	0	0	0	0	0	0	0	0	0	0	0	0	0	0	0	0	0	0	0	0	0	0	0	0	0	0	0	0	0	0	0	0	0	0	0	0	0	0	0	0	0	0	0	0	320	0	0
A/BANGLADESH/3003/2015*	0	0	0	0	0	0	0	0	0	0	0	0	0	0	0	0	0	0	0	0	0	0	0	0	0	0	0	0	0	0	0	0	0	0	0	0	0	0	0	0	0	0	0	0	0	0	160	0	0
A/BANGLADESH/3004/2015	0	0	0	0	0	0	0	0	0	0	0	0	0	0	0	0	0	0	0	0	0	0	0	0	0	0	0	0	0	0	0	0	0	0	0	0	0	0	0	0	0	0	0	0	0	0	320	0	0
A/BANGLADESH/3005/2015	0	0	0	0	0	0	0	0	0	0	0	0	0	0	0	0	0	0	0	0	0	0	0	0	0	0	0	0	0	0	0	0	0	0	0	0	0	0	0	0	0	0	0	0	0	0	320	0	0
A/BANGLADESH/7002/2015	0	0	0	0	0	0	0	0	0	0	0	0	0	0	0	0	0	0	0	0	0	0	0	0	0	0	0	0	0	0	0	0	0	0	0	0	0	0	0	0	0	0	0	0	0	0	160	0	0
A/BANGLADESH/8614/2015	0	0	0	0	0	0	0	0	0	0	0	0	0	0	0	0	0	0	0	0	0	0	0	0	0	0	0	0	0	0	0	0	0	0	0	0	0	0	0	0	0	0	0	0	0	0	160	0	0
A/BANGLADESH/9002/2015	0	0	0	0	0	0	0	0	0	0	0	0	0	0	0	0	0	0	0	0	0	0	0	0	0	0	0	0	0	0	0	0	0	0	0	0	0	0	0	0	0	0	0	0	0	0	160	0	0
A/BANGLADESH/3002/2015	0	0	0	0	0	0	0	0	0	0	0	0	0	0	0	0	0	0	0	0	0	0	0	0	0	0	0	0	0	0	0	0	0	0	0	0	0	0	0	0	0	0	0	0	0	0	240	0	1280
A/BANGLADESH/01/2015	0	0	0	0	0	0	0	0	0	0	0	0	0	0	0	0	0	0	0	0	0	0	0	0	0	0	0	0	0	0	0	0	0	0	0	0	0	0	0	0	0	0	0	0	0	0	80	0	0
A/BANGLADESH/3005/2015*	0	0	0	0	0	0	0	0	0	0	0	0	0	0	0	0	0	0	0	0	0	0	0	0	0	0	0	0	0	0	0	0	0	0	0	0	0	0	0	0	0	0	0	0	0	0	160	0	0
A/BANGLADESH/6363/2015	0	0	0	0	0	0	0	0	0	0	0	0	0	0	0	0	0	0	0	0	0	0	0	0	0	0	0	0	0	0	0	0	0	0	0	0	0	0	0	0	0	0	0	0	0	0	80	0	0
A/BANGLADESH/7001/2015	0	0	0	0	0	0	0	0	0	0	0	0	0	0	0	0	0	0	0	0	0	0	0	0	0	0	0	0	0	0	0	0	0	0	0	0	0	0	0	0	0	0	0	0	0	0	160	0	0
A/BANGLADESH/861/2015	0	0	0	0	0	0	0	0	0	0	0	0	0	0	0	0	0	0	0	0	0	0	0	0	0	0	0	0	0	0	0	0	0	0	0	0	0	0	0	0	0	0	0	0	0	0	160	0	0
A/BANGLADESH/3008/2015	0	0	0	0	0	0	0	0	0	0	0	0	0	0	0	0	0	0	0	0	0	0	0	0	0	0	0	0	0	0	0	0	0	0	0	0	0	0	0	0	0	0	0	0	0	0	160	0	0
A/BANGLADESH/4005/2015	0	0	0	0	0	0	0	0	0	0	0	0	0	0	0	0	0	0	0	0	0	0	0	0	0	0	0	0	0	0	0	0	0	0	0	0	0	0	0	0	0	0	0	0	0	0	40	0	0
A/BANGLADESH/5381/2015	0	0	0	0	0	0	0	0	0	0	0	0	0	0	0	0	0	0	0	0	0	0	0	0	0	0	0	0	0	0	0	0	0	0	0	0	0	0	0	0	0	0	0	0	0	0	40	0	0
A/INDIANA/15/2015	0	0	0	0	0	0	0	0	0	0	0	0	0	0	0	0	0	0	0	0	0	0	0	0	0	0	0	0	0	0	0	0	0	0	0	0	0	0	0	0	0	0	0	0	0	0	320	0	0
A/OHIO/19/2015	0	0	0	0	0	0	0	0	0	0	0	0	0	0	0	0	0	0	0	0	0	0	0	0	0	0	0	0	0	0	0	0	0	0	0	0	0	0	0	0	0	0	0	0	0	0	640	0	0
A/MINNESOTA/32/2015	0	0	0	0	0	0	0	0	0	0	0	0	0	0	0	0	0	0	0	0	0	0	0	0	0	0	0	0	0	0	0	0	0	0	0	0	0	0	0	0	0	0	0	0	0	0	320	0	0
A/CONCEPCION/39745/2015	0	0	0	0	0	0	0	0	0	0	0	0	0	0	0	0	0	0	0	0	0	0	0	0	0	0	0	0	0	0	0	0	0	0	0	0	0	0	0	0	0	0	0	0	0	0	320	0	0
A/CONCEPCION/39750/2015	0	0	0	0	0	0	0	0	0	0	0	0	0	0	0	0	0	0	0	0	0	0	0	0	0	0	0	0	0	0	0	0	0	0	0	0	0	0	0	0	0	0	0	0	0	0	320	0	0
A/CONCEPCION/39751/2015	0	0	0	0	0	0	0	0	0	0	0	0	0	0	0	0	0	0	0	0	0	0	0	0	0	0	0	0	0	0	0	0	0	0	0	0	0	0	0	0	0	0	0	0	0	0	320	0	0
A/DOMINICA/676/2015	0	0	0	0	0	0	0	0	0	0	0	0	0	0	0	0	0	0	0	0	0	0	0	0	0	0	0	0	0	0	0	0	0	0	0	0	0	0	0	0	0	0	0	0	0	0	640	0	0
A/MARTINIQUE/2131/2015	0	0	0	0	0	0	0	0	0	0	0	0	0	0	0	0	0	0	0	0	0	0	0	0	0	0	0	0	0	0	0	0	0	0	0	0	0	0	0	0	0	0	0	0	0	0	320	0	0
A/SANTIAGO/37244/2015	0	0	0	0	0	0	0	0	0	0	0	0	0	0	0	0	0	0	0	0	0	0	0	0	0	0	0	0	0	0	0	0	0	0	0	0	0	0	0	0	0	0	0	0	0	0	320	0	0
A/CONCEPCION/39746/2015	0	0	0	0	0	0	0	0	0	0	0	0	0	0	0	0	0	0	0	0	0	0	0	0	0	0	0	0	0	0	0	0	0	0	0	0	0	0	0	0	0	0	0	0	0	0	320	0	0
A/CONCEPCION/44319/2015	0	0	0	0	0	0	0	0	0	0	0	0	0	0	0	0	0	0	0	0	0	0	0	0	0	0	0	0	0	0	0	0	0	0	0	0	0	0	0	0	0	0	0	0	0	0	320	0	0
A/CONCEPCION/44321/2015	0	0	0	0	0	0	0	0	0	0	0	0	0	0	0	0	0	0	0	0	0	0	0	0	0	0	0	0	0	0	0	0	0	0	0	0	0	0	0	0	0	0	0	0	0	0	320	0	0
A/DOMINICAN REPUBLIC/9252/2015	0	0	0	0	0	0	0	0	0	0	0	0	0	0	0	0	0	0	0	0	0	0	0	0	0	0	0	0	0	0	0	0	0	0	0	0	0	0	0	0	0	0	0	0	0	0	320	0	0
A/MOSCOW/125/2015	0	0	0	0	0	0	0	0	0	0	0	0	0	0	0	0	0	0	0	0	0	0	0	0	0	0	0	0	0	0	0	0	0	0	0	0	0	0	0	0	0	0	0	0	0	0	320	0	0
A/MOSCOW/144/2015	0	0	0	0	0	0	0	0	0	0	0	0	0	0	0	0	0	0	0	0	0	0	0	0	0	0	0	0	0	0	0	0	0	0	0	0	0	0	0	0	0	0	0	0	0	0	320	0	0
A/BANGLADESH/1516/2015	0	0	0	0	0	0	0	0	0	0	0	0	0	0	0	0	0	0	0	0	0	0	0	0	0	0	0	0	0	0	0	0	0	0	0	0	0	0	0	0	0	0	0	0	0	0	320	0	0
A/BANGLADESH/5256/2015	0	0	0	0	0	0	0	0	0	0	0	0	0	0	0	0	0	0	0	0	0	0	0	0	0	0	0	0	0	0	0	0	0	0	0	0	0	0	0	0	0	0	0	0	0	0	320	0	0
A/BANGLADESH/8614/2015	0	0	0	0	0	0	0	0	0	0	0	0	0	0	0	0	0	0	0	0	0	0	0	0	0	0	0	0	0	0	0	0	0	0	0	0	0	0	0	0	0	0	0	0	0	0	320	0	0
A/HONG KONG/12244/2015	0	0	0	0	0	0	0	0	0	0	0	0	0	0	0	0	0	0	0	0	0	0	0	0	0	0	0	0	0	0	0	0	0	0	0	0	0	0	0	0	0	0	0	0	0	0	640	0	0
A/LAOS/389/2015	0	0	0	0	0	0	0	0	0	0	0	0	0	0	0	0	0	0	0	0	0	0	0	0	0	0	0	0	0	0	0	0	0	0	0	0	0	0	0	0	0	0	0	0	0	0	640	0	0
A/BANGLADESH/3002/2015*	0	0	0	0	0	0	0	0	0	0	0	0	0	0	0	0	0	0	0	0	0	0	0	0	0	0	0	0	0	0	0	0	0	0	0	0	0	0	0	0	0	0	0	0	0	0	160	0	0
A/BANGLADESH/861/2015	0	0	0	0	0	0	0	0	0	0	0	0	0	0	0	0	0	0	0	0	0	0	0	0	0	0	0	0	0	0	0	0	0	0	0	0	0	0	0	0	0	0	0	0	0	0	320	0	0
A/HONG KONG/11699/2015	0	0	0	0	0	0	0	0	0	0	0	0	0	0	0	0	0	0	0	0	0	0	0	0	0	0	0	0	0	0	0	0	0	0	0	0	0	0	0	0	0	0	0	0	0	0	320	0	0
A/ST PETERSBURG/61/2015	0	0	0	0	0	0	0	0	0	0	0	0	0	0	0	0	0	0	0	0	0	0	0	0	0	0	0	0	0	0	0	0	0	0	0	0	0	0	0	0	0	0	0	0	0	0	80	0	0
A/BANGLADESH/3002/2015	0	0	0	0	0	0	0	0	0	0	0	0	0	0	0	0	0	0	0	0	0	0	0	0	0	0	0	0	0	0	0	0	0	0	0	0	0	0	0	0	0	0	0	0	0	0	160	0	0
A/HAWAII/51/2015	0	0	0	0	0	0	0	0	0	0	0	0	0	0	0	0	0	0	0	0	0	0	0	0	0	0	0	0	0	0	0	0	0	0	0	0	0	0	0	0	0	0	0	0	0	0	640	0	0
A/INDIANA/15/2015	0	0	0	0	0	0	0	0	0	0	0	0	0	0	0	0	0	0	0	0	0	0	0	0	0	0	0	0	0	0	0	0	0	0	0	0	0	0	0	0	0	0	0	0	0	0	640	0	0
A/KENTUCKY/14/2015	0	0	0	0	0	0	0	0	0	0	0	0	0	0	0	0	0	0	0	0	0	0	0	0	0	0	0	0	0	0	0	0	0	0	0	0	0	0	0	0	0	0	0	0	0	0	320	0	0
A/MICHIGAN/45/2015	0	0	0	0	0	0	0	0	0	0	0	0	0	0	0	0	0	0	0	0	0	0	0	0	0	0	0	0	0	0	0	0	0	0	0	0	0	0	0	0	0	0	0	0	0	0	320	0	2560
A/EL SALVADOR/365/2015	0	0	0	0	0	0	0	0	0	0	0	0	0	0	0	0	0	0	0	0	0	0	0	0	0	0	0	0	0	0	0	0	0	0	0	0	0	0	0	0	0	0	0	0	0	0	640	0	0
A/CONCEPCION/39745/2015	0	0	0	0	0	0	0	0	0	0	0	0	0	0	0	0	0	0	0	0	0	0	0	0	0	0	0	0	0	0	0	0	0	0	0	0	0	0	0	0	0	0	0	0	0	0	640	0	0
A/CONCEPCION/39750/2015	0	0	0	0	0	0	0	0	0	0	0	0	0	0	0	0	0	0	0	0	0	0	0	0	0	0	0	0	0	0	0	0	0	0	0	0	0	0	0	0	0	0	0	0	0	0	640	0	0
A/CONCEPCION/44319/2015	0	0	0	0	0	0	0	0	0	0	0	0	0	0	0	0	0	0	0	0	0	0	0	0	0	0	0	0	0	0	0	0	0	0	0	0	0	0	0	0	0	0	0	0	0	0	640	0	0
A/CONCEPCION/39751/2015	0	0	0	0	0	0	0	0	0	0	0	0	0	0	0	0	0	0	0	0	0	0	0	0	0	0	0	0	0	0	0	0	0	0	0	0	0	0	0	0	0	0	0	0	0	0	640	0	0
A/HAWAII/59/2015	0	0	0	0	0	0	0	0	0	0	0	0	0	0	0	0	0	0	0	0	0	0	0	0	0	0	0	0	0	0	0	0	0	0	0	0	0	0	0	0	0	0	0	0	0	0	320	0	0
A/NEW YORK/61/2015	0	0	0	0	0	0	0	0	0	0	0	0	0	0	0	0	0	0	0	0	0	0	0	0	0	0	0	0	0	0	0	0	0	0	0	0	0	0	0	0	0	0	0	0	0	0	160	0	0
A/BANGLADESH/5010/2015	0	0	0	0	0	0	0	0	0	0	0	0	0	0	0	0	0	0	0	0	0	0	0	0	0	0	0	0	0	0	0	0	0	0	0	0	0	0	0	0	0	0	0	0	0	0	320	0	0
A/BANGLADESH/3006/2015	0	0	0	0	0	0	0	0	0	0	0	0	0	0	0	0	0	0	0	0	0	0	0	0	0	0	0	0	0	0	0	0	0	0	0	0	0	0	0	0	0	0	0	0	0	0	320	0	0
A/BANGLADESH/814005/2015	0	0	0	0	0	0	0	0	0	0	0	0	0	0	0	0	0	0	0	0	0	0	0	0	0	0	0	0	0	0	0	0	0	0	0	0	0	0	0	0	0	0	0	0	0	0	320	0	0
A/ARKANSAS/10/2015	0	0	0	0	0	0	0	0	0	0	0	0	0	0	0	0	0	0	0	0	0	0	0	0	0	0	0	0	0	0	0	0	0	0	0	0	0	0	0	0	0	0	0	0	0	0	320	0	0
A/ILLINOIS/17/2015	0	0	0	0	0	0	0	0	0	0	0	0	0	0	0	0	0	0	0	0	0	0	0	0	0	0	0	0	0	0	0	0	0	0	0	0	0	0	0	0	0	0	0	0	0	0	320	0	0
A/ILLINOIS/20/2015	0	0	0	0	0	0	0	0	0	0	0	0	0	0	0	0	0	0	0	0	0	0	0	0	0	0	0	0	0	0	0	0	0	0	0	0	0	0	0	0	0	0	0	0	0	0	320	0	0
A/MICHIGAN/64/2015	0	0	0	0	0	0	0	0	0	0	0	0	0	0	0	0	0	0	0	0	0	0	0	0	0	0	0	0	0	0	0	0	0	0	0	0	0	0	0	0	0	0	0	0	0	0	320	0	0
A/MICHIGAN/68/2015	0	0	0	0	0	0	0	0	0	0	0	0	0	0	0	0	0	0	0	0	0	0	0	0	0	0	0	0	0	0	0	0	0	0	0	0	0	0	0	0	0	0	0	0	0	0	320	0	0
A/VIRGINIA/297/2015	0	0	0	0	0	0	0	0	0	0	0	0	0	0	0	0	0	0	0	0	0	0	0	0	0	0	0	0	0	0	0	0	0	0	0	0	0	0	0	0	0	0	0	0	0	0	320	0	0
A/IOWA/53/2015	0	0	0	0	0	0	0	0	0	0	0	0	0	0	0	0	0	0	0	0	0	0	0	0	0	0	0	0	0	0	0	0	0	0	0	0	0	0	0	0	0	0	0	0	0	0	160	0	0
A/ALBERTA/RV2376/2015	0	0	0	0	0	0	0	0	0	0	0	0	0	0	0	0	0	0	0	0	0	0	0	0	0	0	0	0	0	0	0	0	0	0	0	0	0	0	0	0	0	0	0	0	0	0	320	0	0
A/PERU/51/2015	0	0	0	0	0	0	0	0	0	0	0	0	0	0	0	0	0	0	0	0	0	0	0	0	0	0	0	0	0	0	0	0	0	0	0	0	0	0	0	0	0	0	0	0	0	0	320	0	0
A/PERU/52/2015	0	0	0	0	0	0	0	0	0	0	0	0	0	0	0	0	0	0	0	0	0	0	0	0	0	0	0	0	0	0	0	0	0	0	0	0	0	0	0	0	0	0	0	0	0	0	320	0	0
A/PERU/2093/2015	0	0	0	0	0	0	0	0	0	0	0	0	0	0	0	0	0	0	0	0	0	0	0	0	0	0	0	0	0	0	0	0	0	0	0	0	0	0	0	0	0	0	0	0	0	0	320	0	0
A/HONG KONG/15581/2015	0	0	0	0	0	0	0	0	0	0	0	0	0	0	0	0	0	0	0	0	0	0	0	0	0	0	0	0	0	0	0	0	0	0	0	0	0	0	0	0	0	0	0	0	0	0	320	0	0
A/HONG KONG/15587/2015	0	0	0	0	0	0	0	0	0	0	0	0	0	0	0	0	0	0	0	0	0	0	0	0	0	0	0	0	0	0	0	0	0	0	0	0	0	0	0	0	0	0	0	0	0	0	320	0	0
A/ALASKA/263/2015	0	0	0	0	0	0	0	0	0	0	0	0	0	0	0	0	0	0	0	0	0	0	0	0	0	0	0	0	0	0	0	0	0	0	0	0	0	0	0	0	0	0	0	0	0	0	320	0	0
A/CALIFORNIA/102/2015	0	0	0	0	0	0	0	0	0	0	0	0	0	0	0	0	0	0	0	0	0	0	0	0	0	0	0	0	0	0	0	0	0	0	0	0	0	0	0	0	0	0	0	0	0	0	320	0	0
A/CONNECTICUT/05/2015	0	0	0	0	0	0	0	0	0	0	0	0	0	0	0	0	0	0	0	0	0	0	0	0	0	0	0	0	0	0	0	0	0	0	0	0	0	0	0	0	0	0	0	0	0	0	640	0	0
A/ILLINOIS/16/2015	0	0	0	0	0	0	0	0	0	0	0	0	0	0	0	0	0	0	0	0	0	0	0	0	0	0	0	0	0	0	0	0	0	0	0	0	0	0	0	0	0	0	0	0	0	0	160	0	0
A/ILLINOIS/24/2015	0	0	0	0	0	0	0	0	0	0	0	0	0	0	0	0	0	0	0	0	0	0	0	0	0	0	0	0	0	0	0	0	0	0	0	0	0	0	0	0	0	0	0	0	0	0	320	0	0
A/ILLINOIS/25/2015	0	0	0	0	0	0	0	0	0	0	0	0	0	0	0	0	0	0	0	0	0	0	0	0	0	0	0	0	0	0	0	0	0	0	0	0	0	0	0	0	0	0	0	0	0	0	320	0	0
A/NEVADA/43/2015	0	0	0	0	0	0	0	0	0	0	0	0	0	0	0	0	0	0	0	0	0	0	0	0	0	0	0	0	0	0	0	0	0	0	0	0	0	0	0	0	0	0	0	0	0	0	320	0	0
A/NEW HAMPSHIRE/43/2015	0	0	0	0	0	0	0	0	0	0	0	0	0	0	0	0	0	0	0	0	0	0	0	0	0	0	0	0	0	0	0	0	0	0	0	0	0	0	0	0	0	0	0	0	0	0	640	0	0
A/NEW HAMPSHIRE/44/2015	0	0	0	0	0	0	0	0	0	0	0	0	0	0	0	0	0	0	0	0	0	0	0	0	0	0	0	0	0	0	0	0	0	0	0	0	0	0	0	0	0	0	0	0	0	0	640	0	0
A/NEW HAMPSHIRE/45/2015	0	0	0	0	0	0	0	0	0	0	0	0	0	0	0	0	0	0	0	0	0	0	0	0	0	0	0	0	0	0	0	0	0	0	0	0	0	0	0	0	0	0	0	0	0	0	640	0	0
A/PENNSYLVANIA/41/2015	0	0	0	0	0	0	0	0	0	0	0	0	0	0	0	0	0	0	0	0	0	0	0	0	0	0	0	0	0	0	0	0	0	0	0	0	0	0	0	0	0	0	0	0	0	0	640	0	0
A/VIRGINIA/297/2015	0	0	0	0	0	0	0	0	0	0	0	0	0	0	0	0	0	0	0	0	0	0	0	0	0	0	0	0	0	0	0	0	0	0	0	0	0	0	0	0	0	0	0	0	0	0	640	0	0
A/WISCONSIN/88/2015	0	0	0	0	0	0	0	0	0	0	0	0	0	0	0	0	0	0	0	0	0	0	0	0	0	0	0	0	0	0	0	0	0	0	0	0	0	0	0	0	0	0	0	0	0	0	320	0	0
A/WISCONSIN/90/2015	0	0	0	0	0	0	0	0	0	0	0	0	0	0	0	0	0	0	0	0	0	0	0	0	0	0	0	0	0	0	0	0	0	0	0	0	0	0	0	0	0	0	0	0	0	0	320	0	0
A/WISCONSIN/91/2015	0	0	0	0	0	0	0	0	0	0	0	0	0	0	0	0	0	0	0	0	0	0	0	0	0	0	0	0	0	0	0	0	0	0	0	0	0	0	0	0	0	0	0	0	0	0	320	0	0
A/CALIFORNIA/105/2015	0	0	0	0	0	0	0	0	0	0	0	0	0	0	0	0	0	0	0	0	0	0	0	0	0	0	0	0	0	0	0	0	0	0	0	0	0	0	0	0	0	0	0	0	0	0	320	0	0
A/HONG KONG/15587/2015	0	0	0	0	0	0	0	0	0	0	0	0	0	0	0	0	0	0	0	0	0	0	0	0	0	0	0	0	0	0	0	0	0	0	0	0	0	0	0	0	0	0	0	0	0	0	640	0	0
A/MAEVATANANA/4194/2015	0	0	0	0	0	0	0	0	0	0	0	0	0	0	0	0	0	0	0	0	0	0	0	0	0	0	0	0	0	0	0	0	0	0	0	0	0	0	0	0	0	0	0	0	0	0	320	0	0
A/MALI/26 HGT/2015	0	0	0	0	0	0	0	0	0	0	0	0	0	0	0	0	0	0	0	0	0	0	0	0	0	0	0	0	0	0	0	0	0	0	0	0	0	0	0	0	0	0	0	0	0	0	320	0	0
A/MICHIGAN/45/15	0	0	0	0	0	0	0	0	0	0	0	0	0	0	0	0	0	0	0	0	0	0	0	0	0	0	0	0	0	0	0	0	0	0	0	0	0	0	0	0	0	0	0	0	0	0	320	0	0
A/ARKANSAS/10/2015	0	0	0	0	0	0	0	0	0	0	0	0	0	0	0	0	0	0	0	0	0	0	0	0	0	0	0	0	0	0	0	0	0	0	0	0	0	0	0	0	0	0	0	0	0	0	640	0	0
A/FLORIDA/88/2015	0	0	0	0	0	0	0	0	0	0	0	0	0	0	0	0	0	0	0	0	0	0	0	0	0	0	0	0	0	0	0	0	0	0	0	0	0	0	0	0	0	0	0	0	0	0	320	0	0
A/MINNESOTA/45/2015	0	0	0	0	0	0	0	0	0	0	0	0	0	0	0	0	0	0	0	0	0	0	0	0	0	0	0	0	0	0	0	0	0	0	0	0	0	0	0	0	0	0	0	0	0	0	320	0	0
A/FLORIDA/95/2015	0	0	0	0	0	0	0	0	0	0	0	0	0	0	0	0	0	0	0	0	0	0	0	0	0	0	0	0	0	0	0	0	0	0	0	0	0	0	0	0	0	0	0	0	0	0	320	0	0
A/MARYLAND/16/2015	0	0	0	0	0	0	0	0	0	0	0	0	0	0	0	0	0	0	0	0	0	0	0	0	0	0	0	0	0	0	0	0	0	0	0	0	0	0	0	0	0	0	0	0	0	0	320	0	0
A/NEW HAMPSHIRE/43/2015	0	0	0	0	0	0	0	0	0	0	0	0	0	0	0	0	0	0	0	0	0	0	0	0	0	0	0	0	0	0	0	0	0	0	0	0	0	0	0	0	0	0	0	0	0	0	320	0	0
A/NEVADA/40/2015	0	0	0	0	0	0	0	0	0	0	0	0	0	0	0	0	0	0	0	0	0	0	0	0	0	0	0	0	0	0	0	0	0	0	0	0	0	0	0	0	0	0	0	0	0	0	320	0	0
A/UTAH/17/2015	0	0	0	0	0	0	0	0	0	0	0	0	0	0	0	0	0	0	0	0	0	0	0	0	0	0	0	0	0	0	0	0	0	0	0	0	0	0	0	0	0	0	0	0	0	0	320	0	0
A/VIRGINIA/300/2015	0	0	0	0	0	0	0	0	0	0	0	0	0	0	0	0	0	0	0	0	0	0	0	0	0	0	0	0	0	0	0	0	0	0	0	0	0	0	0	0	0	0	0	0	0	0	320	0	0
A/WASHINGTON/63/2015	0	0	0	0	0	0	0	0	0	0	0	0	0	0	0	0	0	0	0	0	0	0	0	0	0	0	0	0	0	0	0	0	0	0	0	0	0	0	0	0	0	0	0	0	0	0	320	0	0
A/IOWA/53/2015	0	0	0	0	0	0	0	0	0	0	0	0	0	0	0	0	0	0	0	0	0	0	0	0	0	0	0	0	0	0	0	0	0	0	0	0	0	0	0	0	0	0	0	0	0	0	160	0	0
A/BANGLADESH/15007/2015	0	0	0	0	0	0	0	0	0	0	0	0	0	0	0	0	0	0	0	0	0	0	0	0	0	0	0	0	0	0	0	0	0	0	0	0	0	0	0	0	0	0	0	0	0	0	320	0	0
A/BANGLADESH/3006/2015	0	0	0	0	0	0	0	0	0	0	0	0	0	0	0	0	0	0	0	0	0	0	0	0	0	0	0	0	0	0	0	0	0	0	0	0	0	0	0	0	0	0	0	0	0	0	320	0	0
A/BANGLADESH/20007/2015	0	0	0	0	0	0	0	0	0	0	0	0	0	0	0	0	0	0	0	0	0	0	0	0	0	0	0	0	0	0	0	0	0	0	0	0	0	0	0	0	0	0	0	0	0	0	640	0	0
A/BANGLADESH/4004/2015	0	0	0	0	0	0	0	0	0	0	0	0	0	0	0	0	0	0	0	0	0	0	0	0	0	0	0	0	0	0	0	0	0	0	0	0	0	0	0	0	0	0	0	0	0	0	320	0	0
A/KAZAKHSTAN/56/2015	0	0	0	0	0	0	0	0	0	0	0	0	0	0	0	0	0	0	0	0	0	0	0	0	0	0	0	0	0	0	0	0	0	0	0	0	0	0	0	0	0	0	0	0	0	0	320	0	0
A/MAEVATANANA/4194/2015	0	0	0	0	0	0	0	0	0	0	0	0	0	0	0	0	0	0	0	0	0	0	0	0	0	0	0	0	0	0	0	0	0	0	0	0	0	0	0	0	0	0	0	0	0	0	320	0	0
A/MICHIGAN/45/2015*	0	0	0	0	0	0	0	0	0	0	0	0	0	0	0	0	0	0	0	0	0	0	0	0	0	0	0	0	0	0	0	0	0	0	0	0	0	0	0	0	0	0	0	0	0	0	160	0	1920
A/MINNESOTA/32/2015	0	0	0	0	0	0	0	0	0	0	0	0	0	0	0	0	0	0	0	0	0	0	0	0	0	0	0	0	0	0	0	0	0	0	0	0	0	0	0	0	0	0	0	0	0	0	160	0	1280
A/BOLIVIA/559/2013	0	0	0	0	0	0	0	0	0	0	0	0	0	0	0	0	0	0	0	0	0	0	0	0	0	0	0	0	0	0	0	0	0	0	0	0	0	0	0	0	0	0	0	0	0	0	320	0	2560
A/CALIFORNIA/90/2015	0	0	0	0	0	0	0	0	0	0	0	0	0	0	0	0	0	0	0	0	0	0	0	0	0	0	0	0	0	0	0	0	0	0	0	0	0	0	0	0	0	0	0	0	0	0	320	0	2560
A/COLORADO/30/2015	0	0	0	0	0	0	0	0	0	0	0	0	0	0	0	0	0	0	0	0	0	0	0	0	0	0	0	0	0	0	0	0	0	0	0	0	0	0	0	0	0	0	0	0	0	0	160	0	1280
A/DELAWARE/42/2015	0	0	0	0	0	0	0	0	0	0	0	0	0	0	0	0	0	0	0	0	0	0	0	0	0	0	0	0	0	0	0	0	0	0	0	0	0	0	0	0	0	0	0	0	0	0	320	0	1280
A/GEORGIA/15/2015	0	0	0	0	0	0	0	0	0	0	0	0	0	0	0	0	0	0	0	0	0	0	0	0	0	0	0	0	0	0	0	0	0	0	0	0	0	0	0	0	0	0	0	0	0	0	320	0	2560
A/HAWAII/59/2015	0	0	0	0	0	0	0	0	0	0	0	0	0	0	0	0	0	0	0	0	0	0	0	0	0	0	0	0	0	0	0	0	0	0	0	0	0	0	0	0	0	0	0	0	0	0	320	0	1280
A/IDAHO/40/2015	0	0	0	0	0	0	0	0	0	0	0	0	0	0	0	0	0	0	0	0	0	0	0	0	0	0	0	0	0	0	0	0	0	0	0	0	0	0	0	0	0	0	0	0	0	0	320	0	2560
A/IDAHO/43/2015	0	0	0	0	0	0	0	0	0	0	0	0	0	0	0	0	0	0	0	0	0	0	0	0	0	0	0	0	0	0	0	0	0	0	0	0	0	0	0	0	0	0	0	0	0	0	320	0	2560
A/MONTANA/38/2015	0	0	0	0	0	0	0	0	0	0	0	0	0	0	0	0	0	0	0	0	0	0	0	0	0	0	0	0	0	0	0	0	0	0	0	0	0	0	0	0	0	0	0	0	0	0	320	0	2560
A/MONTANA/40/2015	0	0	0	0	0	0	0	0	0	0	0	0	0	0	0	0	0	0	0	0	0	0	0	0	0	0	0	0	0	0	0	0	0	0	0	0	0	0	0	0	0	0	0	0	0	0	320	0	2560
A/NEW HAMPSHIRE/44/2015	0	0	0	0	0	0	0	0	0	0	0	0	0	0	0	0	0	0	0	0	0	0	0	0	0	0	0	0	0	0	0	0	0	0	0	0	0	0	0	0	0	0	0	0	0	0	320	0	1280
A/NEW YORK/72/2015	0	0	0	0	0	0	0	0	0	0	0	0	0	0	0	0	0	0	0	0	0	0	0	0	0	0	0	0	0	0	0	0	0	0	0	0	0	0	0	0	0	0	0	0	0	0	320	0	2560
A/NORTH CAROLINA/36/2015	0	0	0	0	0	0	0	0	0	0	0	0	0	0	0	0	0	0	0	0	0	0	0	0	0	0	0	0	0	0	0	0	0	0	0	0	0	0	0	0	0	0	0	0	0	0	320	0	2560
A/PENNSYLVANIA/53/2015	0	0	0	0	0	0	0	0	0	0	0	0	0	0	0	0	0	0	0	0	0	0	0	0	0	0	0	0	0	0	0	0	0	0	0	0	0	0	0	0	0	0	0	0	0	0	320	0	2560
A/PUERTO RICO/48/2015	0	0	0	0	0	0	0	0	0	0	0	0	0	0	0	0	0	0	0	0	0	0	0	0	0	0	0	0	0	0	0	0	0	0	0	0	0	0	0	0	0	0	0	0	0	0	320	0	2560
A/TEXAS/78/2015	0	0	0	0	0	0	0	0	0	0	0	0	0	0	0	0	0	0	0	0	0	0	0	0	0	0	0	0	0	0	0	0	0	0	0	0	0	0	0	0	0	0	0	0	0	0	320	0	2560
A/VIRGINIA/01/2016	0	0	0	0	0	0	0	0	0	0	0	0	0	0	0	0	0	0	0	0	0	0	0	0	0	0	0	0	0	0	0	0	0	0	0	0	0	0	0	0	0	0	0	0	0	0	320	0	2560
A/VIRGINIA/299/2015	0	0	0	0	0	0	0	0	0	0	0	0	0	0	0	0	0	0	0	0	0	0	0	0	0	0	0	0	0	0	0	0	0	0	0	0	0	0	0	0	0	0	0	0	0	0	320	0	2560
A/WASHINGTON/01/2016	0	0	0	0	0	0	0	0	0	0	0	0	0	0	0	0	0	0	0	0	0	0	0	0	0	0	0	0	0	0	0	0	0	0	0	0	0	0	0	0	0	0	0	0	0	0	320	0	2560
A/WISCONSIN/02/2016	0	0	0	0	0	0	0	0	0	0	0	0	0	0	0	0	0	0	0	0	0	0	0	0	0	0	0	0	0	0	0	0	0	0	0	0	0	0	0	0	0	0	0	0	0	0	320	0	2560
A/IQUIQUE/71304/2015	0	0	0	0	0	0	0	0	0	0	0	0	0	0	0	0	0	0	0	0	0	0	0	0	0	0	0	0	0	0	0	0	0	0	0	0	0	0	0	0	0	0	0	0	0	0	320	0	2560
A/VALDIVIA/78346/2015	0	0	0	0	0	0	0	0	0	0	0	0	0	0	0	0	0	0	0	0	0	0	0	0	0	0	0	0	0	0	0	0	0	0	0	0	0	0	0	0	0	0	0	0	0	0	320	0	2560
A/VALPARAISO/68954/2015	0	0	0	0	0	0	0	0	0	0	0	0	0	0	0	0	0	0	0	0	0	0	0	0	0	0	0	0	0	0	0	0	0	0	0	0	0	0	0	0	0	0	0	0	0	0	320	0	2560
A/PAKISTAN/382/2015	0	0	0	0	0	0	0	0	0	0	0	0	0	0	0	0	0	0	0	0	0	0	0	0	0	0	0	0	0	0	0	0	0	0	0	0	0	0	0	0	0	0	0	0	0	0	320	0	2560
A/SHANGHAI-PUTUO/1860/2015	0	0	0	0	0	0	0	0	0	0	0	0	0	0	0	0	0	0	0	0	0	0	0	0	0	0	0	0	0	0	0	0	0	0	0	0	0	0	0	0	0	0	0	0	0	0	160	0	1280
A/SHANGHAI-PUTUO/1860/2015*	0	0	0	0	0	0	0	0	0	0	0	0	0	0	0	0	0	0	0	0	0	0	0	0	0	0	0	0	0	0	0	0	0	0	0	0	0	0	0	0	0	0	0	0	0	0	80	0	640
A/BOLIVIA/559/2013	0	0	0	0	0	0	0	0	0	0	0	0	0	0	0	0	0	0	0	0	0	0	0	0	0	0	0	0	0	0	0	0	0	0	0	0	0	0	0	0	0	0	0	0	0	0	0	0	2560
A/INDIANA/07/2016	0	0	0	0	0	0	0	0	0	0	0	0	0	0	0	0	0	0	0	0	0	0	0	0	0	0	0	0	0	0	0	0	0	0	0	0	0	0	0	0	0	0	0	0	0	0	0	0	2560
A/MINNESOTA/57/2015	0	0	0	0	0	0	0	0	0	0	0	0	0	0	0	0	0	0	0	0	0	0	0	0	0	0	0	0	0	0	0	0	0	0	0	0	0	0	0	0	0	0	0	0	0	0	0	0	2560
A/NEW YORK/75/2015	0	0	0	0	0	0	0	0	0	0	0	0	0	0	0	0	0	0	0	0	0	0	0	0	0	0	0	0	0	0	0	0	0	0	0	0	0	0	0	0	0	0	0	0	0	0	0	0	2560
A/OREGON/30/2015	0	0	0	0	0	0	0	0	0	0	0	0	0	0	0	0	0	0	0	0	0	0	0	0	0	0	0	0	0	0	0	0	0	0	0	0	0	0	0	0	0	0	0	0	0	0	0	0	2560
A/UTAH/02/2016	0	0	0	0	0	0	0	0	0	0	0	0	0	0	0	0	0	0	0	0	0	0	0	0	0	0	0	0	0	0	0	0	0	0	0	0	0	0	0	0	0	0	0	0	0	0	0	0	1280
A/WASHINGTON/03/2016	0	0	0	0	0	0	0	0	0	0	0	0	0	0	0	0	0	0	0	0	0	0	0	0	0	0	0	0	0	0	0	0	0	0	0	0	0	0	0	0	0	0	0	0	0	0	0	0	2560
A/MINNESOTA/59/2015	0	0	0	0	0	0	0	0	0	0	0	0	0	0	0	0	0	0	0	0	0	0	0	0	0	0	0	0	0	0	0	0	0	0	0	0	0	0	0	0	0	0	0	0	0	0	0	0	1280
A/COSTA RICA/0311/2016	0	0	0	0	0	0	0	0	0	0	0	0	0	0	0	0	0	0	0	0	0	0	0	0	0	0	0	0	0	0	0	0	0	0	0	0	0	0	0	0	0	0	0	0	0	0	0	0	2560
A/COSTA RICA/0915/2016	0	0	0	0	0	0	0	0	0	0	0	0	0	0	0	0	0	0	0	0	0	0	0	0	0	0	0	0	0	0	0	0	0	0	0	0	0	0	0	0	0	0	0	0	0	0	0	0	2560
A/TANZANIA/2092/2015	0	0	0	0	0	0	0	0	0	0	0	0	0	0	0	0	0	0	0	0	0	0	0	0	0	0	0	0	0	0	0	0	0	0	0	0	0	0	0	0	0	0	0	0	0	0	0	0	2560
A/TANZANIA/3884/2015	0	0	0	0	0	0	0	0	0	0	0	0	0	0	0	0	0	0	0	0	0	0	0	0	0	0	0	0	0	0	0	0	0	0	0	0	0	0	0	0	0	0	0	0	0	0	0	0	2560
A/INDIANA/21/2016	0	0	0	0	0	0	0	0	0	0	0	0	0	0	0	0	0	0	0	0	0	0	0	0	0	0	0	0	0	0	0	0	0	0	0	0	0	0	0	0	0	0	0	0	0	0	0	0	0
A/INDIANA/21/2016*	0	0	0	0	0	0	0	0	0	0	0	0	0	0	0	0	0	0	0	0	0	0	0	0	0	0	0	0	0	0	0	0	0	0	0	0	0	0	0	0	0	0	0	0	0	0	0	0	0
A/IOWA/53/2015	0	0	0	0	0	0	0	0	0	0	0	0	0	0	0	0	0	0	0	0	0	0	0	0	0	0	0	0	0	0	0	0	0	0	0	0	0	0	0	0	0	0	0	0	0	0	0	0	0
A/IOWA/53/2015*	0	0	0	0	0	0	0	0	0	0	0	0	0	0	0	0	0	0	0	0	0	0	0	0	0	0	0	0	0	0	0	0	0	0	0	0	0	0	0	0	0	0	0	0	0	0	0	0	0
A/GEORGIA/43/2016	0	0	0	0	0	0	0	0	0	0	0	0	0	0	0	0	0	0	0	0	0	0	0	0	0	0	0	0	0	0	0	0	0	0	0	0	0	0	0	0	0	0	0	0	0	0	0	0	0
A/QUEBEC/RV1424/2016	0	0	0	0	0	0	0	0	0	0	0	0	0	0	0	0	0	0	0	0	0	0	0	0	0	0	0	0	0	0	0	0	0	0	0	0	0	0	0	0	0	0	0	0	0	0	0	0	0
A/QUEBEC/RV1402/2016	0	0	0	0	0	0	0	0	0	0	0	0	0	0	0	0	0	0	0	0	0	0	0	0	0	0	0	0	0	0	0	0	0	0	0	0	0	0	0	0	0	0	0	0	0	0	0	0	0
A/QUEBEC/RV1604/2016	0	0	0	0	0	0	0	0	0	0	0	0	0	0	0	0	0	0	0	0	0	0	0	0	0	0	0	0	0	0	0	0	0	0	0	0	0	0	0	0	0	0	0	0	0	0	0	0	0
A/ARGENTINA/1101/2016	0	0	0	0	0	0	0	0	0	0	0	0	0	0	0	0	0	0	0	0	0	0	0	0	0	0	0	0	0	0	0	0	0	0	0	0	0	0	0	0	0	0	0	0	0	0	0	0	0
A/ARGENTINA/294/2016	0	0	0	0	0	0	0	0	0	0	0	0	0	0	0	0	0	0	0	0	0	0	0	0	0	0	0	0	0	0	0	0	0	0	0	0	0	0	0	0	0	0	0	0	0	0	0	0	0
A/PANAMA/318462/2016	0	0	0	0	0	0	0	0	0	0	0	0	0	0	0	0	0	0	0	0	0	0	0	0	0	0	0	0	0	0	0	0	0	0	0	0	0	0	0	0	0	0	0	0	0	0	0	0	0
A/PANAMA/318587/2016	0	0	0	0	0	0	0	0	0	0	0	0	0	0	0	0	0	0	0	0	0	0	0	0	0	0	0	0	0	0	0	0	0	0	0	0	0	0	0	0	0	0	0	0	0	0	0	0	0
A/ALBANIA/6591/2016	0	0	0	0	0	0	0	0	0	0	0	0	0	0	0	0	0	0	0	0	0	0	0	0	0	0	0	0	0	0	0	0	0	0	0	0	0	0	0	0	0	0	0	0	0	0	0	0	0
A/AFGHANISTAN/1401/2016	0	0	0	0	0	0	0	0	0	0	0	0	0	0	0	0	0	0	0	0	0	0	0	0	0	0	0	0	0	0	0	0	0	0	0	0	0	0	0	0	0	0	0	0	0	0	0	0	0
A/MONTENEGRO/265/2016	0	0	0	0	0	0	0	0	0	0	0	0	0	0	0	0	0	0	0	0	0	0	0	0	0	0	0	0	0	0	0	0	0	0	0	0	0	0	0	0	0	0	0	0	0	0	0	0	0
A/MONTENEGRO/324/2016	0	0	0	0	0	0	0	0	0	0	0	0	0	0	0	0	0	0	0	0	0	0	0	0	0	0	0	0	0	0	0	0	0	0	0	0	0	0	0	0	0	0	0	0	0	0	0	0	0
A/ILLINOIS/44/2016	0	0	0	0	0	0	0	0	0	0	0	0	0	0	0	0	0	0	0	0	0	0	0	0	0	0	0	0	0	0	0	0	0	0	0	0	0	0	0	0	0	0	0	0	0	0	0	0	0
A/NEW YORK/76/2016	0	0	0	0	0	0	0	0	0	0	0	0	0	0	0	0	0	0	0	0	0	0	0	0	0	0	0	0	0	0	0	0	0	0	0	0	0	0	0	0	0	0	0	0	0	0	0	0	0
A/PENNSYLVANIA/46/2016	0	0	0	0	0	0	0	0	0	0	0	0	0	0	0	0	0	0	0	0	0	0	0	0	0	0	0	0	0	0	0	0	0	0	0	0	0	0	0	0	0	0	0	0	0	0	0	0	0
A/PENNSYLVANIA/47/2016	0	0	0	0	0	0	0	0	0	0	0	0	0	0	0	0	0	0	0	0	0	0	0	0	0	0	0	0	0	0	0	0	0	0	0	0	0	0	0	0	0	0	0	0	0	0	0	0	0
A/ARGENTINA/152/2016	0	0	0	0	0	0	0	0	0	0	0	0	0	0	0	0	0	0	0	0	0	0	0	0	0	0	0	0	0	0	0	0	0	0	0	0	0	0	0	0	0	0	0	0	0	0	0	0	0
A/ARGENTINA/542/2016	0	0	0	0	0	0	0	0	0	0	0	0	0	0	0	0	0	0	0	0	0	0	0	0	0	0	0	0	0	0	0	0	0	0	0	0	0	0	0	0	0	0	0	0	0	0	0	0	0
A/BAHAMAS/2357/2016	0	0	0	0	0	0	0	0	0	0	0	0	0	0	0	0	0	0	0	0	0	0	0	0	0	0	0	0	0	0	0	0	0	0	0	0	0	0	0	0	0	0	0	0	0	0	0	0	0
A/ST.VINCENT&GRENADINES/2446/2016	0	0	0	0	0	0	0	0	0	0	0	0	0	0	0	0	0	0	0	0	0	0	0	0	0	0	0	0	0	0	0	0	0	0	0	0	0	0	0	0	0	0	0	0	0	0	0	0	0
A/MICHIGAN/73/2016	0	0	0	0	0	0	0	0	0	0	0	0	0	0	0	0	0	0	0	0	0	0	0	0	0	0	0	0	0	0	0	0	0	0	0	0	0	0	0	0	0	0	0	0	0	0	0	0	0
A/MISSOURI/14/2016	0	0	0	0	0	0	0	0	0	0	0	0	0	0	0	0	0	0	0	0	0	0	0	0	0	0	0	0	0	0	0	0	0	0	0	0	0	0	0	0	0	0	0	0	0	0	0	0	0
A/VIRGINIA/59/2016	0	0	0	0	0	0	0	0	0	0	0	0	0	0	0	0	0	0	0	0	0	0	0	0	0	0	0	0	0	0	0	0	0	0	0	0	0	0	0	0	0	0	0	0	0	0	0	0	0
A/SANTIAGO/18962/2016	0	0	0	0	0	0	0	0	0	0	0	0	0	0	0	0	0	0	0	0	0	0	0	0	0	0	0	0	0	0	0	0	0	0	0	0	0	0	0	0	0	0	0	0	0	0	0	0	0
A/SANTIAGO/20508/2016	0	0	0	0	0	0	0	0	0	0	0	0	0	0	0	0	0	0	0	0	0	0	0	0	0	0	0	0	0	0	0	0	0	0	0	0	0	0	0	0	0	0	0	0	0	0	0	0	0
A/TALCA/20692/2016	0	0	0	0	0	0	0	0	0	0	0	0	0	0	0	0	0	0	0	0	0	0	0	0	0	0	0	0	0	0	0	0	0	0	0	0	0	0	0	0	0	0	0	0	0	0	0	0	0
A/ST.PETERSBURG/65/2016	0	0	0	0	0	0	0	0	0	0	0	0	0	0	0	0	0	0	0	0	0	0	0	0	0	0	0	0	0	0	0	0	0	0	0	0	0	0	0	0	0	0	0	0	0	0	0	0	0
A/MALI/100/2016	0	0	0	0	0	0	0	0	0	0	0	0	0	0	0	0	0	0	0	0	0	0	0	0	0	0	0	0	0	0	0	0	0	0	0	0	0	0	0	0	0	0	0	0	0	0	0	0	0
A/HAWAII/57/2016	0	0	0	0	0	0	0	0	0	0	0	0	0	0	0	0	0	0	0	0	0	0	0	0	0	0	0	0	0	0	0	0	0	0	0	0	0	0	0	0	0	0	0	0	0	0	0	0	0
A/TEXAS/160/2016	0	0	0	0	0	0	0	0	0	0	0	0	0	0	0	0	0	0	0	0	0	0	0	0	0	0	0	0	0	0	0	0	0	0	0	0	0	0	0	0	0	0	0	0	0	0	0	0	0
A/WASHINGTON/76/2016	0	0	0	0	0	0	0	0	0	0	0	0	0	0	0	0	0	0	0	0	0	0	0	0	0	0	0	0	0	0	0	0	0	0	0	0	0	0	0	0	0	0	0	0	0	0	0	0	0
A/URUGUAY/251/2016	0	0	0	0	0	0	0	0	0	0	0	0	0	0	0	0	0	0	0	0	0	0	0	0	0	0	0	0	0	0	0	0	0	0	0	0	0	0	0	0	0	0	0	0	0	0	0	0	0
A/URUGUAY/307/2016	0	0	0	0	0	0	0	0	0	0	0	0	0	0	0	0	0	0	0	0	0	0	0	0	0	0	0	0	0	0	0	0	0	0	0	0	0	0	0	0	0	0	0	0	0	0	0	0	0
A/URUGUAY/317/2016	0	0	0	0	0	0	0	0	0	0	0	0	0	0	0	0	0	0	0	0	0	0	0	0	0	0	0	0	0	0	0	0	0	0	0	0	0	0	0	0	0	0	0	0	0	0	0	0	0
A/IIV-MOSCOW/113-L/2016	0	0	0	0	0	0	0	0	0	0	0	0	0	0	0	0	0	0	0	0	0	0	0	0	0	0	0	0	0	0	0	0	0	0	0	0	0	0	0	0	0	0	0	0	0	0	0	0	0
A/OMAN/4783/2016	0	0	0	0	0	0	0	0	0	0	0	0	0	0	0	0	0	0	0	0	0	0	0	0	0	0	0	0	0	0	0	0	0	0	0	0	0	0	0	0	0	0	0	0	0	0	0	0	0
A/SOUTH AFRICA/1446/2016	0	0	0	0	0	0	0	0	0	0	0	0	0	0	0	0	0	0	0	0	0	0	0	0	0	0	0	0	0	0	0	0	0	0	0	0	0	0	0	0	0	0	0	0	0	0	0	0	0
A/PENNSYLVANIA/48/2016	0	0	0	0	0	0	0	0	0	0	0	0	0	0	0	0	0	0	0	0	0	0	0	0	0	0	0	0	0	0	0	0	0	0	0	0	0	0	0	0	0	0	0	0	0	0	0	0	0
A/PENNSYLVANIA/52/2016	0	0	0	0	0	0	0	0	0	0	0	0	0	0	0	0	0	0	0	0	0	0	0	0	0	0	0	0	0	0	0	0	0	0	0	0	0	0	0	0	0	0	0	0	0	0	0	0	0
[truncated: 30 more columns]
