# Supplementary material for: MAIVeSS: streamlined selection of antigenically matched, high-yield viruses for seasonal influenza vaccine production
Source: Nat Commun. 2024 Feb 6;15:1128. doi: 10.1038/s41467-024-45145-x (PMC10847134; doi:10.1038/s41467-024-45145-x)
Supplement: Supplementary file 20 — Source Data [file 41467_2024_45145_MOESM20_ESM.zip]

Archive with 38 entries (37 files):
- Source Data/
- __MACOSX/._Source Data
- Source Data/Supplementary Figure 1.xlsx
- __MACOSX/Source Data/._Supplementary Figure 1.xlsx
- Source Data/Figure 3A.xlsx
- __MACOSX/Source Data/._Figure 3A.xlsx
- Source Data/Supplementary Figure 13.xlsx
- __MACOSX/Source Data/._Supplementary Figure 13.xlsx
- Source Data/Supplementary Figure 12.xlsx
- __MACOSX/Source Data/._Supplementary Figure 12.xlsx
- Source Data/.DS_Store
- __MACOSX/Source Data/._.DS_Store
- Source Data/Figure 5A.xlsx
- __MACOSX/Source Data/._Figure 5A.xlsx
- Source Data/Supplementary Figure 14.xlsx
- __MACOSX/Source Data/._Supplementary Figure 14.xlsx
- Source Data/Figure 4B.xlsx
- __MACOSX/Source Data/._Figure 4B.xlsx
- Source Data/Supplementary Figure 9.xlsx
- __MACOSX/Source Data/._Supplementary Figure 9.xlsx
- Source Data/Figure 3E.xlsx
- __MACOSX/Source Data/._Figure 3E.xlsx
- Source Data/Supplementary Figure 4.xlsx
- __MACOSX/Source Data/._Supplementary Figure 4.xlsx
- Source Data/Figure 3D.xlsx
- __MACOSX/Source Data/._Figure 3D.xlsx
- Source Data/Supplementary Figure 8.xlsx
- __MACOSX/Source Data/._Supplementary Figure 8.xlsx
- Source Data/Figure 4C.xlsx
- __MACOSX/Source Data/._Figure 4C.xlsx
- Source Data/Figure 3C.xlsx
- __MACOSX/Source Data/._Figure 3C.xlsx
- Source Data/Supplementary Figure 11.xlsx
- __MACOSX/Source Data/._Supplementary Figure 11.xlsx
- Source Data/Supplementary Figure 10.xlsx
- __MACOSX/Source Data/._Supplementary Figure 10.xlsx
- Source Data/Supplementary Figure 2.xlsx
- __MACOSX/Source Data/._Supplementary Figure 2.xlsx
