# Supplementary material for: MAIVeSS: streamlined selection of antigenically matched, high-yield viruses for seasonal influenza vaccine production
Source: Nat Commun. 2024 Feb 6;15:1128. doi: 10.1038/s41467-024-45145-x (PMC10847134; doi:10.1038/s41467-024-45145-x)
Supplement: Supplementary file 20 — Source Data [file 41467_2024_45145_MOESM20_ESM.zip › Source Data/Supplementary Figure 1.xlsx]

## Sheet: Sheet1
Supplementary Figure 1
Panel A			Panel B
Sa	11		single	80
Sb	9		double	80
Ca1	7		triple	21
Ca2	7		quadruple	5
Cb	0		quintuple	1
			sextuple	1
			septuple	1
