# Supplementary material for: MAIVeSS: streamlined selection of antigenically matched, high-yield viruses for seasonal influenza vaccine production
Source: Nat Commun. 2024 Feb 6;15:1128. doi: 10.1038/s41467-024-45145-x (PMC10847134; doi:10.1038/s41467-024-45145-x)
Supplement: Supplementary file 20 — Source Data [file 41467_2024_45145_MOESM20_ESM.zip › Source Data/Figure 3A.xlsx]

## Sheet: Sheet1
X	Y
-0.535769	-0.0468281
-0.359131	-0.0178376
-0.535769	-0.0468281
-0.359131	-0.0178376
-0.359131	-0.0178376
-0.359131	-0.0178376
-0.359131	-0.0178376
-0.359131	-0.0178376
-0.359131	-0.0178376
-0.414725	-0.0285725
-0.359131	-0.0178376
-0.359131	-0.0178376
-0.359131	-0.0178376
-0.359131	-0.0178376
-0.359131	-0.0178376
-0.359131	-0.0178376
-0.672646	-0.0848369
-0.359131	-0.0178376
-0.359131	-0.0178376
-0.371379	-0.0202401
-0.359131	-0.0178376
-0.483653	-0.0434214
-0.672646	-0.0848369
-0.359131	-0.0178376
-0.359131	-0.0178376
-0.672646	-0.0848369
-0.359131	-0.0178376
-0.359131	-0.0178376
-0.485086	-0.0393222
-0.359131	-0.0178376
-0.359131	-0.0178376
-0.359131	-0.0178376
-0.359131	-0.0178376
-0.359131	-0.0178376
-0.359131	-0.0178376
-0.359131	-0.0178376
-0.359131	-0.0178376
-0.359131	-0.0178376
-0.487146	-0.0393904
-0.359131	-0.0178376
-0.359131	-0.0178376
-0.434131	-0.032273
-0.672646	-0.0848369
-0.421389	-0.0299745
-0.483653	-0.0434214
-0.359131	-0.0178376
-0.387886	-0.0226738
-0.359131	-0.0178376
-0.359131	-0.0178376
-0.359131	-0.0178376
-0.359131	-0.0178376
-0.392352	-0.0242008
-0.359131	-0.0178376
-0.500493	-0.0468081
-0.387886	-0.0226738
-0.606723	-0.0597509
-0.359131	-0.0178376
-0.359131	-0.0178376
-0.359131	-0.0178376
-0.359131	-0.0178376
-0.359131	-0.0178376
-0.359131	-0.0178376
-0.359131	-0.0178376
-0.359131	-0.0178376
-0.359131	-0.0178376
-0.365322	0.345069
-0.322058	-0.172498
-0.359131	-0.0178376
-0.359131	-0.0178376
-0.359131	-0.0178376
-0.359131	-0.0178376
-0.510095	-0.0429944
-0.359131	-0.0178376
-0.35473	-0.0199139
-0.432364	-0.0320252
-0.359131	-0.0178376
-0.359131	-0.0178376
-0.414689	-0.0286597
-0.359131	-0.0178376
-0.359131	-0.0178376
-0.359131	-0.0178376
-0.441148	-0.0342361
-0.359131	-0.0178376
-0.309314	-0.0137201
-0.359131	-0.0178376
-0.359131	-0.0178376
-0.359131	-0.0178376
-0.359131	-0.0178376
-0.387886	-0.0226738
-0.359131	-0.0178376
-0.420983	-0.029929
-0.359131	-0.0178376
-0.39841	-0.0252713
-0.359131	-0.0178376
-0.359131	-0.0178376
-0.267222	-0.0562055
-0.322058	-0.172498
-0.359131	-0.0178376
-0.341742	-0.0158311
-0.483653	-0.0434214
-0.420278	-0.0317246
-0.383118	-0.0231131
-0.359131	-0.0178376
-0.359131	-0.0178376
-0.390427	-0.0225134
-0.483653	-0.0434214
-0.447175	-0.0350414
-0.359072	-0.0178265
-0.359131	-0.0178376
-0.359131	-0.0178376
-0.359131	-0.0178376
-0.359131	-0.0178376
-0.414689	-0.0286597
-0.359131	-0.0178376
-0.460192	0.0117045
-0.396415	-0.0249387
-0.359131	-0.0178376
-0.359131	-0.0178376
-0.40499	-0.027398
-0.39841	-0.0252713
-0.364941	-0.0190104
-0.359131	-0.0178376
-0.346248	-0.0153475
-0.392914	0.135413
-0.535769	-0.0468281
-0.359131	-0.0178376
-0.359131	-0.0178376
-0.442269	-0.0337233
-0.359131	-0.0178376
-0.359131	-0.0178376
-0.359131	-0.0178376
-0.387886	-0.0226738
-0.359131	-0.0178376
-0.359131	-0.0178376
-0.476298	-0.0420263
-0.377916	-0.0210308
-0.359131	-0.0178376
-0.407142	0.051505
-0.359131	-0.0178376
-0.359131	-0.0178376
-0.449673	-0.0346091
-0.672646	-0.0848369
-0.672646	-0.0848369
-0.417987	-0.0293932
-0.351745	-0.0164047
-0.359131	-0.0178376
-0.374072	-0.0208753
-0.475006	-0.0409998
-0.359131	-0.0178376
-0.359131	-0.0178376
-0.459044	-0.0468485
-0.432364	-0.0320252
-0.672646	-0.0848369
-0.432364	-0.0320252
-0.400111	0.0524892
-0.595156	-0.0649992
-0.371379	-0.0202401
-0.400111	0.0524892
-0.359131	-0.0178376
-0.359131	-0.0178376
-0.483653	-0.0434214
-0.569847	-0.0690713
-0.432364	-0.0320252
-0.400111	0.0524892
-0.341742	-0.0158311
-0.376219	-0.0225404
-0.359131	-0.0178376
-0.359131	-0.0178376
-0.359131	-0.0178376
-0.359131	-0.0178376
-0.359131	-0.0178376
-0.358468	-0.0179202
-0.434131	-0.032273
-0.386647	-0.0233827
-0.498663	-0.0445954
-0.672646	-0.0848369
-0.359131	-0.0178376
-0.359131	-0.0178376
-0.386634	-0.0234056
-0.386634	-0.0234056
-0.386634	-0.0234056
-0.414689	-0.0286597
-0.380678	-0.0219859
-0.466139	-0.0385315
-0.381502	-0.0220632
-0.40489	-0.0265344
-0.40489	-0.0265344
-0.40489	-0.0265344
-0.381502	-0.0220632
-0.359131	-0.0178376
-0.40489	-0.0265344
-0.40489	-0.0265344
-0.40489	-0.0265344
-0.483653	-0.0434214
-0.396317	-0.0249012
-0.359131	-0.0178376
-0.362495	-0.0184588
-0.347822	-0.0159736
-0.407444	-0.0255099
-0.359131	-0.0178376
-0.482532	-0.0442689
-0.359131	-0.0178376
-0.359131	-0.0178376
-0.359131	-0.0178376
-0.346248	-0.0153475
-0.359131	-0.0178376
0.124758	-0.454111
-0.482532	-0.0442689
-0.359131	-0.0178376
-0.434131	-0.032273
-0.372558	-0.0203237
-0.492701	-0.134286
-0.359131	-0.0178376
-0.387886	-0.0226738
-0.372558	-0.0203237
-0.359131	-0.0178376
-0.387886	-0.0226738
-0.387886	-0.0226738
-0.372558	-0.0203237
-0.429699	-0.0310256
-0.429699	-0.0310256
-0.429699	-0.0310256
-0.359131	-0.0178376
-0.359131	-0.0178376
-0.406838	-0.0271558
-0.359131	-0.0178376
-0.377916	-0.0210308
-0.359131	-0.0178376
-0.394223	0.134286
-0.359131	-0.0178376
-0.407444	-0.0255099
-0.524156	-0.0489726
-0.460192	0.0117045
-0.524031	-0.0489089
-0.359131	-0.0178376
-0.359131	-0.0178376
0.179653	0.201578
-0.700809	-0.0906651
-0.413115	-0.0274745
-0.359131	-0.0178376
-0.359131	-0.0178376
-0.359131	-0.0178376
-0.359131	-0.0178376
-0.359131	-0.0178376
-0.399046	-0.0256563
-0.432364	-0.0320252
-0.359131	-0.0178376
-0.381329	-0.0288769
-0.359131	-0.0178376
-0.359131	-0.0178376
-0.434131	-0.032273
-0.359131	-0.0178376
-0.386634	-0.0234056
-0.374948	-0.0215409
-0.672646	-0.0848369
-0.407444	-0.0255099
-0.39841	-0.0252713
-0.359131	-0.0178376
-0.39841	-0.0252713
-0.359131	-0.0178376
-0.359131	-0.0178376
-0.432364	-0.0320252
-0.414689	-0.0286597
-0.322648	-0.0107536
-0.359131	-0.0178376
-0.505568	-0.0564373
-0.359131	-0.0178376
-0.347822	-0.0159736
-0.347822	-0.0159736
-0.359131	-0.0178376
-0.483653	-0.0434214
-0.351745	-0.0164047
-0.359131	-0.0178376
-0.40499	-0.027398
-0.359131	-0.0178376
-0.432364	-0.0320252
-0.383544	-0.0224099
-0.513979	-0.0492856
-0.359131	-0.0178376
-0.670363	-0.0824578
-0.59502	-0.0677212
-0.391304	-0.0241342
-0.359131	-0.0178376
-0.404214	-0.0267422
-0.359131	-0.0178376
-0.374072	-0.0208753
-0.359131	-0.0178376
-0.359131	-0.0178376
-0.409243	-0.0280634
-0.359131	-0.0178376
-0.483653	-0.0434214
-0.359131	-0.0178376
-0.443912	-0.032133
-0.873733	-0.111036
-0.587486	-0.0614189
-0.359131	-0.0178376
-0.483653	-0.0434214
-0.413346	-0.0281249
-0.412874	-0.0272637
-0.443545	0.0478512
-0.386647	-0.0233827
-0.359131	-0.0178376
-0.382619	-0.0218261
-0.359131	-0.0178376
-0.359131	-0.0178376
-0.359131	-0.0178376
-0.691718	-0.055936
-0.538387	-0.0538389
-0.400111	0.0524892
-0.359131	-0.0178376
-0.359131	-0.0178376
-0.359131	-0.0178376
-0.358398	-0.0176942
-0.322938	-0.0127858
-0.672646	-0.0848369
-0.359131	-0.0178376
-0.359131	-0.0178376
-0.359131	-0.0178376
-0.532694	-0.0601052
-0.346853	-0.0154196
-0.550293	-0.0283893
-0.359131	-0.0178376
0.384616	1.41564
-0.672646	-0.0848369
-0.359131	-0.0178376
-0.359131	-0.0178376
-0.387886	-0.0226738
-0.359131	-0.0178376
-0.359131	-0.0178376
-0.359131	-0.0178376
-0.359131	-0.0178376
-0.387886	-0.0226738
-0.409029	-0.0274679
-0.359131	-0.0178376
-0.402518	-0.00462414
-0.359131	-0.0178376
-0.359131	-0.0178376
-0.347822	-0.0159736
-0.532374	-0.0469127
-0.359131	-0.0178376
-0.389116	-0.0235973
-0.359131	-0.0178376
-0.624299	-0.256634
-0.465541	-0.0362487
-0.54647	-0.055739
-0.420639	-0.0294278
-0.359131	-0.0178376
-0.359131	-0.0178376
-0.359131	-0.0178376
-0.359131	-0.0178376
-0.744435	-0.0886038
-0.598954	-0.0352242
-0.386634	-0.0234056
-0.695621	-0.0882646
-0.359131	-0.0178376
-0.359131	-0.0178376
-0.359131	-0.0178376
-0.357147	-0.017465
-0.873733	-0.111036
-0.359131	-0.0178376
-0.359131	-0.0178376
-0.873733	-0.111036
-0.359131	-0.0178376
-0.40741	-0.0270928
-0.359131	-0.0178376
-0.359131	-0.0178376
-0.359131	-0.0178376
-0.420983	-0.029929
-0.774385	-0.0485704
-0.521186	-0.0505716
-0.514663	-0.0480325
-0.359131	-0.0178376
-0.359131	-0.0178376
-0.359131	-0.0178376
-0.359131	-0.0178376
-0.460192	0.0117045
-0.48801	-0.0428616
-0.487559	-0.0407444
-0.347822	-0.0159736
-0.500575	-0.103888
-0.492701	-0.134286
-0.380549	-0.0218697
-0.402975	-0.0267716
-0.43551	0.130976
-0.341742	-0.0158311
-0.359131	-0.0178376
-0.40489	-0.0265344
-0.483653	-0.0434214
-0.359131	-0.0178376
-0.359131	-0.0178376
-0.359131	-0.0178376
-0.359131	-0.0178376
-0.359131	-0.0178376
-0.359131	-0.0178376
-0.359131	-0.0178376
-0.40489	-0.0265344
-0.359131	-0.0178376
0.124758	-0.454111
-0.359131	-0.0178376
-0.359131	-0.0178376
-0.359131	-0.0178376
-0.359131	-0.0178376
-0.359131	-0.0178376
-0.370181	-0.0192931
-0.359131	-0.0178376
-0.479591	-0.0408361
-0.359131	-0.0178376
-0.359131	-0.0178376
-0.359131	-0.0178376
-0.351745	-0.0164047
-0.322058	-0.172498
-0.407444	-0.0255099
-0.359131	-0.0178376
-0.359131	-0.0178376
-0.341742	-0.0158311
-0.380549	-0.0218697
-0.483653	-0.0434214
-0.359131	-0.0178376
-0.434427	-0.032371
-0.347822	-0.0159736
-0.359131	-0.0178376
-0.359131	-0.0178376
-0.359131	-0.0178376
-0.359131	-0.0178376
-0.40499	-0.027398
-0.391894	-0.0241299
-0.340287	-0.0155399
-0.322058	-0.172498
-0.359131	-0.0178376
-0.359131	-0.0178376
-0.359131	-0.0178376
-0.360088	-0.0180097
-0.360088	-0.0180097
-0.359131	-0.0178376
-0.425408	-0.0304758
-0.359131	-0.0178376
-0.309314	-0.0137201
-0.387886	-0.0226738
-0.359131	-0.0178376
-0.358468	-0.0179202
-0.359131	-0.0178376
-0.76025	-0.10065
-0.396317	-0.0249012
-0.398093	-0.0238558
-0.359131	-0.0178376
-0.359131	-0.0178376
-0.359131	-0.0178376
-0.359131	-0.0178376
-0.359131	-0.0178376
-0.359131	-0.0178376
-0.359131	-0.0178376
-0.480204	-0.0335731
-0.359131	-0.0178376
-0.517203	-0.045683
-0.405257	-0.027223
-0.672646	-0.0848369
-0.347822	-0.0159736
-0.341742	-0.0158311
-0.432364	-0.0320252
-0.413002	-0.0281003
-0.387886	-0.0226738
-0.341742	-0.0158311
-0.358358	-0.0178485
-0.522103	-0.051827
-0.673942	-0.0850609
-0.309314	-0.0137201
-0.359131	-0.0178376
-0.450683	-0.0355141
-0.341742	-0.0158311
-0.359131	-0.0178376
-0.34581	-0.0154741
-0.359131	-0.0178376
-0.359131	-0.0178376
-0.633444	-0.0762089
-0.359131	-0.0178376
-0.459044	-0.0468485
-0.434131	-0.032273
-0.400111	0.0524892
-0.510095	-0.0429944
-0.359488	-0.0192717
-0.359131	-0.0178376
-0.452163	-0.035882
-0.480886	-0.0396212
-0.407444	-0.0255099
-0.584936	-0.0111368
-0.407444	-0.0255099
-0.359131	-0.0178376
-0.359131	-0.0178376
-0.379092	-0.0216825
-0.341742	-0.0158311
-0.359131	-0.0178376
-0.359131	-0.0178376
-0.359131	-0.0178376
-0.407444	-0.0255099
-0.47528	-0.0408878
-0.359131	-0.0178376
-0.359131	-0.0178376
-0.359131	-0.0178376
-0.516125	-0.0498003
-0.359131	-0.0178376
-0.359131	-0.0178376
-0.359131	-0.0178376
-0.414689	-0.0286597
-0.359131	-0.0178376
-0.434131	-0.032273
-0.587014	-0.0114958
-0.584936	-0.0111368
-0.584936	-0.0111368
-0.359131	-0.0178376
-0.584936	-0.0111368
-0.407444	-0.0255099
-0.359131	-0.0178376
-0.513859	-0.049269
-0.359131	-0.0178376
-0.359131	-0.0178376
-0.550293	-0.0283893
-0.722521	-0.0925238
-0.57328	-0.0566388
-0.484128	-0.0445407
-0.483653	-0.0434214
-0.712746	-0.105215
-0.697924	-0.0901183
-0.359131	-0.0178376
-0.359131	-0.0178376
-0.872939	-0.111965
-0.359131	-0.0178376
-0.359131	-0.0178376
-0.347033	-0.0155711
-0.309314	-0.0137201
-0.359131	-0.0178376
-0.359131	-0.0178376
-0.407444	-0.0255099
-0.379092	-0.0216825
-0.503788	-0.0473257
-0.359131	-0.0178376
-0.483653	-0.0434214
-0.475006	-0.0409998
-0.341026	-0.0159059
-0.359131	-0.0178376
-0.483653	-0.0434214
-0.359131	-0.0178376
-0.359131	-0.0178376
-0.432364	-0.0320252
-0.432364	-0.0320252
-0.405257	-0.027223
-0.445804	-0.0345402
-0.459044	-0.0468485
-0.359131	-0.0178376
-0.359131	-0.0178376
-0.510095	-0.0429944
-0.415515	-0.0300817
-0.400693	-0.0261871
-0.474181	-0.0406694
-0.359131	-0.0178376
-0.440429	-0.0327511
-0.341742	-0.0158311
-0.432364	-0.0320252
-0.359131	-0.0178376
-0.377916	-0.0210308
-0.380678	-0.0219859
-0.359131	-0.0178376
-0.359131	-0.0178376
-0.359131	-0.0178376
-0.372537	-0.0203328
-0.359131	-0.0178376
-0.359131	-0.0178376
-0.407444	-0.0255099
-0.414689	-0.0286597
-0.359131	-0.0178376
-0.36618	-0.0191732
-0.521394	-0.0595222
-0.359131	-0.0178376
-0.482532	-0.0442689
-0.506964	-0.0466976
-0.468491	-0.0380653
-0.459044	-0.0468485
-0.414689	-0.0286597
-0.359131	-0.0178376
-0.402772	-0.0264369
-0.432364	-0.0320252
-0.487952	-0.0416729
-0.40489	-0.0265344
-0.359131	-0.0178376
-0.359131	-0.0178376
-0.483653	-0.0434214
-0.359131	-0.0178376
-0.359131	-0.0178376
-0.373996	-0.0200021
-0.495064	-0.0461622
-0.495064	-0.0461622
-0.359131	-0.0178376
-0.359053	-0.0178229
-0.424002	-0.030301
-0.359131	-0.0178376
-0.434131	-0.032273
-0.432364	-0.0320252
-0.558087	-0.0589518
-0.359131	-0.0178376
-0.359131	-0.0178376
-0.432364	-0.0320252
-0.359131	-0.0178376
-0.672646	-0.0848369
-0.381502	-0.0220632
-0.407444	-0.0255099
-0.482532	-0.0442689
-0.333217	-0.0187261
-0.672646	-0.0848369
-0.407444	-0.0255099
-0.370388	-0.019874
-0.748224	-0.0977287
-0.426544	-0.034441
-0.499666	-0.048399
-0.585601	-0.0705436
-0.359131	-0.0178376
-0.359131	-0.0178376
-0.359131	-0.0178376
-0.483653	-0.0434214
-0.672646	-0.0848369
-0.359131	-0.0178376
-0.530522	-0.0527519
-0.524031	-0.0489089
-0.359131	-0.0178376
-0.483653	-0.0434214
-0.483653	-0.0434214
-0.509586	-0.215756
-0.434131	-0.032273
-0.37403	-0.021397
-0.550293	-0.0283893
-0.359131	-0.0178376
-0.359131	-0.0178376
-0.359131	-0.0178376
-0.483653	-0.0434214
-0.359131	-0.0178376
-0.407444	-0.0255099
-0.672646	-0.0848369
-0.460192	0.0117045
-0.753227	-0.0985058
-0.359131	-0.0178376
-0.359131	-0.0178376
-0.359131	-0.0178376
-0.402772	-0.0264369
-0.359131	-0.0178376
-0.432364	-0.0320252
-0.358639	-0.0177606
-0.359131	-0.0178376
-0.483653	-0.0434214
-0.483653	-0.0434214
-0.424654	-0.030507
-0.359131	-0.0178376
-0.341742	-0.0158311
-0.341742	-0.0158311
-0.747546	-0.0997119
-0.341742	-0.0158311
-0.341742	-0.0158311
-0.388858	-0.0239481
-0.400111	0.0524892
-0.48801	-0.0428616
-0.382624	-0.0213453
-0.341742	-0.0158311
-0.359131	-0.0178376
-0.538387	-0.0538389
-0.402996	-0.0267979
-0.359131	-0.0178376
-0.774385	-0.0485704
-0.39841	-0.0252713
-0.359131	-0.0178376
-0.66317	-0.0496566
-0.414689	-0.0286597
-0.359131	-0.0178376
-0.359131	-0.0178376
-0.359131	-0.0178376
-0.475006	-0.0409998
-0.359131	-0.0178376
-0.359131	-0.0178376
-0.522103	-0.051827
-0.458148	-0.0366408
-0.379092	-0.0216825
-0.347033	-0.0155711
-0.60577	-0.0499279
-0.341742	-0.0158311
-0.359131	-0.0178376
-0.359131	-0.0178376
-0.483653	-0.0434214
-0.600836	-0.0668625
-0.483653	-0.0434214
-0.483653	-0.0434214
-0.483653	-0.0434214
-0.400111	0.0524892
-0.322648	-0.0107536
-0.432364	-0.0320252
-0.378918	-0.0216854
-0.550636	-0.028479
-0.3902	-0.0237173
-0.407444	-0.0255099
-0.378918	-0.0216854
-0.483653	-0.0434214
-0.54101	-0.0486694
-0.359131	-0.0178376
-0.359131	-0.0178376
-0.487146	-0.0393904
-0.483653	-0.0434214
-0.359131	-0.0178376
-0.722521	-0.0925238
-0.414689	-0.0286597
-0.359131	-0.0178376
-0.387886	-0.0226738
-0.386634	-0.0234056
-0.346109	-0.182984
-0.359131	-0.0178376
-0.359131	-0.0178376
-0.449527	-0.0340863
-0.429699	-0.0310256
-0.382619	-0.0218261
-0.371379	-0.0202401
-0.454839	-0.033107
-0.359131	-0.0178376
-0.443545	0.0478512
-0.387886	-0.0226738
-0.378631	-0.0224831
-0.752948	-0.0969413
-0.359131	-0.0178376
-0.404214	-0.0267422
-0.359131	-0.0178376
-0.384027	-0.0226107
-0.358398	-0.0176942
-0.375992	-0.0209891
-0.432364	-0.0320252
-0.359131	-0.0178376
-0.359131	-0.0178376
-0.359131	-0.0178376
-0.359131	-0.0178376
-0.359131	-0.0178376
-0.359131	-0.0178376
-0.359131	-0.0178376
-0.442269	-0.0337233
-0.359131	-0.0178376
-0.421095	-0.030452
-0.421095	-0.030452
-0.359131	-0.0178376
-0.422738	-0.026632
-0.359131	-0.0178376
-0.358468	-0.0179202
-0.387886	-0.0226738
-0.462995	-0.0370865
-0.359131	-0.0178376
-0.434131	-0.032273
-0.426379	-0.029994
-0.503427	-0.0451118
-0.492154	-0.0430858
-0.416047	-0.0302742
-0.387886	-0.0226738
-0.434131	-0.032273
-0.434131	-0.032273
-0.359131	-0.0178376
-0.434131	-0.032273
-0.434131	-0.032273
-0.359131	-0.0178376
-0.347822	-0.0159736
-0.341742	-0.0158311
-0.341742	-0.0158311
-0.341742	-0.0158311
-0.341742	-0.0158311
-0.434131	-0.032273
-0.610303	-0.0729163
-0.744435	-0.0886038
-0.359131	-0.0178376
-0.510095	-0.0429944
-0.359131	-0.0178376
-0.359131	-0.0178376
-0.420983	-0.029929
-0.550293	-0.0283893
-0.532599	-0.0510741
-0.483653	-0.0434214
-0.359131	-0.0178376
-0.373996	-0.0200021
-0.483653	-0.0434214
-0.359131	-0.0178376
-0.537905	-0.0529428
-0.359131	-0.0178376
-0.559364	-0.0580783
-0.359131	-0.0178376
-0.466139	-0.0385315
-0.359131	-0.0178376
-0.359131	-0.0178376
-0.387886	-0.0226738
-0.345693	-0.0165272
-0.529385	-0.051349
-0.359131	-0.0178376
-0.359131	-0.0178376
-0.359131	-0.0178376
-0.359131	-0.0178376
-0.380033	-0.0293434
-0.359131	-0.0178376
-0.359131	-0.0178376
-0.359131	-0.0178376
-0.672646	-0.0848369
-0.438978	-0.0332336
-0.359131	-0.0178376
-0.483653	-0.0434214
-0.387886	-0.0226738
-0.500493	-0.0468081
-0.389067	-0.0235999
-0.483653	-0.0434214
-0.407444	-0.0255099
-0.391748	-0.0240349
-0.387435	-0.0252139
-0.359131	-0.0178376
-0.359131	-0.0178376
-0.359131	-0.0178376
-0.359131	-0.0178376
-0.396317	-0.0249012
-0.352699	-0.017301
-0.410597	-0.0279571
-0.486608	-0.0526426
-0.659597	-0.187986
-0.371379	-0.0202401
-0.341742	-0.0158311
-0.341742	-0.0158311
-0.3902	-0.0237173
-0.431563	-0.0314974
-0.399046	-0.0256563
-0.359131	-0.0178376
-0.341742	-0.0158311
-0.481753	-0.0447967
-0.395499	-0.0245289
-0.517203	-0.045683
-0.359131	-0.0178376
-0.359131	-0.0178376
-0.359131	-0.0178376
-0.355817	-0.0169115
-0.495362	-0.0437121
-0.355817	-0.0169115
-0.358991	-0.0175192
-0.359131	-0.0178376
-0.414689	-0.0286597
-0.359131	-0.0178376
-0.359131	-0.0178376
-0.388047	-0.00913084
-0.359131	-0.0178376
-0.500493	-0.0468081
-0.507624	-0.0547989
-0.39439	0.13451
-0.511736	0.126343
-0.341742	-0.0158311
-0.506309	0.0387622
-0.590494	-0.0604882
-0.419183	-0.0298017
0.106567	0.350963
-0.511736	0.126343
-0.483653	-0.0434214
-0.309314	-0.0137201
-0.448451	-0.0356932
-0.672646	-0.0848369
-0.873733	-0.111036
-0.359131	-0.0178376
-0.359131	-0.0178376
-0.377819	-0.021468
-0.359131	-0.0178376
-0.459044	-0.0468485
-0.359131	-0.0178376
-0.53094	-0.0567299
-0.359131	-0.0178376
-0.483653	-0.0434214
-0.434131	-0.032273
-0.34457	-0.078577
-0.476231	-0.0402489
-0.447287	-0.0350793
-0.359131	-0.0178376
-0.359131	-0.0178376
-0.359131	-0.0178376
-0.341742	-0.0158311
0.0744399	-0.521204
-0.407444	-0.0255099
-0.357105	-0.0173379
-0.370193	-0.0193019
-0.359131	-0.0178376
-0.522613	-0.0579706
-0.357105	-0.0173379
-0.460151	-0.0440131
-0.476331	-0.0521855
0.144876	0.351263
-0.359131	-0.0178376
0.0744399	-0.521204
-0.483653	-0.0434214
-0.507624	-0.0547989
-0.359131	-0.0178376
-0.359131	-0.0178376
-0.359131	-0.0178376
-0.458379	-0.0372533
-0.412874	-0.0272637
-0.40499	-0.027398
-0.322609	-0.010766
-0.403643	-0.026946
-0.510095	-0.0429944
-0.507624	-0.0547989
-0.359131	-0.0178376
-0.547114	-0.0625301
-0.341742	-0.0158311
-0.483653	-0.0434214
-0.359131	-0.0178376
-0.541067	-0.0536569
-0.359131	-0.0178376
-0.359131	-0.0178376
-0.376219	-0.0225404
-0.459044	-0.0468485
-0.371379	-0.0202401
-0.359131	-0.0178376
-0.359131	-0.0178376
-0.359131	-0.0178376
-0.532252	-0.0546724
-0.488276	0.119983
-0.378918	-0.0216854
-0.359131	-0.0178376
-0.510095	-0.0429944
-0.359131	-0.0178376
-0.389176	-0.0236153
-0.672646	-0.0848369
-0.432364	-0.0320252
-0.359131	-0.0178376
-0.387886	-0.0226738
-0.367125	-0.0192811
-0.539139	-0.0477165
-0.515028	-0.0493749
-0.483653	-0.0434214
-0.483653	-0.0434214
-0.354287	-0.0169554
-0.359131	-0.0178376
-0.500493	-0.0468081
-0.398093	-0.0238558
-0.358032	-0.0176202
-0.359131	-0.0178376
-0.407444	-0.0255099
-0.359131	-0.0178376
-0.359131	-0.0178376
-0.359131	-0.0178376
-0.422619	-0.0260955
-0.359131	-0.0178376
-0.424097	-0.0317234
-0.359131	-0.0178376
-0.384114	-0.0229257
-0.359131	-0.0178376
-0.322058	-0.172498
-0.359131	-0.0178376
-0.458148	-0.0366408
-0.346248	-0.0153475
-0.359131	-0.0178376
-0.418645	-0.0222518
-0.359131	-0.0178376
-0.359131	-0.0178376
-0.373579	0.348737
-0.407121	-0.0273282
-0.483653	-0.0434214
-0.359131	-0.0178376
-0.432364	-0.0320252
-0.359131	-0.0178376
-0.359131	-0.0178376
-0.407444	-0.0255099
-0.515028	-0.0493749
-0.359131	-0.0178376
-0.361685	-0.0175623
-0.483653	-0.0434214
-0.359131	-0.0178376
-0.600578	-0.0669934
-0.407444	-0.0255099
-0.359131	-0.0178376
-0.359131	-0.0178376
-0.355817	-0.0169115
-0.407444	-0.0255099
-0.322648	-0.0107536
-0.480375	-0.0447457
-0.359131	-0.0178376
-0.359131	-0.0178376
-0.642615	-0.0741775
-0.489838	0.126692
-0.359131	-0.0178376
-0.395104	-0.0230791
-0.398067	-0.0236371
-0.482532	-0.0442689
-0.359131	-0.0178376
-0.359131	-0.0178376
-0.540233	-0.0527902
-0.355817	-0.0169115
-0.359131	-0.0178376
-0.359131	-0.0178376
-0.341742	-0.0158311
-0.550293	-0.0283893
-0.403177	-0.0276702
-0.367476	-0.0194334
-0.359131	-0.0178376
-0.407444	-0.0255099
-0.459044	-0.0468485
-0.359131	-0.0178376
-0.359131	-0.0178376
-0.749467	-0.0999284
-0.359131	-0.0178376
-0.59502	-0.0677212
-0.378631	-0.0224831
-0.359131	-0.0178376
-0.432364	-0.0320252
-0.359131	-0.0178376
-0.46293	-0.0363358
-0.358398	-0.0176942
-0.359131	-0.0178376
-0.483653	-0.0434214
-0.483653	-0.0434214
-0.483653	-0.0434214
-0.672646	-0.0848369
-0.531363	-0.0519461
-0.378918	-0.0216854
-0.359131	-0.0178376
-0.359131	-0.0178376
-0.359131	-0.0178376
-0.359131	-0.0178376
-0.359131	-0.0178376
-0.359131	-0.0178376
-0.387886	-0.0226738
-0.405257	-0.027223
-0.359131	-0.0178376
-0.359131	-0.0178376
-0.359131	-0.0178376
-0.358391	-0.0179055
-0.359131	-0.0178376
-0.359131	-0.0178376
-0.359131	-0.0178376
-0.359131	-0.0178376
-0.359131	-0.0178376
-0.341742	-0.0158311
-0.359131	-0.0178376
-0.359131	-0.0178376
-0.345693	-0.0165272
-0.405257	-0.027223
-0.407444	-0.0255099
-0.675316	-0.07774
-0.431563	-0.0314974
-0.359131	-0.0178376
-0.322938	-0.0127858
-0.359131	-0.0178376
-0.469545	-0.0381462
-0.322058	-0.172498
-0.359131	-0.0178376
-0.351745	-0.0164047
-0.359131	-0.0178376
-0.359131	-0.0178376
-0.359131	-0.0178376
-0.735607	-0.0896862
-0.359131	-0.0178376
-0.359131	-0.0178376
-0.359131	-0.0178376
-0.510243	-0.0499217
-0.386647	-0.0233827
-0.386647	-0.0233827
-0.379092	-0.0216825
-0.52977	-0.0605906
-0.672646	-0.0848369
-0.359131	-0.0178376
-0.290609	-0.00461313
-0.386647	-0.0233827
-0.341742	-0.0158311
-0.359131	-0.0178376
-0.359131	-0.0178376
-0.309314	-0.0137201
-0.359131	-0.0178376
-0.359131	-0.0178376
-0.387886	-0.0226738
-0.40252	-0.00462534
-0.359131	-0.0178376
-0.359131	-0.0178376
-0.418645	-0.0222518
-0.359131	-0.0178376
0.144876	0.351263
-0.359131	-0.0178376
-0.359131	-0.0178376
-0.407444	-0.0255099
-0.391304	-0.0241342
-0.359131	-0.0178376
-0.873733	-0.111036
-0.482532	-0.0442689
-0.429699	-0.0310256
-0.359131	-0.0178376
-0.744435	-0.0886038
-0.510095	-0.0429944
-0.399046	-0.0256563
-0.359131	-0.0178376
-0.359131	-0.0178376
-0.395499	-0.0245289
-0.3902	-0.0237173
-0.432364	-0.0320252
-0.744435	-0.0886038
-0.448601	-0.0346926
-0.359131	-0.0178376
-0.359131	-0.0178376
-0.357105	-0.0173379
-0.359131	-0.0178376
-0.359131	-0.0178376
-0.359131	-0.0178376
-0.359131	-0.0178376
-0.387886	-0.0226738
-0.420082	-0.0296056
-0.359131	-0.0178376
-0.374072	-0.0208753
-0.413346	-0.0281249
-0.359131	-0.0178376
-0.359131	-0.0178376
-0.359131	-0.0178376
-0.359131	-0.0178376
-0.359131	-0.0178376
-0.359131	-0.0178376
-0.47966	-0.0373119
-0.346805	-0.0154356
-0.407444	-0.0255099
-0.523612	-0.048577
-0.359131	-0.0178376
-0.523612	-0.048577
-0.377916	-0.0210308
-0.383645	-0.0225423
-0.377916	-0.0210308
-0.434131	-0.032273
-0.483653	-0.0434214
-0.341026	-0.0159059
-0.359131	-0.0178376
-0.459044	-0.0468485
-0.496406	-0.0542431
-0.359131	-0.0178376
-0.376219	-0.0225404
-0.380678	-0.0219859
-0.359131	-0.0178376
-0.371379	-0.0202401
-0.397327	-0.0232352
-0.471449	-0.0411272
-0.346805	-0.0154356
-0.359131	-0.0178376
-0.359131	-0.0178376
-0.376219	-0.0225404
-0.407444	-0.0255099
-0.225396	-0.0492707
-0.355158	-0.0170891
-0.359131	-0.0178376
-0.365	-0.0219045
-0.359131	-0.0178376
-0.359131	-0.0178376
-0.359131	-0.0178376
-0.429699	-0.0310256
-0.374948	-0.0215409
-0.70237	-0.0898243
-0.359131	-0.0178376
-0.359131	-0.0178376
-0.359131	-0.0178376
-0.563411	-0.052333
-0.359131	-0.0178376
-0.357662	-0.0175442
-0.359131	-0.0178376
-0.486919	-0.0415023
-0.377916	-0.0210308
-0.368213	-0.0201478
-0.483653	-0.0434214
-0.407444	-0.0255099
-0.458148	-0.0366408
-0.447287	-0.0350793
-0.341742	-0.0158311
-0.359131	-0.0178376
-0.359131	-0.0178376
-0.391304	-0.0241342
-0.391304	-0.0241342
-0.359131	-0.0178376
-0.341742	-0.0158311
-0.359131	-0.0178376
-0.359131	-0.0178376
-0.359131	-0.0178376
-0.359131	-0.0178376
-0.407444	-0.0255099
-0.407444	-0.0255099
-0.358468	-0.0179202
-0.483653	-0.0434214
-0.404214	-0.0267422
-0.483653	-0.0434214
-0.359131	-0.0178376
-0.359131	-0.0178376
-0.528325	-0.0447448
-0.531363	-0.0519461
-0.387886	-0.0226738
-0.722521	-0.0925238
-0.359131	-0.0178376
-0.531363	-0.0519461
-0.359131	-0.0178376
-0.407444	-0.0255099
-0.672646	-0.0848369
-0.407444	-0.0255099
-0.483653	-0.0434214
-0.372537	-0.0203328
-0.359131	-0.0178376
-0.359131	-0.0178376
-0.395499	-0.0245289
-0.359131	-0.0178376
-0.355817	-0.0169115
-0.421095	-0.030452
-0.359131	-0.0178376
-0.359131	-0.0178376
-0.359131	-0.0178376
-0.359131	-0.0178376
-0.359131	-0.0178376
-0.359131	-0.0178376
-0.40741	-0.0270928
-0.359131	-0.0178376
-0.359131	-0.0178376
-0.359131	-0.0178376
-0.359131	-0.0178376
-0.359131	-0.0178376
-0.359131	-0.0178376
-0.359131	-0.0178376
-0.459044	-0.0468485
-0.359131	-0.0178376
-0.399068	-0.0255786
-0.359131	-0.0178376
-0.359131	-0.0178376
-0.359131	-0.0178376
-0.398093	-0.0238558
-0.359131	-0.0178376
-0.672646	-0.0848369
-0.359131	-0.0178376
-0.371837	-0.0202367
-0.359131	-0.0178376
-0.359131	-0.0178376
-0.599335	-0.0372053
-0.359131	-0.0178376
-0.704488	-0.0909395
-0.359131	-0.0178376
-0.359131	-0.0178376
-0.359131	-0.0178376
-0.722521	-0.0925238
-0.484669	-0.0426211
-0.445756	-0.0308034
-0.606723	-0.0597509
-0.359131	-0.0178376
-0.359131	-0.0178376
-0.322609	-0.010766
-0.359131	-0.0178376
-0.483653	-0.0434214
-0.482532	-0.0442689
-0.531363	-0.0519461
-0.359131	-0.0178376
-0.359131	-0.0178376
-0.359131	-0.0178376
-0.359131	-0.0178376
-0.392804	-0.367702
-0.510095	-0.0429944
-0.381502	-0.0220632
-0.406419	-0.0255177
-0.405331	-0.0262277
-0.359131	-0.0178376
-0.359131	-0.0178376
-0.422738	-0.026632
-0.636209	-0.082163
-0.359131	-0.0178376
-0.422625	-0.0270339
-0.414689	-0.0286597
-0.672646	-0.0848369
-0.389743	-0.0237013
-0.418645	-0.0222518
-0.346866	-0.0154245
-0.359131	-0.0178376
-0.422625	-0.0270339
-0.359131	-0.0178376
-0.483653	-0.0434214
-0.407444	-0.0255099
-0.359131	-0.0178376
-0.359131	-0.0178376
-0.359131	-0.0178376
-0.483653	-0.0434214
-0.359131	-0.0178376
-0.377916	-0.0210308
-0.413346	-0.0281249
-0.483653	-0.0434214
-0.407444	-0.0255099
-0.434131	-0.032273
-0.359131	-0.0178376
-0.456813	-0.0387637
-0.359131	-0.0178376
-0.483653	-0.0434214
-0.359131	-0.0178376
-0.359131	-0.0178376
-0.402772	-0.0264369
-0.359131	-0.0178376
-0.359131	-0.0178376
-0.359131	-0.0178376
-0.359131	-0.0178376
-0.359131	-0.0178376
-0.359131	-0.0178376
-0.386674	-0.0231239
-0.492701	-0.134286
-0.359131	-0.0178376
-0.35616	-0.0172888
-0.359131	-0.0178376
-0.359131	-0.0178376
-0.359131	-0.0178376
-0.359131	-0.0178376
-0.359131	-0.0178376
-0.359131	-0.0178376
-0.354431	-0.0199727
-0.358468	-0.0179202
-0.397327	-0.0232352
-0.404214	-0.0267422
-0.359131	-0.0178376
-0.345693	-0.0165272
-0.359131	-0.0178376
-0.729549	-0.0961503
-0.354431	-0.0199727
-0.434131	-0.032273
-0.421095	-0.030452
-0.434131	-0.032273
0.0733804	0.348034
-0.466139	-0.0385315
-0.359131	-0.0178376
-0.359131	-0.0178376
-0.47528	-0.0408878
-0.387886	-0.0226738
-0.447175	-0.0350414
-0.744435	-0.0886038
-0.359131	-0.0178376
-0.359131	-0.0178376
-0.386634	-0.0234056
-0.672191	-0.0837828
-0.359131	-0.0178376
-0.436617	-0.0326429
-0.359131	-0.0178376
-0.35473	-0.0199139
-0.471449	-0.0411272
-0.359131	-0.0178376
-0.359131	-0.0178376
-0.359131	-0.0178376
-0.483653	-0.0434214
-0.540892	-0.0499618
-0.359131	-0.0178376
-0.412799	-0.0284555
-0.359131	-0.0178376
-0.359131	-0.0178376
-0.359131	-0.0178376
-0.359131	-0.0178376
-0.359131	-0.0178376
-0.359131	-0.0178376
-0.359131	-0.0178376
-0.412799	-0.0284555
-0.498663	-0.0445954
-0.357105	-0.0173379
-0.359131	-0.0178376
-0.359131	-0.0178376
-0.359131	-0.0178376
-0.359131	-0.0178376
-0.30826	-0.0134923
-0.359131	-0.0178376
-0.368089	-0.0195557
-0.358032	-0.0176202
-0.359131	-0.0178376
-0.387886	-0.0226738
-0.483653	-0.0434214
-0.389176	-0.0236153
-0.359131	-0.0178376
-0.359131	-0.0178376
-0.359131	-0.0178376
-0.510095	-0.0429944
-0.359131	-0.0178376
-0.359131	-0.0178376
-0.359131	-0.0178376
-0.412799	-0.0284555
-0.487146	-0.0393904
-0.359131	-0.0178376
-0.371837	-0.0202367
-0.359131	-0.0178376
-0.359131	-0.0178376
-0.483653	-0.0434214
-0.359131	-0.0178376
-0.520884	-0.0505103
-0.396033	-0.0253493
-0.53959	-0.0510495
-0.359131	-0.0178376
-0.359131	-0.0178376
-0.483653	-0.0434214
-0.495064	-0.0461622
-0.396317	-0.0249012
-0.359131	-0.0178376
-0.359131	-0.0178376
-0.359131	-0.0178376
-0.3902	-0.0237173
-0.351534	-0.0228191
-0.351745	-0.0164047
-0.420983	-0.029929
-0.140745	-0.230439
-0.459044	-0.0468485
-0.532599	-0.0510741
-0.364506	-0.0188424
-0.418253	-0.0282652
-0.140745	-0.230439
-0.359131	-0.0178376
-0.359131	-0.0178376
-0.483653	-0.0434214
-0.359131	-0.0178376
-0.359131	-0.0178376
-0.359131	-0.0178376
-0.359131	-0.0178376
-0.359131	-0.0178376
-0.359131	-0.0178376
-0.384114	-0.0229257
-0.510095	-0.0429944
-0.367476	-0.0194334
-0.297099	-0.0115357
-0.429882	-0.03322
-0.359131	-0.0178376
-0.366082	-0.0178957
-0.359131	-0.0178376
-0.359131	-0.0178376
-0.359131	-0.0178376
-0.359131	-0.0178376
-0.359131	-0.0178376
-0.483653	-0.0434214
-0.511406	-0.0490908
-0.362495	-0.0184588
-0.512158	-0.0488065
-0.420562	-0.0301569
-0.30826	-0.0134923
-0.462972	-0.0228612
-0.359131	-0.0178376
-0.483653	-0.0434214
-0.359131	-0.0178376
-0.359131	-0.0178376
-0.448416	-0.0348657
-0.359131	-0.0178376
-0.358032	-0.0176202
-0.359131	-0.0178376
-0.424565	-0.0302414
-0.483653	-0.0434214
-0.372558	-0.0203237
-0.359131	-0.0178376
-0.359131	-0.0178376
-0.359131	-0.0178376
-0.367125	-0.0192811
-0.367125	-0.0192811
-0.480886	-0.0396212
-0.456528	-0.0389939
-0.554895	-0.0567553
-0.359131	-0.0178376
-0.405257	-0.027223
-0.487146	-0.0393904
-0.359131	-0.0178376
-0.359131	-0.0178376
-0.490638	-0.0434325
-0.483653	-0.0434214
-0.407444	-0.0255099
-0.359131	-0.0178376
-0.483653	-0.0434214
-0.490096	-0.211631
-0.359131	-0.0178376
-0.359131	-0.0178376
-0.412874	-0.0272637
-0.359131	-0.0178376
-0.57328	-0.0566388
-0.39439	0.13451
-0.359131	-0.0178376
-0.359131	-0.0178376
-0.407444	-0.0255099
-0.402185	-0.0277935
-0.359131	-0.0178376
-0.359131	-0.0178376
-0.359131	-0.0178376
-0.359131	-0.0178376
-0.359131	-0.0178376
-0.359131	-0.0178376
-0.510095	-0.0429944
-0.359131	-0.0178376
-0.376219	-0.0225404
-0.359131	-0.0178376
-0.371379	-0.0202401
-0.342177	-0.0152547
-0.359131	-0.0178376
-0.457463	-0.0350854
-0.359131	-0.0178376
-0.435019	-0.0310566
-0.359131	-0.0178376
0.128514	0.351571
-0.359131	-0.0178376
-0.359131	-0.0178376
-0.359131	-0.0178376
-0.360401	-0.0180547
-0.359131	-0.0178376
-0.407444	-0.0255099
-0.733123	-0.0968979
-0.747546	-0.0997119
-0.359131	-0.0178376
-0.359131	-0.0178376
-0.359131	-0.0178376
-0.441036	-0.0335551
-0.359131	-0.0178376
-0.359131	-0.0178376
-0.359131	-0.0178376
-0.140745	-0.230439
-0.359131	-0.0178376
-0.359131	-0.0178376
-0.359131	-0.0178376
-0.483653	-0.0434214
-0.200034	-0.262692
-0.359131	-0.0178376
-0.359131	-0.0178376
-0.359131	-0.0178376
-0.429699	-0.0310256
-0.359131	-0.0178376
-0.367476	-0.0194334
-0.367476	-0.0194334
-0.359131	-0.0178376
-0.359131	-0.0178376
-0.357105	-0.0173379
-0.359131	-0.0178376
-0.200034	-0.262692
-0.200034	-0.262692
-0.359131	-0.0178376
-0.359131	-0.0178376
-0.359131	-0.0178376
-0.359131	-0.0178376
-0.359131	-0.0178376
-0.359131	-0.0178376
-0.359131	-0.0178376
-0.359131	-0.0178376
-0.359131	-0.0178376
-0.359131	-0.0178376
-0.359131	-0.0178376
-0.359131	-0.0178376
-0.359131	-0.0178376
-0.389811	-0.0237203
-0.389116	-0.0235973
-0.359131	-0.0178376
-0.359131	-0.0178376
-0.347589	0.115271
-0.458947	-0.0468294
-0.415646	-0.0288318
-0.359131	-0.0178376
-0.359131	-0.0178376
-0.359131	-0.0178376
-0.359131	-0.0178376
-0.426141	-0.0307852
-0.377048	-0.0212716
-0.144433	0.355164
-0.747546	-0.0997119
-0.432364	-0.0320252
-0.359131	-0.0178376
-0.359131	-0.0178376
-0.359131	-0.0178376
-0.359131	-0.0178376
-0.359131	-0.0178376
-0.359131	-0.0178376
-0.359131	-0.0178376
-0.487146	-0.0393904
-0.359131	-0.0178376
-0.393955	-0.0249524
-0.672646	-0.0848369
-0.413346	-0.0281249
-0.359131	-0.0178376
-0.483653	-0.0434214
-0.359131	-0.0178376
-0.359131	-0.0178376
-0.359131	-0.0178376
-0.359131	-0.0178376
-0.359131	-0.0178376
-0.359131	-0.0178376
-0.359131	-0.0178376
-0.510095	-0.0429944
-0.359131	-0.0178376
-0.359131	-0.0178376
-0.595059	-0.0657378
-0.495064	-0.0461622
-0.359131	-0.0178376
-0.483653	-0.0434214
-0.699719	-0.0826896
-0.420639	-0.0294278
-0.359131	-0.0178376
-0.309314	-0.0137201
-0.400111	0.0524892
-0.359131	-0.0178376
-0.418385	-0.0291198
-0.359131	-0.0178376
-0.389116	-0.0235973
-0.387886	-0.0226738
-0.359131	-0.0178376
-0.373609	-0.022131
-0.376219	-0.0225404
-0.460192	0.0117045
-0.384114	-0.0229257
-0.732735	-0.0969961
-0.652454	-0.0828211
-0.359131	-0.0178376
-0.341742	-0.0158311
-0.69467	-0.0891689
-0.422619	-0.0260955
-0.359131	-0.0178376
-0.341742	-0.0158311
-0.359131	-0.0178376
-0.359131	-0.0178376
-0.672646	-0.0848369
-0.483653	-0.0434214
-0.392437	-0.0237409
-0.359131	-0.0178376
-0.333217	-0.0187261
-0.65655	-0.0905736
-0.359131	-0.0178376
-0.359131	-0.0178376
-0.241653	0.197839
-0.359131	-0.0178376
-0.359131	-0.0178376
-0.418645	-0.0222518
-0.400037	-0.0240856
-0.428723	-0.0311083
-0.359131	-0.0178376
-0.43288	-0.0315026
-0.359131	-0.0178376
-0.359131	-0.0178376
-0.670766	-0.0788908
-0.359131	-0.0178376
-0.359131	-0.0178376
-0.434131	-0.032273
-0.384114	-0.0229257
-0.359131	-0.0178376
-0.359131	-0.0178376
-0.359131	-0.0178376
-0.451672	-0.0346751
-0.322058	-0.172498
-0.829922	-0.128681
-0.431563	-0.0314974
-0.42594	0.0397522
-0.322058	-0.172498
0.144876	0.351263
-0.459044	-0.0468485
-0.42594	0.0397522
-0.434131	-0.032273
-0.873733	-0.111036
-0.388047	-0.00913084
-0.509327	-0.215541
-0.359131	-0.0178376
-0.359131	-0.0178376
-0.359131	-0.0178376
-0.359131	-0.0178376
-0.59502	-0.0677212
-0.416959	-8.01256e-05
-0.359131	-0.0178376
-0.407444	-0.0255099
-0.35881	-0.0178751
-0.359131	-0.0178376
-0.386647	-0.0233827
-0.900746	-0.117693
-0.39841	-0.0252713
-0.363622	-0.0187
-0.359131	-0.0178376
-0.675316	-0.07774
-0.437892	-0.0336138
-0.359131	-0.0178376
-0.359131	-0.0178376
-0.374072	-0.0208753
-0.386647	-0.0233827
-0.359131	-0.0178376
-0.359131	-0.0178376
-0.498663	-0.0445954
-0.359131	-0.0178376
-0.382617	-0.021832
-0.359131	-0.0178376
-0.359131	-0.0178376
-0.359131	-0.0178376
-0.407444	-0.0255099
-0.359131	-0.0178376
-0.359131	-0.0178376
-0.359131	-0.0178376
-0.397327	-0.0232352
-0.359131	-0.0178376
-0.359131	-0.0178376
-0.375992	-0.0209891
-0.392953	-0.0247611
-0.407444	-0.0255099
-0.364491	-0.0188283
-0.359131	-0.0178376
-0.359131	-0.0178376
-0.359131	-0.0178376
-0.531363	-0.0519461
-0.359131	-0.0178376
-0.359131	-0.0178376
-0.359131	-0.0178376
-0.428124	-0.0311445
-0.359131	-0.0178376
-0.483653	-0.0434214
-0.359131	-0.0178376
-0.359131	-0.0178376
-0.359131	-0.0178376
-0.359131	-0.0178376
-0.36449	-0.0188283
-0.359131	-0.0178376
-0.359131	-0.0178376
-0.359131	-0.0178376
-0.359131	-0.0178376
-0.140745	-0.230439
-0.140745	-0.230439
-0.140745	-0.230439
-0.24147	-0.285176
-0.359131	-0.0178376
-0.140745	-0.230439
-0.359131	-0.0178376
-0.672646	-0.0848369
-0.359131	-0.0178376
-0.483653	-0.0434214
-0.386634	-0.0234056
-0.364506	-0.0188424
-0.380825	-0.0218108
-0.483653	-0.0434214
-0.375992	-0.0209891
-0.359131	-0.0178376
-0.359131	-0.0178376
-0.483653	-0.0434214
-0.359131	-0.0178376
-0.535769	-0.0468281
-0.483653	-0.0434214
-0.359131	-0.0178376
-0.483653	-0.0434214
-0.359131	-0.0178376
-0.359131	-0.0178376
-0.359131	-0.0178376
-0.359131	-0.0178376
-0.483653	-0.0434214
-0.47966	-0.0373119
-0.322648	-0.0107536
-0.672646	-0.0848369
-0.459044	-0.0468485
-0.482532	-0.0442689
-0.517919	-0.0430352
-0.351557	-0.0211846
-0.672646	-0.0848369
-0.359131	-0.0178376
-0.672646	-0.0848369
-0.359131	-0.0178376
-0.407444	-0.0255099
-0.359131	-0.0178376
-0.430329	-0.213653
-0.430329	-0.213653
-0.359131	-0.0178376
-0.359131	-0.0178376
-0.486796	-0.0440399
-0.399056	-0.0256204
-0.359131	-0.0178376
-0.609381	-0.060861
-0.359131	-0.0178376
-0.359131	-0.0178376
-0.359131	-0.0178376
0.144876	0.351263
-0.59643	-0.00621982
-0.359131	-0.0178376
-0.359131	-0.0178376
-0.425496	-0.00292109
-0.232271	-0.305761
-0.185073	-0.276081
-0.535769	-0.0468281
-0.328779	0.115376
-0.516125	-0.0498003
-0.359131	-0.0178376
-0.383156	-0.0224694
-0.155435	-0.23809
-0.359131	-0.0178376
-0.389176	-0.0236153
-0.436773	-0.0325844
-0.416614	-0.0515252
-0.359131	-0.0178376
-0.408279	-0.0272559
-0.517203	-0.045683
-0.419296	-0.031454
-0.367853	-0.0204424
-0.346827	-0.0153956
-0.492879	-0.228796
-0.359131	-0.0178376
-0.140745	-0.230439
-0.326946	-0.0116789
-0.446392	-0.0346831
-0.575102	-0.0710617
-0.359131	-0.0178376
-0.359131	-0.0178376
-0.585497	-0.0572978
-0.359131	-0.0178376
-0.549244	-0.054376
-0.521186	-0.0505716
-0.39841	-0.0252713
-0.359131	-0.0178376
-0.359131	-0.0178376
-0.392635	-0.0243062
-0.38961	-0.023533
-0.405257	-0.027223
-0.309314	-0.0137201
-0.359131	-0.0178376
-0.407444	-0.0255099
-0.359131	-0.0178376
-0.359131	-0.0178376
-0.517631	-0.0503067
-0.359131	-0.0178376
-0.376219	-0.0225404
-0.359131	-0.0178376
-0.359131	-0.0178376
-0.603224	-0.0624724
-0.358032	-0.0176202
-0.518588	-0.0512559
-0.359131	-0.0178376
-0.384114	-0.0229257
-0.359131	-0.0178376
-0.459044	-0.0468485
-0.359131	-0.0178376
-0.384114	-0.0229257
-0.517068	-0.141268
-0.492701	-0.134286
-0.359131	-0.0178376
-0.492701	-0.134286
-0.400697	-0.0202533
-0.359131	-0.0178376
-0.359131	-0.0178376
-0.359131	-0.0178376
-0.359131	-0.0178376
-0.359131	-0.0178376
-0.359131	-0.0178376
-0.359131	-0.0178376
-0.359131	-0.0178376
-0.413346	-0.0281249
-0.359131	-0.0178376
-0.359131	-0.0178376
-0.359131	-0.0178376
-0.611271	-0.0833578
-0.361515	-0.0196781
-0.347822	-0.0159736
-0.376386	-0.0208146
-0.359131	-0.0178376
-0.341742	-0.0158311
0.161383	0.350064
-0.359131	-0.0178376
-0.231567	-0.280875
-0.359131	-0.0178376
-0.359131	-0.0178376
-0.359131	-0.0178376
-0.405257	-0.027223
-0.423003	-0.0299316
-0.387886	-0.0226738
-0.376219	-0.0225404
-0.40281	-0.0269629
-0.459044	-0.0468485
-0.342451	-0.0153852
-0.359131	-0.0178376
-0.418645	-0.0222518
-0.672096	-0.0752964
-0.60968	-0.0632156
-0.359131	-0.0178376
-0.405257	-0.027223
-0.359131	-0.0178376
-0.445014	-0.034564
-0.429699	-0.0310256
-0.552089	-0.0569895
-0.359131	-0.0178376
-0.346853	-0.0154196
-0.359131	-0.0178376
-0.386647	-0.0233827
-0.359131	-0.0178376
-0.359131	-0.0178376
-0.40489	-0.0265344
-0.408279	-0.0272559
-0.359131	-0.0178376
-0.466885	-0.038563
-0.359131	-0.0178376
-0.387886	-0.0226738
-0.356772	-0.0185765
-0.367853	-0.0204424
-0.404214	-0.0267422
-0.359131	-0.0178376
-0.375992	-0.0209891
-0.42843	-0.0290698
-0.704488	-0.0909395
-0.359131	-0.0178376
-0.3902	-0.0237173
-0.413346	-0.0281249
-0.359131	-0.0178376
-0.406292	-0.027354
-0.359131	-0.0178376
-0.69007	-0.0899875
-0.359131	-0.0178376
-0.357105	-0.0173379
-0.357826	-0.0182368
-0.459044	-0.0468485
-0.367125	-0.0192811
-0.36618	-0.0191732
-0.359131	-0.0178376
-0.3902	-0.0237173
-0.359131	-0.0178376
-0.3902	-0.0237173
-0.359131	-0.0178376
-0.359131	-0.0178376
-0.359131	-0.0178376
-0.359131	-0.0178376
-0.42843	-0.0290698
-0.359131	-0.0178376
-0.359131	-0.0178376
-0.384114	-0.0229257
-0.359131	-0.0178376
-0.355032	-0.0172534
-0.404214	-0.0267422
-0.359131	-0.0178376
-0.359131	-0.0178376
-0.57328	-0.0566388
-0.391304	-0.0241342
-0.422625	-0.0270339
-0.359131	-0.0178376
-0.704488	-0.0909395
-0.357147	-0.017465
-0.355032	-0.0172534
-0.526014	-0.0103506
-0.419357	-0.029555
-0.53094	-0.0567299
-0.359131	-0.0178376
-0.359131	-0.0178376
-0.395499	-0.0245289
-0.359131	-0.0178376
-0.359131	-0.0178376
-0.345693	-0.0165272
-0.434131	-0.032273
-0.414725	-0.0285725
-0.377916	-0.0210308
-0.341742	-0.0158311
-0.341742	-0.0158311
-0.380678	-0.0219859
-0.506203	-0.0493622
-0.359131	-0.0178376
-0.611271	-0.0833578
-0.391304	-0.0241342
-0.359131	-0.0178376
-0.346853	-0.0154196
-0.358468	-0.0179202
-0.309314	-0.0137201
-0.359131	-0.0178376
-0.747546	-0.0997119
-0.359131	-0.0178376
-0.503621	0.0042229
-0.359131	-0.0178376
-0.359131	-0.0178376
-0.359131	-0.0178376
-0.359131	-0.0178376
-0.402772	-0.0264369
-0.359131	-0.0178376
-0.405283	-0.0433534
-0.374057	-0.020837
-0.359131	-0.0178376
-0.684007	-0.088927
-0.360401	-0.0180547
-0.558423	-0.232816
-0.359131	-0.0178376
-0.462444	-0.0485088
-0.341742	-0.0158311
-0.413346	-0.0281249
-0.388858	-0.0239481
-0.359131	-0.0178376
-0.341026	-0.0159059
-0.358468	-0.0179202
-0.388858	-0.0239481
-0.469269	-0.0391983
-0.341742	-0.0158311
-0.406807	-0.0436502
-0.424304	-0.0293397
-0.367476	-0.0194334
-0.359131	-0.0178376
-0.846479	-0.112107
-0.836016	-0.120684
-0.421481	-0.0468061
-0.36618	-0.0191732
-0.579516	0.113575
-0.50396	-0.0448729
-0.36618	-0.0191732
-0.359131	-0.0178376
-0.457001	-0.0536953
-0.405895	-0.0434776
-0.322058	-0.172498
-0.250417	0.155318
-0.377877	-0.0210235
-0.341339	-0.013959
-0.341026	-0.0159059
-0.359131	-0.0178376
-0.377916	-0.0210308
-0.359131	-0.0178376
-0.494358	-0.0446783
-0.405257	-0.027223
-0.402772	-0.0264369
-0.359131	-0.0178376
-0.442796	-0.0321664
-0.365	-0.0219045
-0.359131	-0.0178376
-0.432364	-0.0320252
-0.359131	-0.0178376
-0.436323	-0.0302945
-0.410627	-0.0261147
-0.359131	-0.0178376
-0.341026	-0.0159059
-0.357874	-0.0205943
-0.359131	-0.0178376
-0.478214	-0.0385953
-0.182339	-0.253163
-0.53959	-0.0510495
-0.38961	-0.023533
-0.402953	-0.0261496
-0.434131	-0.032273
-0.582878	-0.0618233
[truncated: 9,428 more rows]
