# Supplementary material for: MAIVeSS: streamlined selection of antigenically matched, high-yield viruses for seasonal influenza vaccine production
Source: Nat Commun. 2024 Feb 6;15:1128. doi: 10.1038/s41467-024-45145-x (PMC10847134; doi:10.1038/s41467-024-45145-x)
Supplement: Supplementary file 20 — Source Data [file 41467_2024_45145_MOESM20_ESM.zip › Source Data/Supplementary Figure 13.xlsx]

## Sheet: Sheet1
	0.943062	0.943062	0.943063	0.943064	0.943066	0.943082	0.943135
	0.943062	0.943064	0.943084	0.943137	0.943294	0.943968	0.945349
	0.943062	0.943082	0.943477	0.944204	0.944943	0.946551	0.949096
