# Supplementary material for: MAIVeSS: streamlined selection of antigenically matched, high-yield viruses for seasonal influenza vaccine production
Source: Nat Commun. 2024 Feb 6;15:1128. doi: 10.1038/s41467-024-45145-x (PMC10847134; doi:10.1038/s41467-024-45145-x)
Supplement: Supplementary file 20 — Source Data [file 41467_2024_45145_MOESM20_ESM.zip › Source Data/Supplementary Figure 12.xlsx]

## Sheet: Sheet1
	0.94005	0.94005	0.940052	0.940056	0.940071	0.940165	0.940486
	0.94005	0.940051	0.94007	0.940118	0.940277	0.941046	0.94275
	0.94005	0.940068	0.940446	0.94117	0.942053	0.944202	0.947707
