# Supplementary material for: MAIVeSS: streamlined selection of antigenically matched, high-yield viruses for seasonal influenza vaccine production
Source: Nat Commun. 2024 Feb 6;15:1128. doi: 10.1038/s41467-024-45145-x (PMC10847134; doi:10.1038/s41467-024-45145-x)
Supplement: Supplementary file 20 — Source Data [file 41467_2024_45145_MOESM20_ESM.zip › Source Data/Figure 5A.xlsx]

## Sheet: Sheet1
MI/15					rgSP/16					rgCQ/17
Glycan	Load	Binding	f		Glycan	Loading	Binding	f		Glycan	Load	Binding	f
2,3	0.717	-0.8516	0		2,3	0.1539	-0.2079	0		2,3	0.198	-0.2819	0
2,3	0.5919	-0.6682	0		2,3	0.1728	-0.2028	0		2,3	0.2846	-0.2836	0
2,3	0.4755	-0.8371	0		2,3	0.2509	-0.1844	0		2,3	0.3361	-0.2747	0
2,3	0.4374	-0.9329	0		2,3	0.3206	-0.028	0		2,3	0.4216	-0.2627	0
2,3	0.3973	-0.9925	0		2,3	0.3862	0.1925	0.165634		2,3	0.4903	-0.21	0
2,3	0.2874	-0.9035	0		2,3	0.4804	0.5437	0.46782		2,3	0.5851	-0.0412	0
2,3	0.2259	-0.7071	0		2,3	0.5667	0.8442	0.726381		2,3	0.653	0.1122	0.507233
2,3	0.2208	-0.8889	0		2,3	0.6505	1.1622	1		2,3	0.74	0.2212	1
2,6	0.6865	1.4947	1		2,6	0.1186	1.4423	0.321526		2,6	0.1746	0.6837	0.138952
2,6	0.3815	1.1646	0.779153		2,6	0.1904	2.68	0.597441		2,6	0.2345	1.7759	0.360926
2,6	0.4699	1.3027	0.871546		2,6	0.2141	3.5383	0.788778		2,6	0.2663	2.8682	0.58292
2,6	0.3515	1.308	0.875092		2,6	0.306	4.1639	0.92824		2,6	0.3804	3.83	0.778392
2,6	0.2423	1.1317	0.757142		2,6	0.3866	4.1427	0.923514		2,6	0.4713	4.0063	0.814222
2,6	0.1798	0.9907	0.662809		2,6	0.4981	4.2409	0.945406		2,6	0.5515	4.3029	0.874502
2,6	0.1244	0.7484	0.500702		2,6	0.5657	4.2936	0.957154		2,6	0.6027	4.4068	0.895618
2,6	0.0714	0.1352	0.0904529		2,6	0.6541	4.4858	1		2,6	0.7592	4.9204	1
WI/19					rgBRU/19					rgMAS/20
Glycan	Load	Binding	f		Glycan	Load	Binding	f		Glycan	Load	Binding	f
2,3	0.2744	-0.2623	0		2,3	0.1625	-0.0823	0		2,3	0.8175	0.8097	1
2,3	0.3349	-0.266	0		2,3	0.1916	-0.0478	0		2,3	0.7746	0.776	0.95838
2,3	0.3899	-0.2735	0		2,3	0.2265	-0.0168	0		2,3	0.486	0.3682	0.454736
2,3	0.4651	-0.2744	0		2,3	0.2954	-0.0129	0		2,3	0.586	0.2704	0.333951
2,3	0.5423	-0.2641	0		2,3	0.3978	-0.0293	0		2,3	0.5116	-0.2312	0
2,3	0.6218	-0.2366	0		2,3	0.4696	-0.0308	0		2,3	0.4074	-0.4957	0
2,3	0.7118	-0.1634	0		2,3	0.514	0.0132	0		2,3	0.2876	-0.4577	0
2,3	0.8054	-0.0935	0		2,3	0.6325	-0.0185	0		2,3	0.3539	-1.1135	0
2,6	0.2223	2.507	0.550674		2,6	0.1334	3.5477	0.57434		2,6	1.0094	3.8868	1
2,6	0.2638	3.4639	0.760862		2,6	0.1233	4.911	0.795046		2,6	0.9189	3.8833	0.9991
2,6	0.335	4.034	0.886087		2,6	0.1975	5.2674	0.852744		2,6	0.7404	3.6084	0.928373
2,6	0.4174	4.2525	0.934082		2,6	0.2842	6.177	1		2,6	0.6173	3.4439	0.88605
2,6	0.4946	4.2681	0.937508		2,6	0.3702	5.6243	0.910523		2,6	0.5576	2.8955	0.744957
2,6	0.5945	4.3425	0.953851		2,6	0.4641	6.1732	0.999385		2,6	0.4621	2.4517	0.630776
2,6	0.679	4.3636	0.958485		2,6	0.5463	5.4669	0.885041		2,6	0.4119	1.7752	0.456725
2,6	0.8024	4.5526	1		2,6	0.6804	5.5976	0.9062		2,6	0.2092	0.4772	0.122775
