# Supplementary material for: MAIVeSS: streamlined selection of antigenically matched, high-yield viruses for seasonal influenza vaccine production
Source: Nat Commun. 2024 Feb 6;15:1128. doi: 10.1038/s41467-024-45145-x (PMC10847134; doi:10.1038/s41467-024-45145-x)
Supplement: Supplementary file 20 — Source Data [file 41467_2024_45145_MOESM20_ESM.zip › Source Data/Supplementary Figure 14.xlsx]

## Sheet: Sheet1
Cell			Egg
0.32	5.1669		0.32	5.4997
0.64	5.9166		0.64	6.25
0.32	5.1666		0.32	5.4166
1.8	5.9167		1.8	8
1.6	4.583		1.6	6.5833
1.92	6.0835		1.92	7.3331
0.64	5.4999		0.64	6
0.95	5.1666		0.95	6.3335
0.92	5.4165		0.92	6.2504
2.58	5.9166		2.58	7.4997
1.96	4.4997		1.96	7.0835
0.16	4.8332		0.16	5.3335
0.16	4.583		0.16	5.4169
1.28	5.4997		1.28	6.583
0.96	3.9166		0.96	5.7499
0.3	4.4997		0.3	4.9997
2.2	6.3334		2.2	7.9166
0.35	4.0835		0.35	5.4166
0.22	4.9166		0.22	5.1666
0.31	5.2504		0.31	5.2497
2.52	5.4997		2.52	7.4166
0.92	6.1665		0.92	6.2504
0.92	6.0835		0.92	6.3335
2.45	4.9166		2.45	7.1666
2.24	5.6664		2.24	7.2504
0.64	4.2504		0.64	5.9166
2.24	4.583		2.24	7.1669
0.98	4.4169		0.98	6.3335
2.74	6.1666		2.74	8.3331
1.35	4.3335		1.35	6.4166
0.18	4.4997		0.18	5.3335
0.33	4		0.33	5.4166
0.92	4.9167		0.92	6.25
1.28	3.8332		1.28	6.4166
0.64	5.7499		0.64	6.0835
1.28	5.0835		1.28	6.4166
2.56	5.9166		2.56	7.4997
2.24	4.6664		2.24	7.1669
1.28	4.4997		1.28	6.4166
0.96	4.6664		0.96	6.2504
0.64	4.4997		0.64	6
0.11	4.4166		0.11	5.2504
0.18	4.4997		0.18	5
0.32	4		0.32	5.4997
0.33	5.7498		0.33	5.4997
0.27	4.7499		0.27	4.6664
0.15	3.6665		0.15	3.583
0.18	4.6664		0.18	4.9166
0.18	4.4997		0.18	4.7497
0.22	4.4997		0.22	4.8333
0.22	5.3331		0.22	5
0.32	4.9166		0.32	5.4997
0.32	6.0835		0.32	5.4997
2.56	6.4999		2.56	7.3331
0.56	4.6664		0.56	5.7497
0.27	4.7497		0.27	5.1669
0.35	4.4997		0.35	5.3335
0.35	4.4997		0.35	5.4997
0.21	4.8332		0.21	5.1669
0.4	6.4166		0.4	5.583
2.1	6.583		2.1	7.4175
0.35	4.583		0.35	5.4997
0.14	3.6665		0.14	4.7497
0.12	4.4997		0.12	4.4997
0.67	3.7497		0.67	6.4997
0.56	5.4997		0.56	5.7498
0.74	4.7498		0.74	5.8332
0.65	6		0.65	5.6664
0.33	4.6664		0.33	5.4997
0.2	3.7497		0.2	4.25
0.21	4.6664		0.21	5
0.23	5.4997		0.23	4.8332
0.26	5.6664		0.26	5
0.32	5.2497		0.32	5.4997
0.36	5.4997		0.36	5.4997
1.96	6.9166		1.96	7.0835
0.3	5.6664		0.3	5.3335
3.84	7.1669		3.84	8.3331
0.21	5.2499		0.21	5
2.24	5.3335		2.24	7.0835
0.35	3.8332		0.35	5.4997
0.21	4.4997		0.21	4.4997
0.15	6.583		0.15	5.2504
0.18	4.6664		0.18	4.4997
0.12	5.25		0.12	3.4997
0.13	4.2504		0.13	4.6664
0.15	4.4997		0.15	4.4997
0.18	4.4166		0.18	5
0.26	4.0835		0.26	5
0.33	4.4997		0.33	5.4997
0.24	4.3335		0.24	4.8332
0.33	6.1669		0.33	5.4997
0.27	3.6664		0.27	5
0.33	4.8332		0.33	5.4997
0.24	5		0.24	5.3331
0.33	5		0.33	5.4997
0.26	3.8332		0.26	5.7497
0.64	3.8332		0.64	6
0.32	4.6665		0.32	5.4997
0.31	4.4166		0.31	5.4997
0.35	4.4166		0.35	5.1666
0.4	6.0835		0.4	6.4997
0.96	6		0.96	6.3335
0.2	4		0.2	5.1669
0.17	4.4166		0.17	5.2504
0.14	4.2504		0.14	4.7497
0.12	4.6664		0.12	5.3335
0.19	4.0831		0.19	5.2504
0.18	5		0.18	5
0.29	5.3335		0.29	5
1.28	5		1.28	6.4997
0.22	4.583		0.22	5.1669
0.3	5.1666		0.3	5.8332
0.21	4.8332		0.21	5.2504
0.35	4.7497		0.35	5.4997
0.19	4.2504		0.19	4.7497
0.33	3.4998		0.33	5
1.28	4.2504		1.28	6.4997
0.32	4.4997		0.32	5.9166
0.96	4.4997		0.96	6.2504
0.64	6.0835		0.64	6
0.17	3.7497		0.17	4.7497
0.29	4.2504		0.29	5.4997
0.27	4.8332		0.27	5.2504
0.24	4.6664		0.24	4.8332
0.24	4.3335		0.24	4.9166
0.2	5.4997		0.2	5.2504
0.32	4.7497		0.32	5.25
1.92	4.3335		1.92	7
0.14	4.4997		0.14	5.2504
0.18	4.7497		0.18	4.4997
0.2	4.4997		0.2	4.4997
0.25	4.3335		0.25	6
0.2	4.7498		0.2	4.583
0.28	4.3335		0.28	5.4997
0.25	3.8332		0.25	5.4997
0.32	5.0835		0.32	5.7497
0.18	4.4997		0.18	4.4997
0.18	4.4997		0.18	4.4997
0.18	4		0.18	4.4997
0.13	3.4997		0.13	3.4997
0.21	4.4166		0.21	5
0.64	4.9166		0.64	6
0.96	5.6664		0.96	6.2504
1.92	6.5833		1.92	7
0.25	4.0835		0.25	4.4997
0.22	4.4997		0.22	4.4997
0.64	4.6664		0.64	6.0835
0.22	4.3335		0.22	5.1666
0.33	3.6664		0.33	5.4997
0.96	5.0835		0.96	6.1669
0.32	4.2504		0.32	5.7497
1.6	6.0835		1.6	6.6667
2.56	4.7497		2.56	7.4997
1.92	5.4997		1.92	7
0.36	5.0835		0.36	5.4997
0.29	4.8332		0.29	5.3335
1.92	4.5833		1.92	6.8336
1.92	5.3335		1.92	7
0.96	4		0.96	6.2504
0.64	3.7497		0.64	6
0.36	3.9166		0.36	5.4997
0.32	4.583		0.32	5.7497
0.33	5.0001		0.33	5.4166
0.64	6.0835		0.64	6
1.28	5.6665		1.28	6.3331
2.56	4.8332		2.56	7.4166
2.24	6		2.24	7.2504
2.56	5.2504		2.56	7.4997
0.33	5.0835		0.33	5.4997
0.27	4.8332		0.27	4.4997
0.24	5.0001		0.24	5
0.25	4.4997		0.25	4.4997
0.32	5.0835		0.32	5.6659
1.6	5.25		1.6	6.583
0.36	5.7497		0.36	5.4983
0.32	7		0.32	5.9166
0.15	3.7497		0.15	4.0835
0.21	4.6667		0.21	5.4997
1.28	5.4166		1.28	6.6665
3.84	6.5833		3.84	8.4166
0.32	4.1669		0.32	5.7497
0.32	5.3335		0.32	5.4997
0.65	4.4997		0.65	5.7497
0.28	4.4997		0.28	5.4166
0.32	4.4997		0.32	5.3331
1.28	4.4166		1.28	6.4997
0.64	6.4166		0.64	5.9166
0.96	5		0.96	6.2504
0.33	3.7497		0.33	5.4997
