# Supplementary material for: MAIVeSS: streamlined selection of antigenically matched, high-yield viruses for seasonal influenza vaccine production
Source: Nat Commun. 2024 Feb 6;15:1128. doi: 10.1038/s41467-024-45145-x (PMC10847134; doi:10.1038/s41467-024-45145-x)
Supplement: Supplementary file 20 — Source Data [file 41467_2024_45145_MOESM20_ESM.zip › Source Data/Figure 4B.xlsx]

## Sheet: Sheet1
X	Y
-1.24458	-0.3878
-1.25974	-0.35484
-1.01268	-0.320518
-0.746194	0.237818
1.78121	-0.433124
-1.02675	0.265311
-0.690889	0.852418
2.31272	0.682187
1.8869	-0.541452
