# Supplementary material for: MAIVeSS: streamlined selection of antigenically matched, high-yield viruses for seasonal influenza vaccine production
Source: Nat Commun. 2024 Feb 6;15:1128. doi: 10.1038/s41467-024-45145-x (PMC10847134; doi:10.1038/s41467-024-45145-x)
Supplement: Supplementary file 20 — Source Data [file 41467_2024_45145_MOESM20_ESM.zip › Source Data/Supplementary Figure 9.xlsx]

## Sheet: Sheet1
Cell	0.920762	0.921364	0.927432	0.946765	0.972344
Egg	1.04385	1.04458	1.05184	1.08673	1.12612
