# Supplementary material for: MAIVeSS: streamlined selection of antigenically matched, high-yield viruses for seasonal influenza vaccine production
Source: Nat Commun. 2024 Feb 6;15:1128. doi: 10.1038/s41467-024-45145-x (PMC10847134; doi:10.1038/s41467-024-45145-x)
Supplement: Supplementary file 20 — Source Data [file 41467_2024_45145_MOESM20_ESM.zip › Source Data/Figure 3E.xlsx]

## Sheet: Sheet1
	159N-166K	159N-166Q	159K-166K	159K-166Q
2009	0	0	0	0
2010	0	0	0	0
2011	0	0	0	0
2012	0	0	0	0
2013	0	0	0	0
2014	0	0	0	0
2015	0	66.7	0	33.3
2016	0	88.87	0	11.13
2017	0	92.86	0	7.14
2018	0	69.62	0	30.38
2019	0	58	0	42
2020	0	6.27	0	93.73
