# Supplementary material for: MAIVeSS: streamlined selection of antigenically matched, high-yield viruses for seasonal influenza vaccine production
Source: Nat Commun. 2024 Feb 6;15:1128. doi: 10.1038/s41467-024-45145-x (PMC10847134; doi:10.1038/s41467-024-45145-x)
Supplement: Supplementary file 20 — Source Data [file 41467_2024_45145_MOESM20_ESM.zip › Source Data/Supplementary Figure 4.xlsx]

## Sheet: Sheet1
		N000	N001	N002	N002G	N003	N003G	N004	N005	N005G	N111	N112	N112G	N113	N113G	N114	N115	N115G	N211	N212	N212G	N213	N213G	N214	N215	N215G	N3001	Man5	BA-02	BA-04	BA-05	BA-01	BA-03	BA-17	BA-18	BA-07	BA-13	BA-09	BA-24	BA-19	BA-20	BA-21	BA-22	LNnT	A3LNnT	G3LNnT	K3LNnT	M3LNnT	A6LNnT
Wild type		<500	<500	<500	<500	3728	<500	<500	<500	<500	<500	<500	<500	3249.25	<500	<500	616	<500	<500	<500	<500	2300	<500	<500	<500	<500	<500	<500	<500	<500	<500	2985.25	<500	<500	<500	<500	<500	<500	<500	<500	<500	5222	549.75	<500	<500	<500	<500	<500	4380.75
R001	A142V	<500	<500	<500	<500	53072.2	<500	<500	<500	<500	<500	<500	<500	49760.8	<500	<500	<500	<500	<500	677.75	<500	43451.2	<500	<500	<500	<500	<500	<500	<500	<500	1310.75	40824.2	1764	563.25	<500	<500	<500	<500	<500	2328.5	<500	35589.2	24041.5	<500	2832	<500	<500	<500	53078
R002	Q192L	<500	544.5	<500	<500	44136.5	539.25	<500	<500	<500	<500	<500	<500	41860.5	<500	<500	<500	<500	<500	<500	<500	35310.2	<500	<500	<500	<500	<500	549.25	711	637.25	<500	48798.2	747.75	<500	521.5	670	659	<500	<500	<500	<500	30219.2	25860	<500	1047.25	<500	<500	<500	50417
R003	K166Q	<500	<500	<500	<500	47237.8	<500	<500	<500	<500	<500	<500	<500	33816	<500	<500	<500	<500	<500	<500	<500	27941	<500	<500	<500	<500	<500	<500	526.25	<500	1087.5	52545	<500	<500	<500	595.5	<500	<500	<500	<500	<500	25043.2	6473.75	<500	<500	<500	<500	<500	40994.8
R005	K172I-D225G	<500	<500	<500	<500	26941.2	<500	<500	627.25	<500	<500	<500	<500	18453.8	<500	<500	<500	<500	<500	<500	1904	18500	<500	<500	653	<500	<500	669.5	611.75	<500	<500	34231.8	936	<500	<500	<500	<500	<500	<500	<500	<500	27456.2	14489.2	<500	<500	<500	<500	<500	27414.8
R007	K133aN-D225G	<500	4999	908	920.25	18187.5	<500	<500	<500	<500	<500	<500	<500	4473.5	<500	<500	<500	<500	<500	<500	<500	1996.5	<500	<500	<500	<500	<500	<500	<500	<500	<500	31905.8	<500	<500	<500	<500	<500	<500	<500	614.5	<500	23841.8	6533.25	<500	<500	<500	<500	<500	24083.8
R008	E175D	<500	<500	<500	<500	17642.5	<500	<500	<500	<500	<500	<500	<500	10555.8	<500	<500	<500	<500	<500	<500	<500	11644.8	<500	<500	<500	<500	<500	<500	<500	<500	<500	18286.8	<500	<500	<500	<500	<500	<500	<500	<500	<500	9840	5070.75	700.25	<500	<500	<500	<500	15774.5
R009	A138S-R229K	<500	<500	<500	<500	24850.2	<500	<500	<500	<500	<500	<500	<500	22596	<500	<500	<500	<500	<500	<500	<500	19811	<500	<500	<500	<500	<500	<500	<500	680.75	732.5	21038.2	<500	<500	<500	<500	<500	<500	<500	<500	<500	14486.8	8879.25	<500	<500	<500	<500	<500	28775.5
R010	S132L	<500	<500	<500	<500	35865.2	<500	<500	1052.75	<500	<500	<500	<500	33642.5	<500	<500	<500	<500	<500	<500	<500	30122	<500	<500	<500	<500	<500	<500	<500	<500	<500	41500.2	<500	<500	<500	<500	<500	<500	<500	<500	<500	24257.8	11742	<500	<500	<500	<500	<500	40023.8
R011	K172R	514.25	<500	<500	<500	37414.2	<500	<500	<500	<500	<500	<500	<500	22196.2	<500	<500	<500	<500	<500	<500	<500	21613.5	<500	<500	<500	<500	<500	<500	<500	587.5	601.5	24414.8	<500	<500	<500	<500	<500	<500	<500	<500	<500	21226.5	12865.2	<500	<500	<500	<500	<500	32449.2
R012	D171E	<500	510.25	<500	<500	53020.2	<500	560.25	<500	<500	<500	<500	<500	36691	<500	1025.25	<500	<500	<500	<500	<500	37950.8	<500	<500	<500	<500	<500	<500	1148	608	527	49120.8	900	<500	<500	<500	<500	<500	<500	<500	<500	43104.2	3810	<500	740	<500	<500	<500	47307.5
R013	S160A-S188N-R220K	<500	<500	<500	<500	<500	<500	<500	<500	<500	<500	<500	<500	1210.25	<500	<500	<500	<500	<500	<500	<500	796.75	<500	<500	<500	<500	<500	<500	<500	<500	<500	31074.2	<500	<500	<500	<500	<500	<500	<500	<500	<500	13645.8	1162.25	<500	<500	538.25	<500	642	30793.2
R014	K149E-D225G	<500	<500	<500	<500	21274	<500	<500	646.25	<500	<500	<500	<500	10665.2	<500	1352.75	<500	<500	<500	<500	<500	5183.25	<500	<500	<500	<500	<500	<500	<500	<500	<500	31804.5	<500	<500	<500	<500	<500	<500	<500	6250.25	<500	21940.2	1905.75	<500	999.25	<500	<500	<500	19916
R015	A144G	630.5	<500	<500	1059.75	13598.5	<500	<500	<500	<500	<500	<500	<500	785.5	<500	<500	<500	<500	<500	<500	<500	1130.25	<500	<500	<500	<500	<500	<500	<500	663.25	<500	21240.8	658.75	<500	<500	<500	<500	<500	<500	<500	<500	5415.25	<500	<500	<500	<500	<500	<500	22802.5
R016	A142T	<500	<500	<500	<500	40781.2	<500	<500	593.25	<500	<500	<500	<500	28719	<500	<500	<500	<500	<500	<500	<500	29610.2	<500	<500	<500	<500	<500	<500	<500	1250	665.25	47151.5	<500	<500	<500	<500	906.25	<500	<500	13042.8	<500	40168.8	11839.8	<500	7094.25	<500	<500	557.5	42563
R017	H141Q-L164F-D225G	602.25	<500	1099.75	<500	16241.2	<500	<500	<500	<500	<500	<500	<500	<500	<500	<500	<500	<500	<500	<500	<500	<500	<500	<500	<500	<500	<500	<500	<500	578.5	605.75	13419.8	1042.25	<500	<500	<500	662.5	<500	<500	<500	<500	6707.25	<500	<500	1412.5	<500	<500	648	15447.8
R018	I182V	931	1232.5	924	<500	27362.2	<500	<500	<500	<500	<500	<500	553.75	22210.5	<500	<500	<500	<500	<500	<500	<500	11453.2	<500	<500	<500	1065.75	<500	<500	962.25	1250.75	949	33726.5	884.5	<500	<500	1068.5	856	<500	<500	<500	788.75	13893.8	8279.75	<500	<500	<500	<500	707.25	27740
R019	L151V-D225G	1364	779.75	<500	<500	37275	<500	<500	1345.5	1198.25	<500	<500	<500	24530.5	<500	<500	<500	<500	<500	<500	<500	20653.2	<500	<500	<500	<500	<500	1241.5	678.25	639.5	630.5	41839.2	924.25	974.25	571	<500	953.75	726	<500	6970.25	848.5	46762.5	45168.5	<500	1257.75	1032.25	753.5	<500	51502.5
R020	L154V-D225G	607	662.5	<500	<500	11565.8	<500	<500	681.75	<500	<500	501.5	<500	<500	<500	<500	<500	<500	<500	<500	<500	<500	<500	1024.5	<500	768.25	<500	<500	<500	<500	<500	15186.2	<500	769.5	<500	<500	<500	754.75	<500	4557	<500	<500	<500	<500	2832.5	<500	<500	<500	20831.2
R021	P162Q-G205E-D225G	1266.5	1186	607	<500	20770	<500	<500	4314.5	<500	<500	<500	<500	<500	<500	<500	<500	<500	<500	<500	<500	<500	<500	<500	<500	521.5	<500	521	<500	1625	<500	28718.2	<500	1014.5	970.75	<500	<500	1216.5	538.25	18073	<500	24568.5	<500	<500	14092.5	<500	<500	<500	25973.8
R022	S126A-D131E	<500	<500	<500	<500	2516	<500	<500	<500	<500	<500	<500	<500	<500	<500	<500	<500	<500	<500	<500	<500	<500	<500	<500	<500	<500	<500	<500	<500	<500	<500	6866.75	<500	<500	<500	<500	<500	<500	<500	<500	<500	3581.25	777	<500	<500	<500	<500	<500	12556.8
R023	K157N-D225G	<500	862.75	560.75	<500	2631.25	<500	<500	<500	<500	<500	<500	<500	<500	<500	<500	<500	<500	<500	<500	<500	<500	<500	<500	<500	<500	<500	<500	<500	<500	<500	22206	<500	1397.25	967.75	<500	<500	764	1141.5	5526.75	<500	13396.2	2184.75	<500	<500	<500	<500	<500	22835
R024	D131E-S206T	<500	<500	<500	<500	10063.8	<500	<500	<500	<500	834.5	1001.25	<500	862.75	<500	<500	<500	<500	<500	<500	<500	733.25	<500	<500	<500	<500	<500	<500	<500	<500	<500	7074.5	829	782	<500	<500	1083.75	<500	<500	<500	<500	4226.5	2863.75	<500	<500	<500	<500	<500	15951.2
R025	H141L	1451.5	<500	<500	<500	6304.5	<500	<500	<500	<500	<500	<500	<500	1252	<500	<500	<500	<500	677.25	<500	727	751	590	2247	577.25	561.5	<500	792.25	<500	<500	1484	23169.2	<500	<500	508	<500	<500	1211.75	1856.25	<500	<500	7441	12928.2	<500	686	<500	779.75	<500	21471.5
R026	K133aQ-D225G	<500	502	<500	<500	9029.25	<500	1139	<500	<500	1295	673.75	<500	2207.75	<500	561.75	<500	<500	<500	<500	<500	3643	<500	<500	1056.75	<500	1457.75	1454.75	1270.5	<500	589.25	15759	823.5	<500	1068	743.25	1376.5	<500	<500	1821.5	1349.25	27151	6239.25	708.75	911.5	724.75	<500	<500	20241
R027	S146C	<500	1169	514	<500	29937.8	<500	<500	581.25	<500	<500	<500	<500	25830.2	<500	<500	<500	<500	<500	637	<500	26165.8	<500	766.75	<500	<500	<500	<500	<500	<500	937.75	35302.2	<500	734	642.5	<500	<500	<500	<500	<500	<500	17985.2	11481.5	<500	<500	<500	<500	<500	30505.8
R028	D131E-A142V	<500	<500	<500	<500	13414.8	<500	<500	<500	<500	<500	<500	<500	11050.5	<500	<500	<500	<500	<500	<500	<500	12430.2	<500	<500	<500	<500	<500	<500	<500	<500	<500	11950.2	<500	<500	<500	<500	<500	763.5	<500	<500	<500	14098.8	4232.5	<500	<500	<500	578.25	<500	17221.8
R029	D131E-K149I	2413	699.75	<500	<500	30156.8	<500	<500	1134	<500	<500	<500	<500	5182.25	<500	<500	<500	<500	<500	<500	<500	6465.25	<500	<500	<500	<500	<500	<500	<500	<500	<500	45869.2	<500	532.25	<500	<500	<500	705	<500	14546.5	<500	48829.5	919.75	<500	16592.8	<500	<500	<500	43726.5
R030	I169F-D225G	<500	<500	9273.75	802.5	27708.8	<500	<500	9884	<500	<500	<500	<500	5433	<500	<500	<500	508.5	<500	<500	<500	848.25	<500	<500	<500	<500	<500	<500	<500	<500	<500	43882.5	555	907.25	<500	<500	615.5	735.25	<500	34257.5	<500	42486	3252.5	<500	26771.2	1336.75	<500	<500	45958.2
R032	K149T	764.25	502.25	893.5	<500	36086.8	<500	<500	<500	<500	<500	649.25	<500	33080.5	<500	1030.75	1686.5	<500	<500	<500	<500	26982.8	<500	<500	<500	<500	564	1295.25	1018	858.5	1337.5	50409.8	2179.75	754	569	1287	1620	<500	757.5	<500	884	43950.8	31265	852	3051.75	<500	<500	699	44566
R033	D131E-G173R	<500	<500	<500	<500	4385.75	<500	<500	<500	<500	<500	<500	<500	4742.75	<500	<500	<500	<500	<500	<500	<500	3879.25	<500	<500	<500	<500	<500	<500	<500	<500	<500	8740.5	<500	<500	<500	<500	<500	<500	<500	<500	<500	6301	4040.25	<500	<500	<500	<500	<500	10440.2
R034	S146N	<500	<500	<500	<500	19235.2	542	<500	<500	<500	<500	<500	<500	14013.8	546.5	<500	<500	<500	<500	<500	<500	8496	<500	<500	<500	<500	<500	755.5	<500	<500	<500	20147	<500	<500	<500	<500	<500	<500	<500	<500	<500	7713.75	734	<500	<500	<500	<500	<500	18321.2
R035	K174T	<500	<500	<500	<500	5473.5	<500	<500	<500	650	<500	<500	<500	<500	<500	<500	<500	<500	<500	1194.5	<500	<500	<500	<500	<500	<500	<500	<500	672	<500	1400.75	9031.5	1295.5	718	<500	<500	<500	<500	<500	1276.25	<500	12983	1420.5	<500	1299.5	<500	<500	<500	8890.75
R036	S146G-K174R	<500	<500	<500	<500	8406	<500	780	<500	<500	665.25	<500	<500	3822	607.25	<500	878.5	<500	605.5	<500	800.25	<500	<500	<500	<500	<500	<500	<500	<500	<500	<500	13400.5	881.5	<500	<500	<500	510.75	<500	<500	<500	<500	4572.75	<500	1076	<500	<500	<500	<500	10565.2
R037	S167T-D225G	<500	980.5	852.25	<500	7795	<500	<500	<500	<500	<500	<500	<500	<500	<500	<500	875	<500	<500	<500	<500	<500	<500	<500	<500	<500	<500	<500	<500	<500	<500	11133	<500	1205.5	602.75	<500	<500	<500	<500	7827.5	<500	12976.2	747.5	<500	898.5	<500	<500	<500	9074
R038	G158R-S186T	<500	<500	1916.75	<500	12886.5	<500	<500	2153.75	<500	<500	<500	<500	5511.25	<500	<500	<500	<500	<500	<500	<500	4883.25	<500	<500	<500	<500	<500	<500	<500	<500	518.75	12094.8	<500	<500	<500	<500	<500	<500	<500	4637.75	<500	8036.5	598	<500	642.25	<500	<500	<500	10430
R039	S167T-A189T	<500	<500	<500	<500	11572.5	<500	<500	<500	<500	<500	<500	<500	6136.75	<500	<500	<500	<500	<500	<500	<500	5668.25	<500	<500	<500	<500	<500	<500	<500	<500	606.25	17491.5	<500	<500	<500	<500	<500	<500	<500	<500	<500	15623.5	4131	<500	1018.5	<500	<500	<500	11810
R040	D131E-K172R	<500	<500	<500	<500	3546.5	<500	<500	<500	<500	<500	<500	<500	916.25	<500	<500	<500	<500	<500	<500	<500	1443.25	<500	<500	<500	<500	<500	<500	<500	<500	<500	<500	<500	590.25	<500	<500	<500	<500	<500	<500	<500	<500	<500	<500	1455	<500	515	<500	<500
R041	S167T	<500	537	<500	<500	6913.5	<500	<500	547.5	<500	<500	<500	<500	1201.75	<500	<500	<500	<500	<500	<500	<500	2114.25	<500	<500	<500	<500	<500	<500	<500	<500	<500	4131.5	<500	<500	<500	<500	<500	<500	<500	<500	<500	4843.75	839	<500	<500	<500	<500	<500	5505.25
R042	S132P	<500	<500	<500	<500	4931.25	<500	<500	<500	<500	<500	<500	<500	1115	<500	<500	<500	<500	<500	<500	<500	754	<500	<500	<500	<500	<500	<500	<500	647	<500	4825.5	<500	<500	<500	<500	<500	<500	<500	<500	<500	5724.75	541.75	598.75	<500	<500	<500	<500	7795.5
R043	P162S	<500	<500	<500	<500	4162.5	<500	<500	<500	<500	<500	<500	<500	2412.5	<500	<500	<500	<500	<500	<500	<500	2101.25	<500	<500	<500	<500	<500	<500	<500	<500	<500	4227.5	<500	<500	<500	<500	<500	<500	<500	<500	<500	5295.25	1319.75	<500	<500	<500	<500	<500	5259.25
R044	P140H	<500	<500	1066.5	571.75	12312	586	<500	<500	<500	<500	<500	<500	6925.5	<500	<500	<500	<500	<500	<500	<500	7277	781.5	<500	<500	<500	<500	<500	<500	<500	<500	14717.5	<500	<500	<500	<500	<500	<500	<500	<500	<500	14335.8	3353.25	<500	<500	<500	<500	<500	18131.2
R045	Y148F	<500	<500	<500	<500	3877	<500	<500	<500	<500	<500	<500	<500	<500	<500	<500	<500	<500	<500	<500	<500	<500	<500	<500	<500	<500	<500	<500	<500	<500	<500	5060.75	<500	<500	<500	<500	<500	<500	<500	<500	<500	3550.25	<500	<500	<500	<500	<500	<500	7784.25
R046	V178M	<500	<500	<500	<500	10370.5	<500	<500	<500	<500	<500	<500	<500	8161.5	542.75	<500	<500	<500	<500	<500	<500	6107.75	<500	<500	<500	<500	<500	<500	<500	<500	<500	10759.5	<500	<500	<500	<500	<500	<500	<500	1032.75	<500	12259.5	<500	<500	700	<500	<500	<500	15559.5
R047	A189D-D225G	984.75	794	<500	<500	760.25	849.75	<500	556	<500	<500	709.5	<500	<500	<500	<500	774.75	<500	775	<500	<500	<500	823.25	709	1036.75	<500	<500	<500	<500	<500	<500	3458.5	578.25	<500	<500	562	1893.25	<500	<500	1342.25	<500	4516	<500	<500	<500	<500	<500	<500	6768.25
R049	A142S	<500	<500	<500	<500	4836.5	<500	<500	<500	<500	<500	<500	<500	<500	<500	<500	<500	<500	<500	<500	<500	747	<500	<500	<500	<500	<500	<500	<500	<500	<500	5124	<500	846.5	<500	<500	<500	<500	592	<500	<500	8910	1867.5	<500	<500	<500	<500	<500	8805.25
R051	D131E-N159H	<500	<500	<500	892.5	10920	<500	<500	<500	<500	<500	<500	550.25	5367.25	<500	<500	<500	<500	<500	<500	<500	6421.25	<500	<500	<500	<500	<500	<500	<500	<500	<500	16390.5	<500	4776.5	<500	<500	<500	554.25	<500	7764.5	<500	24359	2352.5	<500	<500	<500	<500	<500	13314.8
R052	S186T-D225G	<500	<500	789	<500	6045.25	<500	<500	<500	<500	<500	<500	<500	<500	<500	<500	<500	<500	<500	<500	<500	<500	<500	<500	<500	<500	<500	<500	<500	<500	<500	9272.5	<500	667.25	<500	<500	<500	<500	<500	591	<500	20007.8	<500	<500	<500	<500	<500	<500	12388.8
R053	S167T-I169N-D225G	<500	588	581.5	<500	22876.5	<500	<500	<500	<500	<500	<500	<500	17719.5	<500	<500	<500	<500	<500	<500	<500	19352.2	<500	<500	<500	<500	<500	<500	<500	<500	<500	26259	<500	642.25	<500	<500	<500	<500	<500	<500	<500	23059	9734.75	<500	<500	<500	<500	<500	19340.5
R054	D131E-S146G-S165I	<500	<500	<500	<500	11062.5	<500	<500	<500	<500	<500	<500	<500	2803.25	<500	<500	<500	<500	<500	<500	<500	2969.5	<500	<500	<500	<500	<500	<500	<500	<500	<500	8929.5	<500	592.25	<500	<500	<500	<500	<500	921.5	<500	11004.5	3932.5	<500	551.25	<500	<500	<500	11383.8
R055	E238A	<500	<500	<500	<500	46601.5	<500	<500	<500	<500	<500	<500	<500	26116.2	<500	<500	<500	<500	<500	<500	<500	17115.5	<500	<500	<500	<500	<500	<500	<500	<500	<500	48441.8	<500	<500	<500	<500	<500	<500	<500	<500	<500	45002.2	40610	<500	<500	<500	<500	<500	43525.2
R056	K149R	<500	<500	<500	<500	45825.8	<500	<500	<500	<500	<500	<500	<500	39494.8	<500	<500	<500	<500	<500	<500	<500	42433.5	<500	<500	<500	<500	<500	<500	<500	<500	<500	50782.8	<500	<500	<500	<500	<500	<500	<500	<500	<500	49930.2	32178	<500	<500	<500	<500	<500	41511.5
R057	L151F-D225G	<500	<500	<500	<500	17352.8	<500	<500	<500	<500	<500	<500	<500	16544.2	<500	<500	<500	<500	<500	<500	<500	16255.5	<500	<500	<500	<500	<500	<500	<500	<500	<500	23290.8	<500	1548	<500	<500	<500	<500	<500	633	<500	22731.2	14810	<500	<500	<500	<500	<500	16301.2
R058	H141R	<500	<500	<500	<500	38693	<500	<500	<500	<500	<500	<500	<500	41309.5	<500	<500	<500	<500	<500	<500	<500	37925.8	<500	<500	<500	<500	<500	<500	<500	<500	<500	46626.2	<500	<500	<500	<500	<500	<500	<500	<500	<500	39147	53936.8	<500	<500	<500	<500	<500	45312
R059	A189V	<500	<500	<500	<500	5876.5	<500	<500	<500	<500	<500	<500	<500	900.75	<500	<500	<500	1135.5	<500	<500	<500	<500	1025.75	666	539	<500	<500	<500	<500	1051.75	755.5	8970	<500	<500	<500	<500	<500	787.5	<500	<500	<500	11395.8	2379.25	<500	<500	712	<500	<500	9120.75
R060	A144T-T187S	520.5	<500	<500	<500	30561.8	<500	<500	<500	<500	<500	<500	<500	25366	<500	<500	<500	<500	<500	<500	<500	22558.8	<500	<500	<500	<500	<500	<500	<500	<500	<500	33608.8	<500	<500	<500	<500	<500	<500	<500	<500	<500	34350.8	13092.2	<500	<500	<500	<500	<500	31645.8
R061	K166R	<500	<500	<500	<500	19324	<500	<500	<500	<500	<500	<500	<500	12453.5	<500	<500	<500	<500	<500	1129.25	<500	14414.5	<500	940.25	<500	<500	<500	580.5	<500	500	539.75	22704.2	<500	3288	<500	516.75	576	<500	<500	<500	<500	43575	19468	<500	<500	<500	<500	648.5	25488.8
R062	A142D-L154I	<500	<500	953	<500	8082	<500	<500	<500	<500	<500	<500	<500	1721	<500	<500	<500	<500	<500	<500	<500	1274.25	<500	<500	<500	<500	<500	<500	<500	<500	<500	11983.8	<500	<500	<500	<500	<500	<500	<500	<500	<500	13614.2	1335.75	<500	<500	<500	<500	<500	6975.75
R063	G173R	<500	<500	<500	<500	14066.5	<500	<500	<500	<500	<500	<500	<500	13677.2	<500	<500	<500	<500	<500	<500	<500	13310	<500	<500	<500	<500	<500	<500	<500	958.5	1342.5	28866.8	<500	<500	<500	<500	522.25	758.75	<500	<500	<500	35541.8	7651.5	<500	<500	<500	<500	<500	34630.8
R065	S188N	<500	<500	<500	<500	8874	1053	<500	859.25	<500	<500	<500	<500	11509.5	<500	<500	<500	<500	566.5	<500	<500	4115.5	<500	<500	1014.5	<500	<500	<500	<500	<500	<500	4877	<500	<500	<500	<500	<500	<500	<500	<500	<500	4859.5	2263.5	<500	<500	<500	<500	<500	4863.25
R067	K157N-I169F	<500	<500	<500	<500	6649.25	<500	<500	<500	<500	<500	<500	<500	8915.75	<500	<500	572.5	<500	<500	<500	<500	8774.75	<500	512.75	976	<500	<500	546.25	<500	<500	<500	10065	1010.5	<500	<500	<500	726.5	<500	851	1234.75	4220.5	10483	5812.25	<500	<500	<500	<500	<500	7928.25
R068	D131E-T187S	<500	<500	2383.75	<500	12792.8	1879	<500	4123.25	<500	<500	6111.75	<500	5374.5	<500	<500	4727.25	<500	856.25	3308.5	<500	6281.5	<500	<500	7365.5	<500	<500	661.25	865.25	<500	<500	5776.25	<500	525	551.5	<500	<500	<500	<500	2318.25	<500	5578.75	4935.75	<500	1948.75	<500	<500	<500	5764.75
R069	H141Y	<500	<500	<500	<500	13502	<500	<500	<500	<500	<500	<500	<500	4885.75	<500	<500	<500	<500	<500	<500	<500	4556.5	<500	<500	<500	<500	<500	<500	<500	<500	<500	7335.25	<500	<500	<500	<500	<500	<500	<500	<500	<500	6613.25	3153.25	<500	<500	<500	<500	<500	6301.75
R070	K145R	<500	<500	<500	<500	23439.2	<500	<500	<500	<500	<500	504.75	<500	12692.5	<500	<500	<500	<500	<500	<500	<500	12935	<500	<500	<500	<500	<500	<500	<500	<500	<500	35871.8	<500	<500	<500	<500	<500	<500	<500	<500	<500	23388.8	1859.75	<500	<500	<500	<500	<500	23200.5
R071	A189T	<500	<500	<500	<500	3475.5	<500	<500	<500	<500	<500	<500	<500	2015.25	<500	<500	<500	<500	<500	<500	<500	1983.25	<500	<500	<500	<500	<500	<500	<500	<500	<500	7175.75	<500	<500	<500	<500	<500	<500	<500	<500	<500	3935	916.25	<500	<500	<500	<500	<500	5280.75
R073	K145I	<500	<500	<500	<500	1985	<500	<500	596.5	<500	<500	<500	671	2083	<500	<500	723.75	<500	<500	<500	<500	2040.5	<500	<500	<500	<500	1558.5	947.25	<500	<500	<500	1158.5	<500	<500	<500	<500	<500	<500	<500	<500	548	7099	<500	967	4156.5	<500	<500	595.75	6479
R074	K166I	<500	<500	<500	<500	3310.25	<500	653	<500	<500	<500	<500	<500	2979	<500	<500	<500	810.5	<500	<500	<500	1647	<500	<500	<500	<500	<500	<500	957.5	<500	<500	6625	<500	<500	<500	<500	<500	<500	<500	<500	<500	6628.25	1419.5	<500	1159.25	<500	<500	<500	7047.25
R075	S188G	<500	<500	<500	<500	14624.5	<500	520	541	<500	<500	<500	<500	12509.8	<500	<500	<500	<500	<500	<500	<500	11013.2	<500	<500	<500	<500	<500	<500	<500	<500	<500	22330	<500	<500	<500	<500	<500	643	<500	<500	<500	17397.2	2638	<500	<500	<500	<500	<500	18756.8
R076	I152L	<500	<500	<500	<500	5156.75	653.25	976	1011	<500	<500	692	<500	3987.25	660.25	<500	1210	<500	<500	<500	618	4520	<500	604.5	1164	<500	<500	<500	<500	<500	<500	7278.75	<500	<500	795.75	<500	<500	<500	<500	<500	<500	14781.5	3309	<500	1041.75	<500	<500	<500	6257.75
R077	K156R	<500	<500	<500	<500	3754.5	<500	<500	<500	<500	<500	<500	634	3284.5	948.75	558.75	<500	808.5	795	<500	<500	3580	710.25	<500	<500	<500	550	<500	<500	<500	<500	6126	<500	<500	<500	<500	<500	<500	<500	<500	<500	14010.5	1491	<500	<500	<500	<500	<500	8497.5
R078	S146G	<500	<500	<500	<500	7029.75	<500	699.25	<500	656.75	<500	<500	<500	5179.5	<500	535.25	527.5	<500	<500	594.75	906.25	4186	<500	<500	<500	735	557.75	<500	718	1121	<500	11076.8	<500	<500	707.5	723	<500	<500	<500	<500	<500	15497.8	2749.25	<500	2226.75	<500	<500	<500	11579
R079	K163R	<500	<500	<500	<500	7553.25	<500	<500	<500	<500	<500	<500	<500	5493	<500	<500	<500	<500	<500	<500	<500	4883	<500	<500	<500	<500	<500	<500	<500	<500	<500	8354	<500	<500	<500	<500	<500	565.5	<500	<500	<500	7563.75	4236.5	<500	<500	<500	<500	<500	9091.25
R080	A142G	<500	<500	<500	<500	3494.25	<500	<500	<500	<500	<500	<500	<500	3466	<500	<500	<500	<500	<500	<500	<500	4716.5	<500	<500	<500	<500	<500	<500	<500	<500	<500	4554	<500	<500	<500	<500	<500	505.75	<500	<500	<500	3413.25	2622	<500	<500	<500	<500	<500	4210.5
R081	E175K	<500	<500	<500	<500	21347	<500	<500	<500	<500	<500	<500	<500	8000	<500	<500	<500	<500	<500	<500	<500	5667.25	3263.75	<500	<500	<500	<500	<500	<500	537.75	<500	26822.2	<500	<500	<500	638.5	798.75	<500	817.5	<500	<500	34167	8966.25	<500	519.75	<500	<500	<500	33279.2
R082	K166N	<500	504.5	513	<500	1174.5	<500	<500	<500	<500	<500	<500	<500	<500	<500	<500	<500	<500	<500	<500	<500	<500	<500	<500	<500	523.75	<500	<500	<500	787.75	<500	629	<500	<500	<500	<500	<500	<500	<500	<500	<500	1394	<500	<500	<500	<500	<500	<500	2033
R083	H141Y-N159D	505	1692.25	<500	<500	26432	<500	<500	<500	<500	<500	<500	<500	19543	<500	<500	<500	<500	<500	<500	<500	23086	<500	508.75	<500	<500	<500	<500	<500	<500	<500	32078.2	<500	<500	<500	<500	<500	<500	<500	<500	<500	21032.5	2289	<500	<500	<500	<500	562.75	31183
R084	K163E	<500	584.75	7437.5	<500	20270.8	<500	505.25	<500	<500	<500	<500	<500	3729.75	<500	<500	<500	<500	<500	<500	<500	7030	<500	<500	<500	<500	<500	<500	<500	518.75	<500	16016	<500	<500	<500	<500	<500	<500	<500	15110	<500	22718.8	<500	<500	7672.25	1572	<500	<500	23828.8
R085	N159D-K166I	<500	<500	<500	<500	17621.8	<500	<500	<500	<500	<500	<500	<500	12244	<500	<500	<500	<500	637.25	<500	<500	10365.5	<500	924.5	<500	<500	<500	<500	<500	<500	<500	17680.5	<500	<500	<500	<500	<500	<500	<500	<500	<500	10966	2286.5	<500	<500	<500	<500	<500	17452
R086	S165I-E175V	<500	<500	<500	<500	5330.25	<500	<500	<500	<500	<500	<500	<500	2165.5	<500	<500	<500	<500	<500	<500	<500	1925	<500	<500	<500	<500	<500	<500	<500	<500	<500	4742.25	<500	<500	<500	<500	<500	<500	<500	<500	<500	2994	956.75	<500	<500	<500	<500	<500	2998
R087	K157I	<500	<500	3391.75	<500	15760	<500	<500	2797	<500	<500	<500	<500	13647.2	<500	<500	<500	<500	<500	<500	<500	16824.8	<500	<500	<500	<500	<500	<500	<500	<500	<500	18581.8	<500	8390.75	<500	<500	<500	<500	<500	10580.2	<500	28247.8	4984.75	<500	11956	<500	<500	<500	27422.2
R088	A142D	<500	<500	<500	<500	9824	<500	<500	<500	<500	<500	<500	<500	3147.5	610	<500	<500	<500	<500	<500	<500	3607.75	<500	<500	<500	551	<500	<500	<500	<500	<500	7564	622.5	<500	<500	<500	<500	<500	<500	<500	<500	6892.75	1974.75	<500	<500	<500	<500	<500	11895
R089	K172R-K174R	<500	<500	<500	<500	509.5	<500	<500	<500	<500	<500	<500	<500	<500	<500	<500	<500	<500	<500	<500	<500	<500	<500	<500	<500	<500	<500	<500	<500	<500	<500	1649.25	<500	<500	<500	<500	<500	<500	<500	<500	<500	3063.75	<500	<500	<500	<500	<500	<500	2286.5
R090	K163N	<500	<500	<500	<500	<500	<500	<500	<500	<500	<500	<500	<500	<500	<500	<500	<500	<500	<500	<500	<500	<500	<500	<500	<500	<500	<500	<500	<500	<500	<500	1857.75	<500	<500	<500	<500	<500	<500	<500	<500	<500	<500	<500	<500	<500	<500	<500	<500	2263
R091	I169T	<500	<500	<500	<500	<500	<500	<500	<500	<500	<500	<500	<500	<500	<500	<500	<500	<500	<500	<500	<500	<500	<500	<500	<500	<500	<500	<500	<500	<500	<500	3257.5	<500	<500	<500	<500	<500	<500	<500	<500	<500	1246.25	<500	<500	<500	<500	<500	<500	3450.25
R092	G173E	<500	<500	<500	<500	4760.75	<500	<500	<500	<500	<500	<500	<500	2373	<500	<500	<500	<500	<500	<500	<500	3130.5	<500	<500	<500	<500	<500	<500	<500	<500	<500	5122.75	<500	<500	<500	<500	<500	<500	<500	<500	<500	3044.75	<500	<500	<500	<500	<500	<500	4337.5
R093	L151I-G205E	<500	<500	<500	<500	<500	<500	<500	<500	<500	<500	<500	<500	<500	<500	<500	<500	<500	<500	<500	<500	<500	<500	<500	<500	<500	<500	<500	<500	<500	<500	<500	<500	<500	<500	<500	<500	<500	<500	<500	<500	1591.75	<500	<500	<500	<500	<500	<500	1263.5
R094	I152L-I169N	<500	<500	<500	<500	<500	<500	<500	<500	<500	<500	<500	<500	<500	<500	<500	<500	<500	<500	<500	<500	<500	<500	<500	<500	<500	<500	<500	<500	<500	<500	<500	<500	<500	<500	<500	<500	<500	<500	<500	<500	2150	<500	<500	<500	<500	<500	<500	2112.25
R095	K149I-G205R	<500	<500	<500	<500	7086	<500	<500	<500	<500	<500	<500	<500	2834.75	<500	<500	<500	<500	<500	<500	<500	3002.5	<500	<500	<500	<500	<500	<500	<500	<500	<500	5205.5	<500	<500	<500	<500	<500	<500	577.75	<500	<500	9948	1814.75	<500	1679.75	<500	<500	510.75	10723
R096	E175G	<500	<500	<500	<500	<500	<500	<500	<500	<500	<500	<500	<500	<500	<500	<500	<500	<500	<500	<500	<500	<500	<500	<500	<500	<500	<500	<500	<500	<500	<500	<500	<500	<500	<500	<500	<500	<500	<500	<500	<500	1702.5	<500	<500	<500	<500	<500	<500	725.5
R097	V135E-D199E	<500	<500	539	832.25	3465.25	<500	<500	<500	<500	<500	<500	<500	1514.25	<500	<500	<500	<500	<500	<500	<500	884.75	<500	<500	<500	<500	<500	<500	<500	<500	<500	4181	<500	<500	<500	<500	<500	<500	<500	<500	<500	6742.5	1844.5	<500	523.25	<500	<500	<500	8400
R098	T136S	827	<500	<500	<500	14104.2	<500	<500	<500	<500	<500	<500	<500	7090.5	<500	656.75	657.5	<500	<500	<500	503.25	4719.25	<500	<500	<500	<500	<500	<500	500.75	<500	<500	11811.8	<500	<500	<500	<500	<500	<500	<500	<500	<500	15484	5188.25	<500	<500	<500	<500	<500	17490.2
R099	P140T	<500	<500	774.25	667.25	13125.2	<500	<500	<500	<500	<500	<500	<500	6865.75	<500	<500	<500	<500	<500	<500	<500	9110.75	<500	<500	<500	<500	<500	<500	<500	<500	<500	13883.5	<500	518	<500	<500	<500	<500	<500	<500	<500	12463.5	1063	<500	<500	<500	<500	<500	11245.2
R100	A137E	<500	<500	670.75	<500	8518.75	<500	<500	<500	<500	<500	<500	<500	2906.25	<500	<500	<500	<500	<500	<500	<500	<500	<500	<500	<500	572.5	<500	<500	<500	<500	<500	13292	<500	<500	<500	<500	<500	<500	<500	5729.75	<500	14830	959.25	<500	1707	<500	<500	<500	15425.5
R101	K166I-D171G-E175D	<500	<500	<500	<500	17593.8	<500	<500	<500	<500	<500	<500	<500	10298.5	<500	<500	<500	<500	<500	<500	<500	12215.5	<500	<500	541	<500	<500	<500	<500	519.5	<500	24297.5	<500	<500	<500	<500	<500	<500	<500	<500	<500	15576	1865.5	<500	<500	570	<500	<500	18652
R102	Q196L	<500	<500	<500	<500	12978.8	<500	<500	<500	<500	<500	<500	<500	10815.8	<500	<500	913.5	<500	<500	<500	<500	7481.25	<500	<500	538.25	<500	<500	<500	<500	<500	<500	13639.2	1595.5	<500	<500	<500	<500	<500	<500	1905.5	<500	19404.5	6227.25	<500	1259	<500	<500	<500	19439.8
R103	A144T	<500	682	<500	760.5	7825.75	<500	<500	1007.5	<500	<500	663.75	606.25	4459	<500	<500	505.5	<500	<500	<500	<500	2838.5	<500	<500	<500	<500	<500	<500	<500	<500	<500	6420	<500	<500	<500	<500	<500	<500	<500	<500	<500	9250	1650.75	<500	<500	545.25	<500	<500	11534
R104	S193I	<500	<500	<500	<500	4441.25	<500	<500	<500	<500	<500	<500	<500	1797.75	<500	<500	<500	<500	<500	<500	<500	1752	<500	<500	<500	<500	<500	<500	<500	<500	<500	6937.75	<500	<500	<500	<500	<500	<500	<500	<500	<500	9401.75	2172.75	<500	<500	<500	<500	<500	15543
R105	S160T	<500	<500	1415.75	641	7620.5	<500	<500	10552.2	717	541.75	897.5	<500	3379.25	<500	<500	660.75	<500	<500	1314.25	<500	2954	<500	<500	3440.75	<500	<500	<500	<500	<500	<500	7940.5	<500	3608	<500	<500	622.5	<500	<500	2794.25	601.25	10510	1262.75	613.25	2717	<500	<500	<500	10977.8
R106	T187N	575.5	1023.75	684	873	4825	<500	<500	<500	<500	<500	<500	<500	696	<500	<500	<500	<500	<500	<500	<500	<500	<500	<500	<500	<500	<500	<500	<500	<500	<500	<500	516.75	<500	<500	<500	649.25	<500	<500	<500	<500	4948	<500	<500	<500	<500	<500	<500	6307.75
R107	I169M-G173E	<500	<500	<500	1117.75	6420	<500	<500	<500	<500	<500	<500	<500	4820	<500	<500	<500	<500	<500	<500	<500	4276	<500	<500	<500	<500	<500	<500	534.5	<500	<500	7022.25	<500	1025	<500	<500	<500	<500	<500	510.5	<500	8665.75	861.75	<500	<500	<500	<500	<500	10650.2
R108	L151I-L164I	<500	<500	<500	<500	9165.75	<500	<500	595.75	<500	<500	550	751.25	5665.5	<500	<500	<500	<500	<500	<500	<500	5464	<500	<500	<500	<500	<500	<500	<500	<500	<500	8661	976.5	539.5	<500	<500	<500	<500	<500	725.5	1008.25	12787	2708	<500	733.25	<500	<500	<500	13952
R109	K156N	<500	<500	<500	559.75	7182	689.25	<500	<500	<500	<500	<500	<500	1706.75	<500	<500	<500	532.5	<500	<500	<500	1628.5	<500	<500	<500	<500	<500	<500	<500	<500	<500	10089.5	<500	<500	<500	<500	<500	539.25	<500	2580.25	<500	12287.2	<500	<500	4427.5	<500	<500	<500	12104.2
R110	K133aQ-P140H	557.5	<500	<500	1436.5	10709.8	<500	<500	<500	<500	<500	<500	570.75	5136.25	<500	<500	673.5	<500	<500	<500	<500	4484.5	<500	<500	572	<500	<500	<500	<500	<500	<500	17837.8	<500	<500	<500	<500	<500	<500	<500	6544.75	<500	17422.5	3710.5	<500	1108	<500	<500	<500	12372.5
R111	S193G	<500	<500	<500	<500	3280.5	<500	<500	<500	<500	565.5	<500	<500	897.25	<500	<500	<500	<500	<500	<500	<500	1001.25	<500	<500	509.5	<500	<500	<500	<500	<500	<500	3016.5	<500	<500	<500	<500	<500	<500	<500	<500	<500	2399.5	<500	<500	<500	<500	<500	<500	5671.75
R112	V135I	<500	<500	<500	<500	9141.5	<500	663.5	589.75	<500	<500	<500	<500	5342.25	<500	<500	<500	<500	<500	<500	<500	4264	<500	<500	<500	<500	541.25	<500	<500	<500	537	13058.2	<500	601.5	<500	<500	<500	<500	<500	<500	<500	7722.5	8326.25	<500	<500	<500	<500	<500	19382
R113	A137V	<500	<500	<500	<500	1017	<500	<500	<500	<500	<500	<500	<500	1771	<500	<500	<500	<500	<500	<500	<500	<500	<500	<500	<500	<500	<500	<500	<500	<500	<500	2102.75	<500	<500	<500	<500	<500	<500	<500	<500	<500	4410	782.5	<500	<500	<500	<500	<500	3194.75
R114	A137V-K166E	1248	<500	1533.25	<500	2749.5	<500	<500	751.25	658.5	504.75	<500	<500	1091.25	652.5	579.25	<500	<500	<500	652	611	<500	<500	<500	<500	<500	946.75	<500	<500	<500	532.5	12045	<500	<500	539.75	<500	<500	<500	<500	<500	<500	9429.25	<500	<500	<500	<500	<500	<500	11828.2
R115	D131E-E216D	1374.5	<500	<500	772.5	7073.75	<500	<500	<500	<500	<500	<500	<500	<500	<500	<500	<500	<500	<500	<500	510.75	<500	<500	<500	<500	<500	<500	<500	<500	645.25	592	16323.2	<500	<500	<500	<500	<500	<500	<500	<500	<500	16104.2	15384.2	<500	<500	<500	<500	<500	12672.8
R116	D131E-K212R-E227K-V237I	<500	<500	<500	711.75	23814.5	<500	<500	1314.75	846	<500	<500	<500	23316.8	<500	<500	<500	<500	<500	<500	<500	22809.8	<500	<500	<500	<500	<500	<500	<500	<500	<500	30970	<500	16585.5	<500	<500	<500	554.25	<500	11875.5	<500	29849.8	22617.2	<500	<500	<500	<500	<500	17930
R117	D131E-V202I-L236Q-V237I-E238N	<500	829	<500	<500	28063.5	822	1073.75	<500	1108.5	<500	520	<500	24806	841	658.25	723.25	<500	545	<500	<500	21030.2	<500	<500	2373	<500	<500	1017	611.75	669.25	983.75	36270.5	<500	10222	<500	1149.25	<500	<500	1225.75	22059.8	1654	29370	20535.8	870.5	1738.25	518	1092.25	<500	20174.2
R118	D131E	1035.25	633	<500	<500	47403.2	<500	<500	<500	999	<500	<500	<500	41260.5	<500	539.5	<500	734.75	<500	503.75	<500	35153.8	<500	527.25	813.75	<500	558.75	<500	<500	<500	<500	50617.2	<500	22911	<500	<500	<500	<500	<500	8553.75	<500	38063	34050	<500	<500	836.5	<500	<500	43315.8
R119	V237I	<500	555.5	627.25	801.5	19348.5	<500	<500	<500	<500	<500	<500	<500	14447.2	<500	<500	728	741.5	<500	<500	1301	14018.5	<500	<500	3925.5	<500	<500	<500	<500	<500	<500	14874.2	<500	12673.5	<500	<500	<500	<500	<500	7554	<500	21094.8	12641.5	<500	657.75	<500	<500	<500	20577.8
R120	D131E-F203L	691.25	<500	562.5	670	17734.8	836.75	<500	<500	632.5	<500	<500	<500	12995	<500	<500	<500	<500	<500	<500	<500	15949.2	<500	569	580.75	<500	713.75	843.75	<500	<500	<500	3682	<500	7747.25	<500	<500	<500	941.75	<500	<500	<500	15044.8	6960.75	<500	<500	<500	<500	<500	14759.5
R121	D131E-I219V	<500	753	1351.5	727.75	17016.5	1196	1023	532.75	719	<500	<500	795.5	15596.8	<500	521	981	817.5	729	729.75	<500	15457.5	521	513.75	<500	<500	744	<500	<500	<500	<500	16135.8	<500	5126.5	<500	<500	<500	<500	<500	12606	<500	14196.5	10001	538.75	<500	778.5	<500	693.75	18948.2
R122	D131E-F203S	<500	<500	<500	<500	18382.2	<500	<500	660.5	<500	<500	<500	<500	11684.8	763	<500	<500	<500	<500	<500	<500	11970.8	603.75	<500	<500	<500	<500	553	616	<500	825.25	20043.8	623	5230.75	<500	<500	582.75	<500	<500	4210.5	<500	16888	<500	<500	1438	<500	<500	<500	15466
R123	D131E-K211R	<500	652.75	870.25	<500	9290	<500	<500	<500	<500	<500	<500	<500	7124	<500	<500	<500	<500	<500	<500	<500	10301	<500	<500	614.25	<500	<500	<500	<500	<500	<500	5858	<500	4106.5	<500	<500	<500	<500	<500	<500	<500	12624.8	11545.2	<500	<500	<500	<500	<500	11219.8
R125	D131E-D199E	<500	<500	530.5	<500	26103.8	771.75	<500	945.25	<500	762.75	529.75	<500	15504.5	<500	<500	<500	<500	<500	<500	<500	13661.5	<500	<500	<500	<500	<500	603.75	<500	829.5	<500	41129	513.25	694.75	<500	<500	<500	1424.5	704.5	2737.5	525.5	23964	15534.5	<500	623	<500	<500	1104.25	27032
R126	D131E-A198V-V237L-T244S	951	<500	<500	526	10748.2	<500	<500	<500	<500	589.75	<500	550.75	5859.75	<500	<500	<500	<500	531.5	<500	<500	6932	<500	<500	<500	<500	516.25	<500	<500	667.5	<500	6343.75	<500	<500	<500	<500	<500	<500	<500	2685.25	<500	13148	700.75	<500	6767.25	<500	<500	<500	13987
R127	D131E-D199E-K214E	544.25	557.25	2729.25	610.75	13534.8	556	<500	3683.75	<500	<500	<500	696	11262	621.25	<500	<500	<500	<500	710.25	553	10377.2	<500	<500	1345.25	<500	547	<500	<500	672.75	<500	12437.5	<500	2182	<500	<500	<500	<500	<500	2429.75	<500	12828.8	3564.5	<500	<500	<500	<500	<500	14035.8
R128	D131E-T200P	<500	<500	<500	<500	10473.8	<500	<500	<500	567.75	<500	<500	<500	5222.5	<500	<500	<500	997	<500	<500	530.25	4380.75	<500	<500	<500	<500	<500	<500	<500	<500	<500	6173.5	<500	<500	<500	<500	<500	659.25	<500	<500	<500	18457.8	13872.5	<500	619.75	<500	511.25	791.25	10264
R129	D131E-N197D-D225G	<500	<500	996.75	<500	3639.25	<500	<500	1206.25	<500	<500	<500	<500	2867	<500	<500	<500	<500	<500	<500	<500	2563.75	<500	<500	<500	<500	<500	<500	<500	<500	<500	9870.25	<500	4379.75	<500	<500	<500	<500	<500	10289.8	<500	22257	<500	<500	12024	<500	<500	<500	25091.2
R130	D131E-I219K	<500	<500	<500	<500	<500	<500	<500	<500	<500	<500	<500	<500	986.25	617.75	<500	<500	<500	<500	<500	<500	<500	<500	<500	<500	<500	<500	<500	<500	<500	<500	1607	<500	<500	<500	<500	<500	<500	<500	<500	<500	<500	1017.75	<500	<500	<500	<500	<500	4227
R131	D131E-A198G	<500	949	<500	<500	<500	<500	<500	<500	<500	927.5	<500	<500	<500	568.25	<500	<500	<500	<500	<500	<500	1247.25	856.75	<500	<500	<500	<500	<500	<500	<500	<500	928.75	532.5	694.5	<500	<500	<500	<500	<500	<500	<500	6058	<500	<500	<500	503.25	774	<500	<500
R132	D131E-K212N	<500	<500	<500	<500	5513	<500	<500	<500	<500	<500	<500	<500	4766.75	<500	<500	<500	<500	<500	<500	<500	6406.75	<500	<500	<500	<500	<500	<500	<500	<500	<500	9161.25	<500	<500	<500	<500	<500	<500	<500	<500	<500	10530.8	5500.5	<500	<500	<500	<500	<500	9930.75
R133	D131E-F213L	529.25	<500	<500	<500	2405.5	<500	<500	<500	<500	<500	<500	<500	540	<500	<500	<500	<500	<500	<500	<500	<500	<500	<500	<500	<500	<500	<500	<500	<500	<500	3683.5	<500	<500	563.5	<500	<500	1535.5	<500	<500	<500	976.25	684	<500	<500	<500	<500	<500	5009.75
R134	D131E-F213I	<500	848.5	<500	<500	7939	<500	<500	<500	<500	747.25	550.25	<500	5836.75	2133	<500	<500	<500	<500	524	<500	5622.5	<500	533.75	573	<500	<500	<500	631.25	846.75	<500	11652.8	<500	<500	<500	<500	<500	<500	<500	<500	<500	10932.5	2892	<500	745	<500	<500	<500	6031.75
R135	D131E-I219L-V237I	1171	1129.75	673.25	<500	12952.2	843	1372.5	1570	1102.5	556	567.5	764	8797	558.25	576.25	515	1093.5	609	<500	<500	7023	716	602.25	546.25	1049.25	662.25	<500	<500	1382	<500	21119.8	<500	1289.75	<500	<500	<500	947.5	<500	728.75	<500	15411.2	5591	<500	<500	<500	<500	<500	14929.2
R136	D131E-K212M	<500	<500	5111.25	<500	19956	<500	<500	<500	<500	<500	<500	<500	16344.2	<500	<500	<500	<500	<500	<500	<500	12174.5	<500	<500	<500	<500	<500	<500	<500	<500	<500	16422.5	<500	7713.75	<500	<500	<500	<500	<500	1571.5	<500	15835	6234.5	<500	<500	537.25	<500	<500	14485.2
R137	D131E-D225E	<500	991.5	<500	<500	5257.75	<500	<500	<500	<500	<500	<500	608.5	6584	993.75	<500	<500	<500	<500	<500	<500	6108	<500	<500	<500	<500	<500	<500	<500	<500	<500	12186.5	<500	5135	566.25	<500	<500	615.5	<500	4433.25	<500	7256.5	4616.5	<500	<500	<500	<500	<500	6810.25
R138	D131E-V237L	<500	<500	<500	<500	2938.5	<500	<500	<500	<500	<500	<500	<500	3985.75	<500	<500	<500	<500	<500	<500	<500	3210	<500	<500	<500	<500	<500	<500	<500	<500	<500	1246.5	<500	<500	<500	<500	<500	<500	<500	<500	<500	5159.5	6995.75	<500	<500	<500	<500	<500	4319
R139	D131E-S188I	<500	<500	<500	<500	14145.2	<500	<500	4167.25	<500	<500	<500	<500	14419	<500	<500	<500	<500	<500	<500	<500	11947	<500	<500	<500	<500	<500	<500	<500	<500	<500	15317	522.5	6508.25	<500	<500	<500	<500	<500	2975	<500	16199.8	15164.8	<500	649	<500	<500	<500	13677.8
R140	D131E-R208G	<500	<500	<500	813	5697.5	<500	<500	<500	<500	<500	<500	<500	4837	<500	<500	<500	<500	<500	<500	<500	6838	<500	<500	<500	<500	<500	<500	<500	<500	<500	16873.8	<500	5038.75	<500	<500	<500	<500	<500	12325.2	<500	12638.8	8022.5	<500	9337.5	<500	<500	<500	13233.5
R141	D131E-D199N-F203Y-V204M	<500	<500	<500	<500	18068.8	<500	<500	<500	<500	<500	<500	<500	8450.75	<500	<500	<500	<500	<500	<500	<500	12884.5	<500	<500	<500	<500	<500	<500	<500	<500	<500	11711	<500	13317.8	<500	<500	<500	<500	<500	7375	<500	15401	8790.5	<500	<500	<500	<500	<500	13595.5
R142	D131E-S165N-V237I	<500	<500	<500	<500	3529	<500	<500	<500	<500	<500	<500	<500	8054.75	<500	<500	<500	<500	<500	<500	<500	4304.75	<500	<500	<500	<500	<500	<500	<500	<500	<500	3456.75	<500	3242	<500	<500	<500	<500	<500	<500	<500	4947.25	3272.25	<500	<500	<500	<500	<500	3803.75
R143	D131E-K222R	<500	<500	<500	<500	2253.5	<500	<500	<500	<500	<500	<500	<500	4199	<500	<500	<500	<500	<500	<500	<500	3241.75	<500	<500	<500	<500	<500	<500	<500	<500	<500	3842.25	<500	<500	<500	<500	<500	<500	<500	<500	<500	2757.5	7294.75	<500	<500	<500	<500	<500	3584.25
R144	D131E-A198S	<500	<500	<500	<500	<500	<500	<500	<500	<500	<500	<500	<500	3354	<500	<500	<500	<500	<500	<500	<500	2260.25	<500	<500	<500	<500	<500	<500	<500	<500	<500	1361.25	<500	<500	<500	<500	<500	<500	<500	<500	<500	2421.5	574	<500	<500	<500	<500	<500	3272.25
R145	D131E-I219L	<500	<500	<500	<500	4243	<500	<500	<500	<500	592.75	<500	<500	2771.5	<500	<500	<500	<500	<500	872	<500	2220.25	<500	612.75	<500	<500	<500	<500	<500	<500	<500	5501	<500	<500	<500	<500	<500	<500	<500	<500	<500	19409.8	4704.75	<500	<500	<500	<500	<500	9592.25
R146	D131E-S188N-I217V	<500	536.25	<500	<500	7952.25	<500	<500	<500	<500	<500	<500	<500	3461.5	<500	<500	<500	<500	<500	<500	<500	2119	<500	<500	<500	<500	<500	<500	<500	<500	<500	5947	<500	<500	<500	<500	<500	<500	<500	<500	<500	15326	3633.5	580.5	501.75	645.75	<500	<500	12612
R147	D131E-V237I	<500	<500	<500	<500	6808	<500	<500	<500	586.25	771.5	<500	<500	4015.5	<500	<500	<500	<500	<500	<500	<500	2954.25	599.5	<500	<500	<500	<500	<500	<500	566.25	<500	3919	<500	<500	<500	<500	<500	<500	<500	<500	<500	26716.8	1567	<500	<500	<500	<500	<500	8541
R148	D131E-T200S	<500	<500	<500	<500	6510.5	<500	<500	<500	<500	<500	<500	<500	3180.75	<500	506.75	<500	580.75	503.75	<500	<500	2361	<500	<500	<500	<500	<500	<500	<500	<500	<500	7903	<500	<500	<500	<500	<500	<500	<500	<500	<500	14214.5	7335.5	<500	<500	<500	<500	<500	8666
R149	S206T	<500	<500	<500	<500	6375	<500	<500	<500	<500	<500	<500	<500	3422.25	<500	<500	<500	<500	<500	<500	<500	4016.5	<500	<500	<500	<500	<500	<500	<500	763.25	<500	7800.25	<500	<500	<500	<500	<500	<500	<500	<500	<500	20200	10545.8	<500	3956.5	<500	<500	<500	11569.8
R150	D131E-K222T-D225G	641.75	<500	<500	<500	8063.75	2352.5	<500	<500	<500	561.5	<500	<500	2872.75	<500	<500	<500	<500	<500	<500	<500	5487.25	<500	<500	703.75	<500	<500	<500	<500	<500	<500	8710.75	<500	<500	581.75	<500	<500	<500	<500	606.75	<500	25679	4389.5	<500	<500	<500	<500	<500	20482.2
R151	D131E-S186P-K222T	<500	<500	<500	<500	2988	<500	<500	852.5	<500	<500	<500	<500	627.5	<500	725	<500	<500	1017.25	<500	<500	2484	<500	<500	<500	<500	<500	<500	<500	<500	<500	3711.25	<500	<500	<500	<500	<500	<500	<500	<500	<500	13634.5	3442.5	<500	<500	<500	<500	<500	5053.25
R152	D131E-A198T	<500	<500	531	<500	18554.5	<500	<500	<500	789.5	<500	<500	<500	12970	<500	<500	<500	<500	<500	643	<500	8434	<500	<500	526.5	<500	<500	653.5	721	860.25	847.5	12382.8	612.25	820.75	736	914.25	<500	<500	906.75	600.5	631.5	22730.2	9651.25	551.5	1156.5	858.5	605.75	<500	24247.5
R153	D131E-K214E	<500	741.75	<500	<500	20316.2	<500	738.75	<500	<500	<500	<500	<500	14803	<500	<500	<500	<500	535.5	<500	<500	13579.5	2252.25	1475.5	<500	<500	<500	<500	592.25	<500	<500	13462.5	<500	3754.5	<500	<500	<500	<500	<500	3480	<500	36595.2	15573.5	<500	4282.5	<500	<500	<500	23712.5
R154	N197S	<500	<500	<500	<500	4115.75	<500	<500	<500	547.5	<500	<500	<500	2630.25	<500	<500	<500	545	<500	<500	<500	787.75	<500	<500	<500	<500	<500	<500	<500	<500	<500	3365.75	<500	<500	<500	<500	<500	<500	<500	<500	<500	5822	<500	<500	<500	<500	<500	<500	4778.25
R155	K212M	<500	<500	<500	<500	4989.5	<500	<500	<500	<500	<500	<500	<500	3519.5	<500	<500	<500	<500	<500	<500	<500	3014.25	<500	<500	<500	<500	<500	<500	<500	<500	<500	4253.25	<500	<500	<500	<500	<500	<500	<500	<500	<500	19057	9088	<500	583.25	<500	<500	<500	10417.8
R156	A218S	<500	<500	<500	<500	15892.2	<500	752	<500	<500	<500	539.75	<500	8041	<500	1055.25	<500	<500	<500	<500	<500	7009	633.5	565.5	<500	<500	<500	<500	<500	<500	<500	8872.75	<500	<500	502	<500	<500	<500	<500	<500	<500	10989.2	5036.25	<500	<500	<500	<500	<500	11937.2
R157	A189V-E216D	<500	<500	<500	<500	3212.25	<500	<500	<500	<500	<500	<500	<500	522.5	<500	<500	<500	<500	<500	<500	<500	<500	<500	<500	<500	<500	<500	<500	<500	<500	<500	1959	<500	<500	<500	<500	<500	<500	<500	<500	<500	6616	<500	<500	<500	<500	<500	<500	5331.75
R158	D199E	<500	<500	<500	<500	3893.5	<500	642.75	<500	<500	<500	<500	<500	2063.25	<500	<500	<500	<500	<500	<500	<500	1201.5	<500	<500	<500	<500	<500	<500	<500	<500	<500	2633.75	<500	<500	<500	<500	<500	<500	<500	<500	<500	5735.5	1482.75	<500	<500	<500	<500	<500	4082.25
R159	K212N-A218T	<500	<500	<500	<500	3661	<500	<500	<500	<500	<500	<500	<500	2259.75	<500	<500	<500	<500	<500	<500	<500	1897.25	<500	<500	<500	<500	<500	<500	<500	<500	<500	4616.25	<500	<500	<500	<500	<500	<500	<500	<500	<500	11654	4511	<500	<500	<500	<500	<500	5251.75
R160	I217V	<500	<500	<500	<500	3661	<500	<500	<500	<500	<500	<500	<500	2259.75	<500	<500	<500	<500	<500	<500	<500	1897.25	<500	<500	<500	<500	<500	<500	<500	<500	<500	4616.25	<500	<500	<500	<500	<500	<500	<500	<500	<500	11654	4511	<500	<500	<500	<500	<500	5251.75
R161	G205A	<500	<500	<500	<500	2241.25	<500	<500	<500	<500	<500	<500	<500	1872.25	<500	<500	<500	<500	<500	<500	<500	868.25	<500	<500	<500	<500	<500	<500	<500	<500	<500	1901.75	<500	<500	<500	<500	<500	<500	<500	501.5	<500	3610.25	2128	<500	<500	<500	<500	<500	4572.25
R162	A198V	<500	<500	<500	<500	1963.75	<500	<500	<500	<500	<500	<500	<500	<500	<500	<500	<500	526	<500	<500	<500	<500	<500	<500	<500	<500	<500	<500	<500	<500	<500	1675.5	<500	<500	<500	<500	<500	<500	<500	<500	<500	2877.25	612.25	<500	<500	525.75	<500	<500	3249.75
R163	K214M	<500	<500	<500	<500	6024.25	<500	<500	<500	<500	<500	607.5	<500	3557.75	<500	<500	<500	<500	<500	<500	<500	1405	<500	<500	<500	<500	<500	<500	<500	<500	<500	2197	<500	<500	<500	<500	<500	<500	<500	<500	<500	5083.5	3162.5	<500	<500	<500	<500	<500	4843.75
R164	I219L	<500	<500	<500	<500	2877.75	<500	<500	<500	<500	<500	<500	<500	935.75	<500	<500	<500	<500	<500	<500	<500	927	<500	<500	<500	<500	<500	<500	<500	<500	<500	1268	<500	<500	<500	<500	<500	<500	<500	<500	<500	2496.5	758.5	<500	<500	<500	<500	<500	1834.25
R165	I219V	<500	<500	<500	<500	2871.75	<500	<500	<500	<500	<500	<500	<500	3618.5	<500	<500	<500	<500	<500	<500	<500	2476.75	510.5	<500	<500	581.5	536.75	<500	<500	<500	<500	3517	<500	<500	<500	<500	<500	<500	<500	<500	<500	5065.5	1630.25	<500	<500	<500	<500	<500	<500
R166	A189D-Q192L	<500	<500	<500	<500	4091.5	<500	<500	<500	<500	<500	<500	<500	2328.5	<500	<500	<500	507	<500	<500	<500	1514.25	<500	<500	<500	<500	<500	<500	<500	<500	<500	2739.5	<500	<500	<500	<500	<500	<500	<500	<500	<500	3608.25	891.75	<500	<500	<500	<500	<500	4515.5
R167	A189D-A218S	<500	<500	<500	<500	2950.75	<500	<500	<500	<500	<500	<500	<500	3195.5	<500	<500	<500	<500	<500	<500	<500	1997.75	<500	<500	<500	<500	<500	<500	<500	<500	<500	2239.25	<500	<500	<500	<500	<500	<500	<500	<500	<500	3696	905.25	<500	<500	<500	<500	<500	3900.5
R168	K214N	<500	<500	<500	<500	3273.5	<500	<500	<500	<500	<500	<500	<500	1231	<500	<500	<500	<500	<500	<500	<500	1245.5	<500	<500	<500	<500	<500	<500	<500	<500	<500	1591	<500	<500	<500	<500	<500	<500	<500	<500	<500	5092	557.5	<500	<500	<500	<500	<500	2288
R169	T200A	<500	<500	<500	<500	2137	<500	<500	<500	<500	<500	<500	<500	1844	<500	<500	<500	<500	<500	<500	<500	1088	<500	<500	<500	<500	<500	<500	<500	<500	<500	827.25	<500	<500	<500	<500	<500	<500	<500	<500	<500	1980	1112	<500	<500	<500	<500	<500	2592
R170	K157T-D225G	<500	<500	<500	<500	719	<500	<500	<500	<500	<500	<500	<500	<500	<500	<500	<500	<500	<500	<500	<500	<500	<500	<500	<500	<500	<500	<500	<500	<500	<500	660	<500	<500	<500	<500	<500	<500	<500	<500	<500	2457.75	<500	<500	<500	<500	<500	<500	1171.5
R171	D131E-S188N	<500	<500	<500	<500	<500	<500	<500	<500	<500	<500	<500	<500	<500	<500	<500	<500	<500	<500	560.25	<500	<500	<500	<500	<500	<500	556.5	<500	<500	<500	<500	<500	<500	<500	<500	<500	<500	<500	<500	<500	<500	1426.5	<500	<500	<500	<500	<500	<500	3138.75
R172	S160L-K212T-R220K-Y232N-V237I-I243K-T244K	<500	<500	<500	<500	<500	<500	<500	<500	<500	<500	<500	<500	<500	<500	<500	<500	<500	<500	<500	<500	<500	<500	<500	<500	<500	<500	<500	<500	<500	<500	<500	<500	<500	<500	<500	<500	<500	<500	<500	<500	<500	<500	<500	529	<500	<500	<500	960.5
R173	A144V	<500	<500	<500	<500	1232.75	<500	<500	<500	<500	<500	<500	<500	923	<500	<500	<500	<500	<500	<500	<500	<500	<500	<500	<500	<500	<500	<500	<500	<500	<500	<500	<500	<500	<500	<500	<500	<500	<500	<500	<500	2248.25	<500	<500	<500	<500	<500	<500	1745.75
R174	H141R-K149E	<500	<500	<500	<500	1574.5	<500	<500	<500	<500	<500	<500	<500	820.5	<500	<500	<500	<500	<500	<500	<500	<500	<500	<500	<500	<500	<500	<500	<500	<500	<500	<500	<500	<500	<500	<500	<500	<500	<500	<500	<500	1519.5	<500	<500	<500	<500	<500	<500	827
R175	K133aN-V178M-D225G	<500	<500	<500	<500	1327.25	<500	<500	<500	<500	<500	<500	<500	850.25	<500	<500	<500	<500	<500	<500	<500	<500	<500	<500	<500	<500	<500	<500	<500	<500	<500	2897	<500	<500	<500	<500	<500	<500	<500	<500	<500	2158	<500	<500	<500	<500	<500	<500	4962.25
R176	K125aN-S160T-D225G	<500	<500	<500	<500	1743	<500	<500	<500	<500	<500	<500	<500	<500	<500	<500	<500	<500	<500	<500	<500	<500	<500	<500	<500	<500	<500	<500	<500	<500	<500	<500	<500	<500	<500	<500	<500	<500	<500	<500	<500	2350.25	<500	<500	<500	<500	<500	<500	1335.5
R177	A144E-K163N-I219R	<500	<500	566.25	<500	4148.25	<500	<500	<500	1948.5	<500	<500	<500	2827	<500	<500	<500	<500	<500	<500	<500	4137	<500	<500	<500	<500	<500	<500	<500	<500	<500	881.5	<500	<500	<500	<500	<500	<500	<500	<500	<500	3362.75	6811.25	<500	<500	<500	<500	<500	2823
R178	N133D-G173R	<500	<500	<500	<500	5085.25	799.5	<500	555.5	<500	<500	<500	<500	6621.5	<500	<500	<500	<500	601	<500	<500	2605.5	<500	<500	<500	<500	<500	<500	<500	<500	<500	1566.75	<500	<500	<500	<500	<500	<500	<500	<500	<500	7517.75	1320.5	<500	<500	<500	<500	<500	4957.5
R179	V176I	<500	<500	<500	<500	756.75	<500	<500	<500	<500	<500	<500	<500	<500	<500	<500	<500	<500	606.75	559.25	<500	650.75	<500	<500	618	<500	<500	<500	<500	<500	<500	<500	<500	<500	<500	<500	<500	<500	<500	<500	<500	7569.75	543.5	<500	656.75	<500	<500	<500	<500
R180	N133D-K163N-D225G	516.5	578.75	<500	<500	2858.25	<500	<500	<500	<500	<500	<500	594.5	<500	603.5	<500	<500	<500	<500	<500	724.25	<500	1034.25	<500	<500	<500	<500	<500	<500	<500	<500	4595	<500	<500	<500	<500	<500	<500	<500	557.75	<500	9754.5	1334	<500	<500	<500	<500	<500	6406.75
R181	S146G-N159Y	692.5	<500	<500	<500	5251.25	<500	<500	527.25	<500	<500	<500	<500	<500	<500	<500	<500	<500	<500	<500	<500	<500	<500	<500	<500	<500	<500	<500	<500	<500	<500	<500	<500	<500	<500	<500	<500	<500	<500	<500	<500	9222.25	4231.75	<500	<500	<500	<500	<500	3961.25
R182	K157I-D225G	<500	<500	<500	<500	2651.5	<500	<500	<500	<500	<500	<500	718.5	606.25	<500	<500	<500	<500	<500	1071.75	<500	1619.75	<500	<500	<500	<500	<500	564.5	<500	<500	551.25	14507.5	<500	<500	<500	<500	<500	<500	<500	<500	<500	9504.75	<500	<500	<500	<500	<500	<500	12889
R183	K133aI	<500	<500	<500	<500	6180.5	<500	<500	<500	<500	<500	<500	<500	3279.5	<500	<500	<500	<500	<500	<500	<500	<500	<500	<500	<500	<500	<500	<500	<500	<500	<500	6121	<500	<500	<500	<500	<500	<500	<500	<500	<500	4352.75	1903	<500	<500	<500	<500	<500	6272.25
R184	A137T-H141Q-S206T-E238K	689.5	517.5	<500	<500	5516	<500	<500	<500	<500	<500	<500	<500	1575.25	<500	<500	<500	<500	<500	<500	<500	1072.5	<500	<500	<500	<500	<500	<500	<500	<500	<500	3868.5	<500	<500	<500	<500	<500	<500	<500	<500	<500	5408.75	3694.25	<500	<500	<500	<500	<500	5854.5
R185	K157I-I169T-D225G	<500	<500	<500	<500	1905.5	<500	<500	<500	<500	<500	<500	<500	551	<500	<500	<500	<500	<500	<500	<500	<500	<500	<500	<500	<500	<500	<500	<500	<500	<500	3140.25	<500	<500	<500	<500	<500	<500	<500	<500	<500	5532.5	<500	<500	640.25	<500	<500	<500	6245.75
R186	P162T	584.75	<500	<500	<500	2325	<500	<500	<500	<500	<500	<500	<500	837	<500	<500	<500	<500	<500	<500	<500	1201	<500	<500	<500	<500	<500	<500	<500	<500	<500	3427	<500	<500	<500	<500	<500	<500	<500	<500	<500	4931.25	2221.75	<500	685	503.25	<500	<500	6968
R187	D131E-Y195N-A218T-R229K	<500	<500	<500	<500	3682.25	<500	<500	<500	<500	<500	<500	<500	2532.5	<500	<500	<500	<500	<500	<500	<500	1201	<500	<500	<500	<500	<500	<500	<500	<500	<500	<500	<500	<500	<500	<500	<500	<500	<500	<500	<500	3630.25	774.75	<500	<500	<500	<500	<500	3243
R188	D131E-P215K-E216K-I217K-D225G-V237L	<500	<500	<500	<500	3221.25	<500	<500	<500	<500	<500	<500	<500	6837.25	<500	<500	<500	795.5	<500	<500	<500	4128.75	<500	<500	<500	<500	<500	<500	<500	<500	<500	1823	<500	<500	582	<500	<500	<500	<500	<500	<500	4648.5	1311.5	<500	2143.75	<500	<500	<500	4629.75
R189	D131E-S193T-A198S	567.25	548	6212.25	719.25	9643.5	<500	<500	9837	<500	<500	940	<500	4174.5	<500	<500	2421	<500	<500	<500	<500	3594.25	<500	587.25	3945.5	<500	1065	<500	506	609.5	<500	15354.5	<500	5144.5	<500	516.5	<500	745.75	<500	3778	<500	20593.2	7130	<500	2720.75	<500	<500	<500	18172
R191	D131E-R224K	<500	<500	<500	<500	4638.25	<500	<500	<500	<500	<500	<500	<500	2777.5	511.75	<500	<500	<500	<500	<500	<500	3171.75	<500	<500	<500	<500	<500	<500	<500	<500	<500	7121.5	<500	<500	<500	<500	<500	<500	<500	<500	<500	8541.25	5610.5	<500	<500	<500	<500	<500	10955.2
R192	D131E-G158E-A198V	<500	<500	<500	<500	1643	<500	<500	<500	<500	<500	<500	<500	3164.75	<500	<500	<500	<500	<500	<500	<500	3378	<500	<500	<500	<500	<500	<500	<500	794.75	<500	2203	<500	<500	<500	<500	<500	<500	<500	<500	<500	2727.5	1104	<500	<500	<500	<500	<500	3835
R193	D131E-F203Y	<500	<500	<500	<500	10628.8	<500	<500	<500	<500	<500	675.5	<500	6684.75	<500	<500	<500	<500	<500	<500	<500	4040.75	<500	<500	<500	<500	<500	<500	<500	<500	<500	12422.8	<500	<500	<500	<500	<500	<500	<500	<500	<500	22790.8	10098	<500	<500	1295.5	<500	<500	21401
R195	D131E-Y201H	771.25	<500	<500	<500	6498	<500	<500	<500	<500	<500	<500	<500	2439.75	<500	<500	<500	<500	<500	<500	<500	1369.75	<500	<500	<500	<500	<500	<500	<500	<500	<500	4323	<500	<500	<500	<500	<500	<500	<500	<500	672.25	11100.5	<500	<500	<500	<500	<500	<500	6982.5
R196	D131E-K211Q	<500	<500	<500	<500	1550	<500	<500	<500	<500	<500	<500	<500	<500	<500	<500	<500	<500	<500	<500	<500	<500	<500	<500	<500	<500	<500	<500	<500	<500	<500	955.25	<500	<500	<500	<500	<500	<500	<500	<500	<500	3987.75	<500	<500	<500	<500	<500	<500	1961.75
R197	D131E-S210G	584.5	657.25	735.25	<500	5120.5	<500	<500	1712.5	<500	<500	<500	<500	2609.25	<500	<500	<500	<500	<500	<500	<500	1673	<500	<500	<500	<500	563.25	<500	<500	<500	<500	2250.75	<500	<500	<500	<500	<500	<500	<500	<500	<500	5634.75	1843	<500	667.25	<500	<500	<500	5664.25
R198	D131E-A189V	<500	<500	<500	<500	10254	545.25	<500	<500	<500	<500	<500	<500	5707.5	<500	<500	<500	<500	<500	639.75	<500	4048	<500	546.25	<500	<500	<500	<500	<500	<500	<500	7405	<500	<500	<500	521.75	564.5	<500	<500	<500	<500	15093.8	1645.25	<500	633	<500	<500	<500	11991
R199	D131E-A189T	<500	<500	<500	<500	4569.75	<500	<500	617.75	<500	<500	<500	<500	1989	<500	<500	551	<500	578	<500	<500	2389	<500	<500	578.75	<500	<500	<500	<500	<500	<500	3234.75	668.75	<500	<500	<500	<500	<500	<500	<500	<500	3681.75	3002.75	<500	<500	<500	<500	<500	6719.75
R200	D131E-K222N-D225N	<500	<500	<500	<500	6956.25	<500	<500	<500	<500	<500	1121.5	<500	3337.25	<500	536.75	<500	<500	<500	<500	<500	4531	<500	<500	506	<500	<500	<500	<500	<500	<500	11501	<500	<500	<500	<500	<500	<500	<500	832.25	<500	13027	3958.25	<500	764.25	<500	<500	<500	8670.5
[truncated: 27 more columns]
