# Supplementary material for: MAIVeSS: streamlined selection of antigenically matched, high-yield viruses for seasonal influenza vaccine production
Source: Nat Commun. 2024 Feb 6;15:1128. doi: 10.1038/s41467-024-45145-x (PMC10847134; doi:10.1038/s41467-024-45145-x)
Supplement: Supplementary file 20 — Source Data [file 41467_2024_45145_MOESM20_ESM.zip › Source Data/Figure 3D.xlsx]

## Sheet: Sheet1
	HYboth	HYcell	HYegg	LY
2009	0	3	1	1765
2010	0	3	0	486
2011	0	1	1	400
2012	1	0	0	336
2013	2	8	3	588
2014	1	5	1	415
2015	4	7	1	611
2016	11	18	0	977
2017	16	7	9	732
2018	84	66	47	1721
2019	256	250	66	1626
2020	386	65	26	418
