# Supplementary material for: MAIVeSS: streamlined selection of antigenically matched, high-yield viruses for seasonal influenza vaccine production
Source: Nat Commun. 2024 Feb 6;15:1128. doi: 10.1038/s41467-024-45145-x (PMC10847134; doi:10.1038/s41467-024-45145-x)
Supplement: Supplementary file 20 — Source Data [file 41467_2024_45145_MOESM20_ESM.zip › Source Data/Supplementary Figure 8.xlsx]

## Sheet: Sheet1
	0.665017	0.668094	0.687667	0.708002	0.755422	0.835398	0.917441
	0.665017	0.665457	0.669129	0.675917	0.69016	0.726514	0.778778
	0.665017	0.66513	0.665728	0.666686	0.668853	0.676835	0.692005
