# Supplementary material for: MAIVeSS: streamlined selection of antigenically matched, high-yield viruses for seasonal influenza vaccine production
Source: Nat Commun. 2024 Feb 6;15:1128. doi: 10.1038/s41467-024-45145-x (PMC10847134; doi:10.1038/s41467-024-45145-x)
Supplement: Supplementary file 20 — Source Data [file 41467_2024_45145_MOESM20_ESM.zip › Source Data/Figure 4C.xlsx]

## Sheet: Sheet1
Cell
6#A/Saint-Petersburg/RII57/2016			7#A/Chongqing-Yuzhong/SWL1453/2017			9#A/Brunei/25/2019			10#A/Malaysia/33075487/2020			WT
7.032	7.199	7.366	7.366	7.366	7.199	8.366	8.199	8.366	7.199	7.699	7.199	5.25042	5.25042	5
Egg
6#A/Saint-Petersburg/RII57/2016			7#A/Chongqing-Yuzhong/SWL1453/2017			9#A/Brunei/25/2019			10#A/Malaysia/33075487/2020			WT
8.032	8.032	8.199	8.032	8.032	7.468	8.199	8.032	7.699	8.032	8.199	8.366	5	5.49969	5.49969
