# Supplementary material for: MAIVeSS: streamlined selection of antigenically matched, high-yield viruses for seasonal influenza vaccine production
Source: Nat Commun. 2024 Feb 6;15:1128. doi: 10.1038/s41467-024-45145-x (PMC10847134; doi:10.1038/s41467-024-45145-x)
Supplement: Supplementary file 20 — Source Data [file 41467_2024_45145_MOESM20_ESM.zip › Source Data/Figure 3C.xlsx]

## Sheet: Sheet1
	CA/04-like	WI/09-like
2009	1768	1
2010	489	1
2011	402	0
2012	336	1
2013	601	0
2014	422	0
2015	622	1
2016	1005	1
2017	763	1
2018	1902	16
2019	1868	330
2020	496	399
