# Supplementary material for: MAIVeSS: streamlined selection of antigenically matched, high-yield viruses for seasonal influenza vaccine production
Source: Nat Commun. 2024 Feb 6;15:1128. doi: 10.1038/s41467-024-45145-x (PMC10847134; doi:10.1038/s41467-024-45145-x)
Supplement: Supplementary file 20 — Source Data [file 41467_2024_45145_MOESM20_ESM.zip › Source Data/Supplementary Figure 11.xlsx]

## Sheet: Sheet1
	0.781628	0.781629	0.781639	0.781665	0.781761	0.782373	0.784007
	0.781628	0.781631	0.781667	0.781762	0.782055	0.783127	0.784836
	0.781628	0.781652	0.78213	0.783286	0.784225	0.785859	0.789485
