# Supplementary material for: MAIVeSS: streamlined selection of antigenically matched, high-yield viruses for seasonal influenza vaccine production
Source: Nat Commun. 2024 Feb 6;15:1128. doi: 10.1038/s41467-024-45145-x (PMC10847134; doi:10.1038/s41467-024-45145-x)
Supplement: Supplementary file 20 — Source Data [file 41467_2024_45145_MOESM20_ESM.zip › Source Data/Supplementary Figure 10.xlsx]

## Sheet: Sheet1
	1.39483	1.39483	1.39484	1.39484	1.39487	1.39505	1.39565
	1.39483	1.39483	1.39484	1.39486	1.39492	1.39525	1.39609
	1.39483	1.39484	1.39508	1.39555	1.39644	1.39856	1.4016
