# Supplementary material for: MAIVeSS: streamlined selection of antigenically matched, high-yield viruses for seasonal influenza vaccine production
Source: Nat Commun. 2024 Feb 6;15:1128. doi: 10.1038/s41467-024-45145-x (PMC10847134; doi:10.1038/s41467-024-45145-x)
Supplement: Supplementary file 20 — Source Data [file 41467_2024_45145_MOESM20_ESM.zip › Source Data/Supplementary Figure 2.xlsx]

## Sheet: Sheet1
		Cells	Eggs
Wild type		5.1669(±0.1446)	5.4997(±0)
R001	A142V	5.9166(±0.1445)	6.25(±0.2498)
R002	Q192L	5.1666(±0.2885)	5.4166(±0.1439)
R003	K166Q	5.9167(±0.3822)	8(±0)
R005	K172I-D225G	4.583(±0.1444)	6.5833(±0.2883)
R007	K133aN-D225G	6.0835(±0.2891)	7.3331(±0.2885)
R008	E175D	5.4999(±0.2497)	6(±0)
R009	A138S-R229K	5.1666(±0.3819)	6.3335(±0.1439)
R010	S132L	5.4165(±0.6293)	6.2504(±0)
R011	K172R	5.9166(±0.1445)	7.4997(±0)
R012	D171E	4.4997(±0)	7.0835(±0.1446)
R013	S160A-S188N-R220K	4.8332(±0.1445)	5.3335(±0.1439)
R014	K149E-D225G	4.583(±0.1444)	5.4169(±0.2883)
R015	A144G	5.4997(±0)	6.583(±0.1444)
R016	A142T	3.9166(±0.1445)	5.7499(±0.4334)
R017	H141Q-L164F-D225G	4.4997(±0)	4.9997(±0.433)
R018	I182V	6.3334(±0.3817)	7.9166(±0.1445)
R019	L151V-D225G	4.0835(±0.1446)	5.4166(±0.1439)
R020	L154V-D225G	4.9166(±0.1445)	5.1666(±0.3819)
R021	P162Q-G205E-D225G	5.2504(±0)	5.2497(±0.433)
R022	S126A-D131E	5.4997(±0)	7.4166(±0.1439)
R023	K157N-D225G	6.1665(±0.5204)	6.2504(±0)
R024	D131E-S206T	6.0835(±0.1446)	6.3335(±0.1439)
R025	H141L	4.9166(±0.2891)	7.1666(±0.2885)
R026	K133aQ-D225G	5.6664(±0.1444)	7.2504(±0)
R027	S146C	4.2504(±0)	5.9166(±0.1445)
R028	D131E-A142V	4.583(±0.1444)	7.1669(±0.1446)
R029	D131E-K149I	4.4169(±0.2883)	6.3335(±0.1439)
R030	I169F-D225G	6.1666(±0.3819)	8.3331(±0.2885)
R032	K149T	4.3335(±0.1439)	6.4166(±0.1439)
R033	D131E-G173R	4.4997(±0)	5.3335(±0.1439)
R034	S146N	4(±0)	5.4166(±0.1439)
R035	K174T	4.9167(±0.3822)	6.25(±0.2498)
R036	S146G-K174R	3.8332(±0.1445)	6.4166(±0.1439)
R037	S167T-D225G	5.7499(±0.4334)	6.0835(±0.1446)
R038	G158R-S186T	5.0835(±0.2891)	6.4166(±0.1439)
R039	S167T-A189T	5.9166(±0.1445)	7.4997(±0)
R040	D131E-K172R	4.6664(±0.1444)	7.1669(±0.1446)
R041	S167T	4.4997(±0)	6.4166(±0.1439)
R042	S132P	4.6664(±0.1444)	6.2504(±0)
R043	P162S	4.4997(±0)	6(±0)
R044	P140H	4.4166(±0.1439)	5.2504(±0)
R045	Y148F	4.4997(±0)	5(±0)
R046	V178M	4(±0)	5.4997(±0)
R047	A189D-D225G	5.7498(±0.2502)	5.4997(±0)
R049	A142S	4.7499(±0.4334)	4.6664(±0.1444)
R051	D131E-N159H	3.6665(±0.2889)	3.583(±0.1444)
R052	S186T-D225G	4.6664(±0.1444)	4.9166(±0.2891)
R053	S167T-I169N-D225G	4.4997(±0)	4.7497(±0)
R054	D131E-S146G-S165I	4.4997(±0)	4.8333(±0.3823)
R055	E238A	5.3331(±0.2885)	5(±0)
R056	K149R	4.9166(±0.1445)	5.4997(±0)
R057	L151F-D225G	6.0835(±0.1446)	5.4997(±0)
R058	H141R	6.4999(±0.2497)	7.3331(±0.2885)
R059	A189V	4.6664(±0.1444)	5.7497(±0)
R060	A144T-T187S	4.7497(±0)	5.1669(±0.1446)
R061	K166R	4.4997(±0)	5.3335(±0.1439)
R062	A142D-L154I	4.4997(±0)	5.4997(±0)
R063	G173R	4.8332(±0.1445)	5.1669(±0.1446)
R065	S188N	6.4166(±0.1439)	5.583(±0.1444)
R067	K157N-I169F	6.583(±0.1444)	7.4175(±0.1447)
R068	D131E-T187S	4.583(±0.1444)	5.4997(±0)
R069	H141Y	3.6665(±0.2889)	4.7497(±0)
R070	K145R	4.4997(±0)	4.4997(±0)
R071	A189T	3.7497(±0)	6.4997(±0)
R073	K145I	5.4997(±0)	5.7498(±0.2502)
R074	K166I	4.7498(±0.2502)	5.8332(±0.1445)
R075	S188G	6(±0)	5.6664(±0.1444)
R076	I152L	4.6664(±0.1444)	5.4997(±0)
R077	K156R	3.7497(±0)	4.25(±0.2498)
R078	S146G	4.6664(±0.1444)	5(±0)
R079	K163R	5.4997(±0)	4.8332(±0.2889)
R080	A142G	5.6664(±0.1444)	5(±0)
R081	E175K	5.2497(±0.433)	5.4997(±0)
R082	K166N	5.4997(±0)	5.4997(±0)
R083	H141Y-N159D	6.9166(±0.1445)	7.0835(±0.1446)
R084	K163E	5.6664(±0.1444)	5.3335(±0.1439)
R085	N159D-K166I	7.1669(±0.1446)	8.3331(±0.2885)
R086	S165I-E175V	5.2499(±0.4329)	5(±0)
R087	K157I	5.3335(±0.1439)	7.0835(±0.1446)
R088	A142D	3.8332(±0.1445)	5.4997(±0)
R089	K172R-K174R	4.4997(±0)	4.4997(±0)
R090	K163N	6.583(±0.1444)	5.2504(±0)
R091	I169T	4.6664(±0.1444)	4.4997(±0)
R092	G173E	5.25(±0.2498)	3.4997(±0)
R093	L151I-G205E	4.2504(±0)	4.6664(±0.1444)
R094	I152L-I169N	4.4997(±0)	4.4997(±0)
R095	K149I-G205R	4.4166(±0.1439)	5(±0)
R096	E175G	4.0835(±0.1446)	5(±0)
R097	V135E-D199E	4.4997(±0)	5.4997(±0)
R098	T136S	4.3335(±0.1439)	4.8332(±0.1445)
R099	P140T	6.1669(±0.1446)	5.4997(±0)
R100	A137E	3.6664(±0.1444)	5(±0)
R101	K166I-D171G-E175D	4.8332(±0.1445)	5.4997(±0)
R102	Q196L	5(±0)	5.3331(±0.2885)
R103	A144T	5(±0)	5.4997(±0)
R104	S193I	3.8332(±0.1445)	5.7497(±0)
R105	S160T	3.8332(±0.1445)	6(±0)
R106	T187N	4.6665(±0.2889)	5.4997(±0)
R107	I169M-G173E	4.4166(±0.1439)	5.4997(±0)
R108	L151I-L164I	4.4166(±0.1439)	5.1666(±0.2885)
R109	K156N	6.0835(±0.1446)	6.4997(±0)
R110	K133aQ-P140H	6(±0)	6.3335(±0.1439)
R111	S193G	4(±0)	5.1669(±0.1446)
R112	V135I	4.4166(±0.1439)	5.2504(±0)
R113	A137V	4.2504(±0)	4.7497(±0)
R114	A137V-K166E	4.6664(±0.1444)	5.3335(±0.1439)
R115	D131E-E216D	4.0831(±0.3818)	5.2504(±0)
R116	D131E-K212R-E227K-V237I	5(±0)	5(±0)
R117	D131E-V202I-L236Q-V237I-E238N	5.3335(±0.1439)	5(±0)
R118	D131E	5(±0)	6.4997(±0)
R119	V237I	4.583(±0.1444)	5.1669(±0.1446)
R120	D131E-F203L	5.1666(±0.2885)	5.8332(±0.1445)
R121	D131E-I219V	4.8332(±0.1445)	5.2504(±0)
R122	D131E-F203S	4.7497(±0)	5.4997(±0)
R123	D131E-K211R	4.2504(±0)	4.7497(±0)
R125	D131E-D199E	3.4998(±0.4329)	5(±0)
R126	D131E-A198V-V237L-T244S	4.2504(±0)	6.4997(±0)
R127	D131E-D199E-K214E	4.4997(±0)	5.9166(±0.1445)
R128	D131E-T200P	4.4997(±0)	6.2504(±0)
R129	D131E-N197D-D225G	6.0835(±0.2891)	6(±0)
R130	D131E-I219K	3.7497(±0)	4.7497(±0)
R131	D131E-A198G	4.2504(±0)	5.4997(±0)
R132	D131E-K212N	4.8332(±0.1445)	5.2504(±0)
R133	D131E-F213L	4.6664(±0.1444)	4.8332(±0.2889)
R134	D131E-F213I	4.3335(±0.1439)	4.9166(±0.1445)
R135	D131E-I219L-V237I	5.4997(±0)	5.2504(±0)
R136	D131E-K212M	4.7497(±0)	5.25(±0.2498)
R137	D131E-D225E	4.3335(±0.1439)	7(±0)
R138	D131E-V237L	4.4997(±0)	5.2504(±0)
R139	D131E-S188I	4.7497(±0)	4.4997(±0)
R140	D131E-R208G	4.4997(±0)	4.4997(±0)
R141	D131E-D199N-F203Y-V204M	4.3335(±0.1439)	6(±0)
R142	D131E-S165N-V237I	4.7498(±0.2502)	4.583(±0.1444)
R143	D131E-K222R	4.3335(±0.1439)	5.4997(±0)
R144	D131E-A198S	3.8332(±0.1445)	5.4997(±0)
R145	D131E-I219L	5.0835(±0.1446)	5.7497(±0)
R146	D131E-S188N-I217V	4.4997(±0)	4.4997(±0)
R147	D131E-V237I	4.4997(±0)	4.4997(±0)
R148	D131E-T200S	4(±0)	4.4997(±0)
R149	S206T	3.4997(±0)	3.4997(±0)
R150	D131E-K222T-D225G	4.4166(±0.1439)	5(±0)
R151	D131E-S186P-K222T	4.9166(±0.1445)	6(±0)
R152	D131E-A198T	5.6664(±0.1444)	6.2504(±0)
R153	D131E-K214E	6.5833(±0.2883)	7(±0)
R154	N197S	4.0835(±0.1446)	4.4997(±0)
R155	K212M	4.4997(±0)	4.4997(±0)
R156	A218S	4.6664(±0.1444)	6.0835(±0.1446)
R157	A189V-E216D	4.3335(±0.1439)	5.1666(±0.2885)
R158	D199E	3.6664(±0.1444)	5.4997(±0)
R159	K212N-A218T	5.0835(±0.1446)	6.1669(±0.1446)
R160	I217V	4.2504(±0)	5.7497(±0)
R161	G205A	6.0835(±0.1446)	6.6667(±0.3816)
R162	A198V	4.7497(±0)	7.4997(±0)
R163	K214M	5.4997(±0)	7(±0)
R164	I219L	5.0835(±0.1446)	5.4997(±0)
R165	I219V	4.8332(±0.1445)	5.3335(±0.1439)
R166	A189D-Q192L	4.5833(±0.2883)	6.8336(±0.5203)
R167	A189D-A218S	5.3335(±0.1439)	7(±0)
R168	K214N	4(±0)	6.2504(±0)
R169	T200A	3.7497(±0)	6(±0)
R170	K157T-D225G	3.9166(±0.1445)	5.4997(±0)
R171	D131E-S188N	4.583(±0.1444)	5.7497(±0)
R172	S160L-K212T-R220K-Y232N-V237I-I243K-T244K	5.0001(±0.2503)	5.4166(±0.1439)
R173	A144V	6.0835(±0.1446)	6(±0)
R174	H141R-K149E	5.6665(±0.2889)	6.3331(±0.2885)
R175	K133aN-V178M-D225G	4.8332(±0.2889)	7.4166(±0.1439)
R176	K125aN-S160T-D225G	6(±0)	7.2504(±0)
R177	A144E-K163N-I219R	5.2504(±0)	7.4997(±0)
R178	N133D-G173R	5.0835(±0.2891)	5.4997(±0)
R179	V176I	4.8332(±0.1445)	4.4997(±0)
R180	N133D-K163N-D225G	5.0001(±0.2503)	5(±0)
R181	S146G-N159Y	4.4997(±0)	4.4997(±0)
R182	K157I-D225G	5.0835(±0.2891)	5.6659(±0.1452)
R183	K133aI	5.25(±0.5)	6.583(±0.1444)
R184	A137T-H141Q-S206T-E238K	5.7497(±0)	5.4983(±0)
R185	K157I-I169T-D225G	7(±0)	5.9166(±0.1445)
R186	P162T	3.7497(±0)	4.0835(±0.1446)
R187	D131E-Y195N-A218T-R229K	4.6667(±0.3816)	5.4997(±0)
R188	D131E-P215K-E216K-I217K-D225G-V237L	5.4166(±0.1439)	6.6665(±0.2889)
R189	D131E-S193T-A198S	6.5833(±0.2883)	8.4166(±0.1439)
R191	D131E-R224K	4.1669(±0.1446)	5.7497(±0)
R192	D131E-G158E-A198V	5.3335(±0.1439)	5.4997(±0)
R193	D131E-F203Y	4.4997(±0)	5.7497(±0)
R195	D131E-Y201H	4.4997(±0)	5.4166(±0.1439)
R196	D131E-K211Q	4.4997(±0)	5.3331(±0.2885)
R197	D131E-S210G	4.4166(±0.1439)	6.4997(±0)
R198	D131E-A189V	6.4166(±0.1439)	5.9166(±0.1445)
R199	D131E-A189T	5(±0)	6.2504(±0)
R200	D131E-K222N-D225N	3.7497(±0)	5.4997(±0)
